# Supplementary material for: Estimating the evidence of selection and the reliability of inference in unigenic evolution
Source: Algorithms Mol Biol. 2010 Nov 8;5:35. doi: 10.1186/1748-7188-5-35 (PMC2994857; doi:10.1186/1748-7188-5-35)
Supplement: Additional file 6 — Software Package. Source code for an R-Project software package that we call 'unigenic'. The code has been tested on Mac OS 10.5 and recent versions of Linux-based operating systems, and requires that R ≥ 2.9.1 and a modern Fortran95 compiler be available. For help installing R packages, see http://cran.r-project.org/doc/manuals/R-admin.html#Installing-packages. [file 1748-7188-5-35-S6.GZ]

Archive with 34 entries (28 files):
- unigenic
- unigenic/configure
- unigenic/configure.win
- unigenic/DESCRIPTION
- unigenic/inst
- unigenic/man
- unigenic/NAMESPACE
- unigenic/R
- unigenic/src
- unigenic/sysdata
- unigenic/sysdata/gencode.csv
- unigenic/sysdata/gencode.r
- unigenic/sysdata/Makefile
- unigenic/src/aitchison.f95
- unigenic/src/Makefile
- unigenic/src/pcr_process.f95
- unigenic/src/polymerase.f95
- unigenic/src/probe.f95
- unigenic/src/surreal_number.f95
- unigenic/R/analyze.r
- unigenic/R/fasta.r
- unigenic/R/markov.r
- unigenic/R/math.r
- unigenic/R/misc.r
- unigenic/R/pcr.pol.r
- unigenic/R/pcr.poll.test.r
- unigenic/R/pcr.site.r
- unigenic/R/plot.r
- unigenic/R/print.r
- unigenic/R/sysdata.rda
- unigenic/man/genetic.code.Rd
- unigenic/man/unigenic-package.Rd
- unigenic/man/unigenic.Rd
- unigenic/inst/CITATION
