# Supplementary material for: Estimating the evidence of selection and the reliability of inference in unigenic evolution
Source: Algorithms Mol Biol. 2010 Nov 8;5:35. doi: 10.1186/1748-7188-5-35 (PMC2994857; doi:10.1186/1748-7188-5-35)
Supplement: Additional file 6 — Software Package. Source code for an R-Project software package that we call 'unigenic'. The code has been tested on Mac OS 10.5 and recent versions of Linux-based operating systems, and requires that R ≥ 2.9.1 and a modern Fortran95 compiler be available. For help installing R packages, see http://cran.r-project.org/doc/manuals/R-admin.html#Installing-packages. [file 1748-7188-5-35-S6.GZ › unigenic/DESCRIPTION]

Package: unigenic
Type: Package
Title: Statistical Analysis of Unigenic Evolution Data
Version: 1.0
Date: 2009-10-15
Depends: R (>= 2.9.1)
Author: Andrew Fernandes <andrew@fernandes.org>
Maintainer: Andrew Fernandes <andrew@fernandes.org>
Description: Performs a detailed statistical analysis of unigenic evolution data.
    It models the underlying mutagenic PCR process, computes, and plots the relative
    likelihood of a protein site being important to overall function.
License: AGPL-3
LazyLoad: No
LazyData: No
Packaged: 2010-01-21 22:26:09 UTC; andrew
