# Supplementary material for: Estimating the evidence of selection and the reliability of inference in unigenic evolution
Source: Algorithms Mol Biol. 2010 Nov 8;5:35. doi: 10.1186/1748-7188-5-35 (PMC2994857; doi:10.1186/1748-7188-5-35)
Supplement: Additional file 6 — Software Package. Source code for an R-Project software package that we call 'unigenic'. The code has been tested on Mac OS 10.5 and recent versions of Linux-based operating systems, and requires that R ≥ 2.9.1 and a modern Fortran95 compiler be available. For help installing R packages, see http://cran.r-project.org/doc/manuals/R-admin.html#Installing-packages. [file 1748-7188-5-35-S6.GZ › unigenic/sysdata/gencode.csv]

Standard	FFLLSSSSYY**CC*WLLLLPPPPHHQQRRRRIIIMTTTTNNKKSSRRVVVVAAAADDEEGGGG	---M---------------M---------------M----------------------------
Vertebrate Mitochondrial	FFLLSSSSYY**CCWWLLLLPPPPHHQQRRRRIIMMTTTTNNKKSS**VVVVAAAADDEEGGGG	--------------------------------MMMM---------------M------------
Yeast Mitochondrial	FFLLSSSSYY**CCWWTTTTPPPPHHQQRRRRIIMMTTTTNNKKSSRRVVVVAAAADDEEGGGG	----------------------------------MM----------------------------
Mold Mitochondrial; Protozoan Mitochondrial; Coelenterate Mitochondrial; Mycoplasma; Spiroplasma	FFLLSSSSYY**CCWWLLLLPPPPHHQQRRRRIIIMTTTTNNKKSSRRVVVVAAAADDEEGGGG	--MM---------------M------------MMMM---------------M------------
Invertebrate Mitochondrial	FFLLSSSSYY**CCWWLLLLPPPPHHQQRRRRIIMMTTTTNNKKSSSSVVVVAAAADDEEGGGG	---M----------------------------MMMM---------------M------------
Ciliate Nuclear; Dasycladacean Nuclear; Hexamita Nuclear	FFLLSSSSYYQQCC*WLLLLPPPPHHQQRRRRIIIMTTTTNNKKSSRRVVVVAAAADDEEGGGG	-----------------------------------M----------------------------
Echinoderm Mitochondrial; Flatworm Mitochondrial	FFLLSSSSYY**CCWWLLLLPPPPHHQQRRRRIIIMTTTTNNNKSSSSVVVVAAAADDEEGGGG	-----------------------------------M---------------M------------
Euplotid Nuclear	FFLLSSSSYY**CCCWLLLLPPPPHHQQRRRRIIIMTTTTNNKKSSRRVVVVAAAADDEEGGGG	-----------------------------------M----------------------------
Bacterial, Archaeal, and Plant Plastid	FFLLSSSSYY**CC*WLLLLPPPPHHQQRRRRIIIMTTTTNNKKSSRRVVVVAAAADDEEGGGG	---M---------------M------------MMMM---------------M------------
Alternative Yeast Nuclear	FFLLSSSSYY**CC*WLLLSPPPPHHQQRRRRIIIMTTTTNNKKSSRRVVVVAAAADDEEGGGG	-------------------M---------------M----------------------------
Ascidian Mitochondrial	FFLLSSSSYY**CCWWLLLLPPPPHHQQRRRRIIMMTTTTNNKKSSGGVVVVAAAADDEEGGGG	-----------------------------------M----------------------------
Alternative Flatworm Mitochondrial	FFLLSSSSYYY*CCWWLLLLPPPPHHQQRRRRIIIMTTTTNNNKSSSSVVVVAAAADDEEGGGG	-----------------------------------M----------------------------
Blepharisma Macronuclear	FFLLSSSSYY*QCC*WLLLLPPPPHHQQRRRRIIIMTTTTNNKKSSRRVVVVAAAADDEEGGGG	-----------------------------------M----------------------------
Chlorophycean Mitochondrial	FFLLSSSSYY*LCC*WLLLLPPPPHHQQRRRRIIIMTTTTNNKKSSRRVVVVAAAADDEEGGGG	-----------------------------------M----------------------------
Trematode Mitochondrial	FFLLSSSSYY**CCWWLLLLPPPPHHQQRRRRIIMMTTTTNNNKSSSSVVVVAAAADDEEGGGG	-----------------------------------M---------------M------------
Scenedesmus obliquus Mitochondrial	FFLLSS*SYY*LCC*WLLLLPPPPHHQQRRRRIIIMTTTTNNKKSSRRVVVVAAAADDEEGGGG	-----------------------------------M----------------------------
Thraustochytrium Mitochondrial	FF*LSSSSYY**CC*WLLLLPPPPHHQQRRRRIIIMTTTTNNKKSSRRVVVVAAAADDEEGGGG	--------------------------------M--M---------------M------------
