# Supplementary material for: Estimating the evidence of selection and the reliability of inference in unigenic evolution
Source: Algorithms Mol Biol. 2010 Nov 8;5:35. doi: 10.1186/1748-7188-5-35 (PMC2994857; doi:10.1186/1748-7188-5-35)
Supplement: Additional file 6 — Software Package. Source code for an R-Project software package that we call 'unigenic'. The code has been tested on Mac OS 10.5 and recent versions of Linux-based operating systems, and requires that R ≥ 2.9.1 and a modern Fortran95 compiler be available. For help installing R packages, see http://cran.r-project.org/doc/manuals/R-admin.html#Installing-packages. [file 1748-7188-5-35-S6.GZ › unigenic/sysdata/gencode.r]

# The 'genetic.code.csv' file uses NCBI ordering, we use alphabetic ordering
#
# Code  = FFLLSSSSYY**CC*WLLLLPPPPHHQQRRRRIIIMTTTTNNKKSSRRVVVVAAAADDEEGGGG
# Start = ---M---------------M---------------M----------------------------
# Base1 = TTTTTTTTTTTTTTTTCCCCCCCCCCCCCCCCAAAAAAAAAAAAAAAAGGGGGGGGGGGGGGGG
# Base2 = TTTTCCCCAAAAGGGGTTTTCCCCAAAAGGGGTTTTCCCCAAAAGGGGTTTTCCCCAAAAGGGG
# Base3 = TCAGTCAGTCAGTCAGTCAGTCAGTCAGTCAGTCAGTCAGTCAGTCAGTCAGTCAGTCAGTCAG
#
# Alphabetic ordering is as follows:
#
# "AAA" "AAC" "AAG" "AAT" "ACA" "ACC" "ACG" "ACT" "AGA" "AGC" "AGG" "AGT" "ATA" "ATC" "ATG" "ATT" "CAA" "CAC" "CAG" "CAT" "CCA" etc.

codon  <- NULL

genetic.code = list()
class(genetic.code) <- c( class(genetic.code) , "genetic.code" )

read.genetic.code.data <- function() {
    
    # Given the NCBI order, find the indices that reorder it to alphabetic
    
    nt <- c(1,2,3,4)
    names(nt) <- c('T','C','A','G')
    nt <- kronecker(nt,kronecker(nt,nt,make.dimnames=TRUE),make.dimnames=TRUE)
    codon <<- gsub(':','',names(nt))
    alpha <- order(codon) # to 'A', 'C', 'G', 'T' order
    codon <<- codon[alpha]
     
    csv <- read.csv('gencode.csv',header=FALSE,stringsAsFactors=FALSE)

    for ( row in 1:nrow(csv) ) {
        genetic.code[[row]] <<- list(
                type  = unlist(csv[row,1]) ,
                amino = unlist(strsplit(toupper(csv[row,2]),''))[alpha] ,
                start = unlist(strsplit(toupper(csv[row,3]),''))[alpha]
            )
    }

    # Set up the elements of 'genetic.code' to allow forward and reverse translation

    for ( row in 1:nrow(csv) ) {
        names(genetic.code[[row]]$amino) <<- codon
        genetic.code[[row]]$codon <<- codon
        names(genetic.code[[row]]$codon) <<- genetic.code[[row]]$amino
    }

}

read.genetic.code.data()
rm(read.genetic.code.data)

n.genetic.code <- length(genetic.code)

nt  <- c('A','C','G','T')
nnt <- length(nt)

nt.complement        <- c('T','G','C','A')
names(nt.complement) <- c('A','C','G','T')

amino  <- sort(levels(factor(genetic.code[[1]]$amino)))
namino <- length(amino)

ncodon   <- length(codon)

# The nucleotide pairs

ntnt <- c( outer( nt , nt , FUN=function(...) paste(...,sep='') ) )

# The number of nucleotide parameters in a transition matrix

nntparam <- ( nnt^2 - nnt )

# Standard nucleotide transition matrix names

nttrdimnames <- structure(list(To=c("A","C","G","T"),From=c("A","C","G","T")),.Names=c("To","From"))

# Create the data image for use by the package

save(
    list = c("amino", "codon", "genetic.code", "namino", "ncodon", "n.genetic.code", "nttrdimnames", "nnt", "nntparam", "nt", "nt.complement", "ntnt" ) ,
    file = "../R/sysdata.rda"
)
