# Supplementary material for: Estimating the evidence of selection and the reliability of inference in unigenic evolution
Source: Algorithms Mol Biol. 2010 Nov 8;5:35. doi: 10.1186/1748-7188-5-35 (PMC2994857; doi:10.1186/1748-7188-5-35)
Supplement: Additional file 6 — Software Package. Source code for an R-Project software package that we call 'unigenic'. The code has been tested on Mac OS 10.5 and recent versions of Linux-based operating systems, and requires that R ≥ 2.9.1 and a modern Fortran95 compiler be available. For help installing R packages, see http://cran.r-project.org/doc/manuals/R-admin.html#Installing-packages. [file 1748-7188-5-35-S6.GZ › unigenic/sysdata/Makefile]

RDA = ../R/sysdata.rda

$(RDA) : gencode.r gencode.csv
	${R_HOME}/bin/R CMD BATCH --vanilla gencode.r 
	@rm -f gencode.r.*
