# Supplementary material for: Estimating the evidence of selection and the reliability of inference in unigenic evolution
Source: Algorithms Mol Biol. 2010 Nov 8;5:35. doi: 10.1186/1748-7188-5-35 (PMC2994857; doi:10.1186/1748-7188-5-35)
Supplement: Additional file 6 — Software Package. Source code for an R-Project software package that we call 'unigenic'. The code has been tested on Mac OS 10.5 and recent versions of Linux-based operating systems, and requires that R ≥ 2.9.1 and a modern Fortran95 compiler be available. For help installing R packages, see http://cran.r-project.org/doc/manuals/R-admin.html#Installing-packages. [file 1748-7188-5-35-S6.GZ › unigenic/src/aitchison.f95]

module aitchison

    implicit none

    integer, parameter :: nd = 4

    intrinsic sqrt, reshape

    double precision, parameter :: ilr(nd-1,nd) = reshape( &
        (/ &
&            sqrt(2.0D0)/2.0D0 ,  sqrt(6.0D0)/6.0D0 ,  sqrt(3.0D0)/6.0D0 , &
&           -sqrt(2.0D0)/2.0D0 ,  sqrt(6.0D0)/6.0D0 ,  sqrt(3.0D0)/6.0D0 , &
&                 0.0D0        , -sqrt(6.0D0)/3.0D0 ,  sqrt(3.0D0)/6.0D0 , &
&                 0.0D0        ,       0.0D0        , -sqrt(3.0D0)/2.0D0   &
&       /) , (/ nd-1 , nd /) )

    double precision, parameter :: ilr_inv(nd,nd-1) = reshape( &
        (/ &
&           sqrt(2.0D0)/2.0D0 , -sqrt(2.0D0)/2.0D0 ,       0.0D0        ,       0.0D0        , &
&           sqrt(6.0D0)/6.0D0 ,  sqrt(6.0D0)/6.0D0 , -sqrt(6.0D0)/3.0D0 ,       0.0D0        , &
&           sqrt(3.0D0)/6.0D0 ,  sqrt(3.0D0)/6.0D0 ,  sqrt(3.0D0)/6.0D0 , -sqrt(3.0D0)/2.0D0   &
&       /) , (/ nd , nd-1 /) )

end module aitchison
