# Supplementary material for: Estimating the evidence of selection and the reliability of inference in unigenic evolution
Source: Algorithms Mol Biol. 2010 Nov 8;5:35. doi: 10.1186/1748-7188-5-35 (PMC2994857; doi:10.1186/1748-7188-5-35)
Supplement: Additional file 6 — Software Package. Source code for an R-Project software package that we call 'unigenic'. The code has been tested on Mac OS 10.5 and recent versions of Linux-based operating systems, and requires that R ≥ 2.9.1 and a modern Fortran95 compiler be available. For help installing R packages, see http://cran.r-project.org/doc/manuals/R-admin.html#Installing-packages. [file 1748-7188-5-35-S6.GZ › unigenic/src/pcr_process.f95]

subroutine pcr_process( log_pol , ncycles , sense , ntcount, fisher )

    use surreal_number
    implicit none

    integer, parameter :: nnt = nd

    ! Note that 'surreal' types have implicit zeroing during construction

    double precision,  intent(in) :: log_pol(nnt,nnt)
    integer,           intent(in) :: ncycles
    type(surreal),    intent(out) :: sense
    double precision,  intent(in) :: ntcount(nnt)
    double precision, intent(out) :: fisher(nnt**2,nnt**2)

    external polymerase
        
    integer :: i, j, k, l, kl, m, n, mn
    type(surreal) :: pol, nonsense
    type(surreal) :: pol_sense, pol_nonsense

    ! Set up an array to index the Fisher Information Matrix

    intrinsic reshape

    integer, parameter :: index(nnt,nnt) = reshape( (/ ( i , i = 1, (nnt*nnt) ) /) , (/ nnt ,nnt /) )

    ! Set up the 'sense' and 'nonsense' strand state vectors

    sense = 0.0d0
    forall ( i = 1:nnt )
        sense%x(i,i) = 1.0d0
        nonsense%x(i,nnt-i+1) = 1.0d0
    end forall

    ! Compute and normalize the polymerase transition frequency Markov matrix
    ! given the matrix of real-valued log-polymerase parameters
    
    call polymerase( log_pol , pol )
    
    ! Now run the PCR process

    do i = 1, ncycles
        
        ! Denature and elongate
        
        pol_nonsense = pol .matmul. nonsense
        pol_sense    = pol .matmul. sense
                
        ! Anneal and mix
        
        sense    = 0.5d0 * ( sense + pol_nonsense )
        nonsense = 0.5d0 * ( nonsense + pol_sense )
        
    end do
    
    ! Compute the Fisher Information Matrix, using the natural fortran column indexing
    
    do k = 1, nd
        do l = 1, nd
            kl = index(k,l)
            do m = 1, nd
                do n = 1, nd
                    mn = index(m,n)
                    fisher(kl,mn) = 0.0
                    do i = 1, nd
                        do j = 1, nd
                            fisher(kl,mn) = fisher(kl,mn) - pol%x(i,j) * ntcount(j) &
&                               * ( pol%x(i,j) * pol%d2x(i,j,k,l,m,m) - pol%dx(i,j,k,l) * pol%dx(i,j,m,n) ) / ( pol%x(i,j)**2 )
                        end do
                    end do
                end do
            end do
        end do
    end do

    ! Done

end subroutine pcr_process
