# Supplementary material for: Estimating the evidence of selection and the reliability of inference in unigenic evolution
Source: Algorithms Mol Biol. 2010 Nov 8;5:35. doi: 10.1186/1748-7188-5-35 (PMC2994857; doi:10.1186/1748-7188-5-35)
Supplement: Additional file 6 — Software Package. Source code for an R-Project software package that we call 'unigenic'. The code has been tested on Mac OS 10.5 and recent versions of Linux-based operating systems, and requires that R ≥ 2.9.1 and a modern Fortran95 compiler be available. For help installing R packages, see http://cran.r-project.org/doc/manuals/R-admin.html#Installing-packages. [file 1748-7188-5-35-S6.GZ › unigenic/src/polymerase.f95]

subroutine polymerase( log_pol , pol )
    
    use surreal_number
    implicit double precision(t)
    
    double precision, intent(in) :: log_pol(nd,nd)
    type(surreal),   intent(out) :: pol
    
    intrinsic exp

    ! Clear (zero) the output (dependent) variable
    
    pol = 0.0d0
    
    ! The polymerase Markov matrix.
    !
    !    pol%x(i,j) <==> Pr( template 'i' will have 'j' complemented to it )
    !
    ! If 'log_pol' is a 4-by-4 matrix of real numbers as input, we convert it to
    ! a Markov matrix by elementwise exponentiation followed by column-normalization
    ! (in other words, making columns sum to one). The result is 'pol%x', along with
    ! the Gradient 'pol%dx' and Hessian 'pol%d2x'. The notation and array indexing
    ! are given below.
    !
    ! Important: note that each column of 'log_pol' will be have a one-dimensional
    ! singular subspace, since muliplying the column by a nonzero constant will not
    ! change the final Markov matrix 'pol'. We can get around that by parameterizing
    ! each column of 'log_pol' through the 3-by-4 Aitchison Isometric Log-Ratio
    ! transform. If 'tau' is a 3-by-4 matrix of reals, then we can set
    ! 'log_pol = matmul( inverse_ilr , tau )', where 'inverse_ilr' is a constant
    ! 4-by-3 matrix. The ILR matrix effectively removes our singular subspace.

    tmp_0_1 = exp(log_pol(1,1))
    tmp_0_2 = exp(log_pol(2,1))
    tmp_0_3 = exp(log_pol(3,1))
    tmp_0_4 = exp(log_pol(4,1))
    tmp_0_6 = 1.0/(tmp_0_1+tmp_0_2+tmp_0_3+tmp_0_4)
    tmp_0_8 = exp(log_pol(1,2))
    tmp_0_9 = exp(log_pol(2,2))
    tmp_0_10 = exp(log_pol(3,2))
    tmp_0_11 = exp(log_pol(4,2))
    tmp_0_13 = 1.0/(tmp_0_8+tmp_0_9+tmp_0_10+tmp_0_11)
    tmp_0_15 = exp(log_pol(1,3))
    tmp_0_16 = exp(log_pol(2,3))
    tmp_0_17 = exp(log_pol(3,3))
    tmp_0_18 = exp(log_pol(4,3))
    tmp_0_20 = 1.0/(tmp_0_15+tmp_0_16+tmp_0_17+tmp_0_18)
    tmp_0_22 = exp(log_pol(1,4))
    tmp_0_23 = exp(log_pol(2,4))
    tmp_0_24 = exp(log_pol(3,4))
    tmp_0_25 = exp(log_pol(4,4))
    tmp_0_27 = 1.0/(tmp_0_22+tmp_0_23+tmp_0_24+tmp_0_25)
    pol%x(1,1) = tmp_0_1*tmp_0_6
    pol%x(1,2) = tmp_0_8*tmp_0_13
    pol%x(1,3) = tmp_0_15*tmp_0_20
    pol%x(1,4) = tmp_0_22*tmp_0_27
    pol%x(2,1) = tmp_0_2*tmp_0_6
    pol%x(2,2) = tmp_0_9*tmp_0_13
    pol%x(2,3) = tmp_0_16*tmp_0_20
    pol%x(2,4) = tmp_0_23*tmp_0_27
    pol%x(3,1) = tmp_0_3*tmp_0_6
    pol%x(3,2) = tmp_0_10*tmp_0_13
    pol%x(3,3) = tmp_0_17*tmp_0_20
    pol%x(3,4) = tmp_0_24*tmp_0_27
    pol%x(4,1) = tmp_0_4*tmp_0_6
    pol%x(4,2) = tmp_0_11*tmp_0_13
    pol%x(4,3) = tmp_0_18*tmp_0_20
    pol%x(4,4) = tmp_0_25*tmp_0_27

    ! The Gradient of the polymerase Markov matrix
    !
    !    pol%dx(i,j,k,l) <==> diff( pol%x(i,j) , log_pol(k,l) )

    tmp_1_1 = exp(log_pol(1,1))
    tmp_1_2 = exp(log_pol(2,1))
    tmp_1_3 = exp(log_pol(3,1))
    tmp_1_4 = exp(log_pol(4,1))
    tmp_1_5 = tmp_1_1+tmp_1_2+tmp_1_3+tmp_1_4
    tmp_1_6 = 1.0/tmp_1_5
    tmp_1_8 = tmp_1_1**2
    tmp_1_9 = tmp_1_5**2
    tmp_1_10 = 1.0/tmp_1_9
    tmp_1_13 = tmp_1_1*tmp_1_10
    tmp_1_14 = tmp_1_13*tmp_1_2
    tmp_1_15 = tmp_1_13*tmp_1_3
    tmp_1_16 = tmp_1_13*tmp_1_4
    tmp_1_17 = exp(log_pol(1,2))
    tmp_1_18 = exp(log_pol(2,2))
    tmp_1_19 = exp(log_pol(3,2))
    tmp_1_20 = exp(log_pol(4,2))
    tmp_1_21 = tmp_1_17+tmp_1_18+tmp_1_19+tmp_1_20
    tmp_1_22 = 1.0/tmp_1_21
    tmp_1_24 = tmp_1_17**2
    tmp_1_25 = tmp_1_21**2
    tmp_1_26 = 1.0/tmp_1_25
    tmp_1_29 = tmp_1_17*tmp_1_26
    tmp_1_30 = tmp_1_29*tmp_1_18
    tmp_1_31 = tmp_1_29*tmp_1_19
    tmp_1_32 = tmp_1_29*tmp_1_20
    tmp_1_33 = exp(log_pol(1,3))
    tmp_1_34 = exp(log_pol(2,3))
    tmp_1_35 = exp(log_pol(3,3))
    tmp_1_36 = exp(log_pol(4,3))
    tmp_1_37 = tmp_1_33+tmp_1_34+tmp_1_35+tmp_1_36
    tmp_1_38 = 1.0/tmp_1_37
    tmp_1_40 = tmp_1_33**2
    tmp_1_41 = tmp_1_37**2
    tmp_1_42 = 1.0/tmp_1_41
    tmp_1_45 = tmp_1_33*tmp_1_42
    tmp_1_46 = tmp_1_45*tmp_1_34
    tmp_1_47 = tmp_1_45*tmp_1_35
    tmp_1_48 = tmp_1_45*tmp_1_36
    tmp_1_49 = exp(log_pol(1,4))
    tmp_1_50 = exp(log_pol(2,4))
    tmp_1_51 = exp(log_pol(3,4))
    tmp_1_52 = exp(log_pol(4,4))
    tmp_1_53 = tmp_1_49+tmp_1_50+tmp_1_51+tmp_1_52
    tmp_1_54 = 1.0/tmp_1_53
    tmp_1_56 = tmp_1_49**2
    tmp_1_57 = tmp_1_53**2
    tmp_1_58 = 1.0/tmp_1_57
    tmp_1_61 = tmp_1_49*tmp_1_58
    tmp_1_62 = tmp_1_61*tmp_1_50
    tmp_1_63 = tmp_1_61*tmp_1_51
    tmp_1_64 = tmp_1_61*tmp_1_52
    tmp_1_66 = tmp_1_2**2
    tmp_1_69 = tmp_1_2*tmp_1_10
    tmp_1_70 = tmp_1_69*tmp_1_3
    tmp_1_71 = tmp_1_69*tmp_1_4
    tmp_1_73 = tmp_1_18**2
    tmp_1_76 = tmp_1_18*tmp_1_26
    tmp_1_77 = tmp_1_76*tmp_1_19
    tmp_1_78 = tmp_1_76*tmp_1_20
    tmp_1_80 = tmp_1_34**2
    tmp_1_83 = tmp_1_34*tmp_1_42
    tmp_1_84 = tmp_1_83*tmp_1_35
    tmp_1_85 = tmp_1_83*tmp_1_36
    tmp_1_87 = tmp_1_50**2
    tmp_1_90 = tmp_1_50*tmp_1_58
    tmp_1_91 = tmp_1_90*tmp_1_51
    tmp_1_92 = tmp_1_90*tmp_1_52
    tmp_1_94 = tmp_1_3**2
    tmp_1_98 = tmp_1_3*tmp_1_10*tmp_1_4
    tmp_1_100 = tmp_1_19**2
    tmp_1_104 = tmp_1_19*tmp_1_26*tmp_1_20
    tmp_1_106 = tmp_1_35**2
    tmp_1_110 = tmp_1_35*tmp_1_42*tmp_1_36
    tmp_1_112 = tmp_1_51**2
    tmp_1_116 = tmp_1_51*tmp_1_58*tmp_1_52
    tmp_1_118 = tmp_1_4**2
    tmp_1_122 = tmp_1_20**2
    tmp_1_126 = tmp_1_36**2
    tmp_1_130 = tmp_1_52**2
    pol%dx(1,1,1,1) = tmp_1_1*tmp_1_6-tmp_1_8*tmp_1_10
    pol%dx(1,1,2,1) = -tmp_1_14
    pol%dx(1,1,3,1) = -tmp_1_15
    pol%dx(1,1,4,1) = -tmp_1_16
    pol%dx(1,2,1,2) = tmp_1_17*tmp_1_22-tmp_1_24*tmp_1_26
    pol%dx(1,2,2,2) = -tmp_1_30
    pol%dx(1,2,3,2) = -tmp_1_31
    pol%dx(1,2,4,2) = -tmp_1_32
    pol%dx(1,3,1,3) = tmp_1_33*tmp_1_38-tmp_1_40*tmp_1_42
    pol%dx(1,3,2,3) = -tmp_1_46
    pol%dx(1,3,3,3) = -tmp_1_47
    pol%dx(1,3,4,3) = -tmp_1_48
    pol%dx(1,4,1,4) = tmp_1_49*tmp_1_54-tmp_1_56*tmp_1_58
    pol%dx(1,4,2,4) = -tmp_1_62
    pol%dx(1,4,3,4) = -tmp_1_63
    pol%dx(1,4,4,4) = -tmp_1_64
    pol%dx(2,1,1,1) = -tmp_1_14
    pol%dx(2,1,2,1) = tmp_1_2*tmp_1_6-tmp_1_66*tmp_1_10
    pol%dx(2,1,3,1) = -tmp_1_70
    pol%dx(2,1,4,1) = -tmp_1_71
    pol%dx(2,2,1,2) = -tmp_1_30
    pol%dx(2,2,2,2) = tmp_1_18*tmp_1_22-tmp_1_73*tmp_1_26
    pol%dx(2,2,3,2) = -tmp_1_77
    pol%dx(2,2,4,2) = -tmp_1_78
    pol%dx(2,3,1,3) = -tmp_1_46
    pol%dx(2,3,2,3) = tmp_1_34*tmp_1_38-tmp_1_80*tmp_1_42
    pol%dx(2,3,3,3) = -tmp_1_84
    pol%dx(2,3,4,3) = -tmp_1_85
    pol%dx(2,4,1,4) = -tmp_1_62
    pol%dx(2,4,2,4) = tmp_1_50*tmp_1_54-tmp_1_87*tmp_1_58
    pol%dx(2,4,3,4) = -tmp_1_91
    pol%dx(2,4,4,4) = -tmp_1_92
    pol%dx(3,1,1,1) = -tmp_1_15
    pol%dx(3,1,2,1) = -tmp_1_70
    pol%dx(3,1,3,1) = tmp_1_3*tmp_1_6-tmp_1_94*tmp_1_10
    pol%dx(3,1,4,1) = -tmp_1_98
    pol%dx(3,2,1,2) = -tmp_1_31
    pol%dx(3,2,2,2) = -tmp_1_77
    pol%dx(3,2,3,2) = tmp_1_19*tmp_1_22-tmp_1_100*tmp_1_26
    pol%dx(3,2,4,2) = -tmp_1_104
    pol%dx(3,3,1,3) = -tmp_1_47
    pol%dx(3,3,2,3) = -tmp_1_84
    pol%dx(3,3,3,3) = tmp_1_35*tmp_1_38-tmp_1_106*tmp_1_42
    pol%dx(3,3,4,3) = -tmp_1_110
    pol%dx(3,4,1,4) = -tmp_1_63
    pol%dx(3,4,2,4) = -tmp_1_91
    pol%dx(3,4,3,4) = tmp_1_51*tmp_1_54-tmp_1_112*tmp_1_58
    pol%dx(3,4,4,4) = -tmp_1_116
    pol%dx(4,1,1,1) = -tmp_1_16
    pol%dx(4,1,2,1) = -tmp_1_71
    pol%dx(4,1,3,1) = -tmp_1_98
    pol%dx(4,1,4,1) = tmp_1_4*tmp_1_6-tmp_1_118*tmp_1_10
    pol%dx(4,2,1,2) = -tmp_1_32
    pol%dx(4,2,2,2) = -tmp_1_78
    pol%dx(4,2,3,2) = -tmp_1_104
    pol%dx(4,2,4,2) = tmp_1_20*tmp_1_22-tmp_1_122*tmp_1_26
    pol%dx(4,3,1,3) = -tmp_1_48
    pol%dx(4,3,2,3) = -tmp_1_85
    pol%dx(4,3,3,3) = -tmp_1_110
    pol%dx(4,3,4,3) = tmp_1_36*tmp_1_38-tmp_1_126*tmp_1_42
    pol%dx(4,4,1,4) = -tmp_1_64
    pol%dx(4,4,2,4) = -tmp_1_92
    pol%dx(4,4,3,4) = -tmp_1_116
    pol%dx(4,4,4,4) = tmp_1_52*tmp_1_54-tmp_1_130*tmp_1_58

    ! The Hessian of the polymerase Markov matrix
    !
    !    pol%d2x(i,j,k,l,m,n) <==> diff( pol%x(i,j) , log_pol(k,l) , log_pol(m,n) )

    tmp_2_1 = exp(log_pol(1,1))
    tmp_2_2 = exp(log_pol(2,1))
    tmp_2_3 = exp(log_pol(3,1))
    tmp_2_4 = exp(log_pol(4,1))
    tmp_2_5 = tmp_2_1+tmp_2_2+tmp_2_3+tmp_2_4
    tmp_2_6 = 1.0/tmp_2_5
    tmp_2_8 = tmp_2_1**2
    tmp_2_9 = tmp_2_5**2
    tmp_2_10 = 1.0/tmp_2_9
    tmp_2_15 = 1.0/tmp_2_9/tmp_2_5
    tmp_2_19 = tmp_2_1*tmp_2_10
    tmp_2_20 = tmp_2_19*tmp_2_2
    tmp_2_21 = tmp_2_8*tmp_2_15
    tmp_2_24 = -tmp_2_20+2*tmp_2_21*tmp_2_2
    tmp_2_25 = tmp_2_19*tmp_2_3
    tmp_2_28 = -tmp_2_25+2*tmp_2_21*tmp_2_3
    tmp_2_29 = tmp_2_19*tmp_2_4
    tmp_2_32 = -tmp_2_29+2*tmp_2_21*tmp_2_4
    tmp_2_33 = tmp_2_1*tmp_2_15
    tmp_2_34 = tmp_2_2**2
    tmp_2_37 = 2.0*tmp_2_33*tmp_2_34-tmp_2_20
    tmp_2_40 = 2.0*tmp_2_33*tmp_2_2*tmp_2_3
    tmp_2_43 = 2.0*tmp_2_33*tmp_2_2*tmp_2_4
    tmp_2_44 = tmp_2_3**2
    tmp_2_47 = 2.0*tmp_2_33*tmp_2_44-tmp_2_25
    tmp_2_48 = tmp_2_3*tmp_2_4
    tmp_2_50 = 2.0*tmp_2_33*tmp_2_48
    tmp_2_51 = tmp_2_4**2
    tmp_2_54 = 2.0*tmp_2_33*tmp_2_51-tmp_2_29
    tmp_2_55 = exp(log_pol(1,2))
    tmp_2_56 = exp(log_pol(2,2))
    tmp_2_57 = exp(log_pol(3,2))
    tmp_2_58 = exp(log_pol(4,2))
    tmp_2_59 = tmp_2_55+tmp_2_56+tmp_2_57+tmp_2_58
    tmp_2_60 = 1.0/tmp_2_59
    tmp_2_62 = tmp_2_55**2
    tmp_2_63 = tmp_2_59**2
    tmp_2_64 = 1.0/tmp_2_63
    tmp_2_69 = 1.0/tmp_2_63/tmp_2_59
    tmp_2_73 = tmp_2_55*tmp_2_64
    tmp_2_74 = tmp_2_73*tmp_2_56
    tmp_2_75 = tmp_2_62*tmp_2_69
    tmp_2_78 = -tmp_2_74+2*tmp_2_75*tmp_2_56
    tmp_2_79 = tmp_2_73*tmp_2_57
    tmp_2_82 = -tmp_2_79+2*tmp_2_75*tmp_2_57
    tmp_2_83 = tmp_2_73*tmp_2_58
    tmp_2_86 = -tmp_2_83+2*tmp_2_75*tmp_2_58
    tmp_2_87 = tmp_2_55*tmp_2_69
    tmp_2_88 = tmp_2_56**2
    tmp_2_91 = 2.0*tmp_2_87*tmp_2_88-tmp_2_74
    tmp_2_94 = 2.0*tmp_2_87*tmp_2_56*tmp_2_57
    tmp_2_97 = 2.0*tmp_2_87*tmp_2_56*tmp_2_58
    tmp_2_98 = tmp_2_57**2
    tmp_2_101 = 2.0*tmp_2_87*tmp_2_98-tmp_2_79
    tmp_2_102 = tmp_2_57*tmp_2_58
    tmp_2_104 = 2.0*tmp_2_87*tmp_2_102
    tmp_2_105 = tmp_2_58**2
    tmp_2_108 = 2.0*tmp_2_87*tmp_2_105-tmp_2_83
    tmp_2_109 = exp(log_pol(1,3))
    tmp_2_110 = exp(log_pol(2,3))
    tmp_2_111 = exp(log_pol(3,3))
    tmp_2_112 = exp(log_pol(4,3))
    tmp_2_113 = tmp_2_109+tmp_2_110+tmp_2_111+tmp_2_112
    tmp_2_114 = 1.0/tmp_2_113
    tmp_2_116 = tmp_2_109**2
    tmp_2_117 = tmp_2_113**2
    tmp_2_118 = 1.0/tmp_2_117
    tmp_2_123 = 1.0/tmp_2_117/tmp_2_113
    tmp_2_127 = tmp_2_109*tmp_2_118
    tmp_2_128 = tmp_2_127*tmp_2_110
    tmp_2_129 = tmp_2_116*tmp_2_123
    tmp_2_132 = -tmp_2_128+2*tmp_2_129*tmp_2_110
    tmp_2_133 = tmp_2_127*tmp_2_111
    tmp_2_136 = -tmp_2_133+2*tmp_2_129*tmp_2_111
    tmp_2_137 = tmp_2_127*tmp_2_112
    tmp_2_140 = -tmp_2_137+2*tmp_2_129*tmp_2_112
    tmp_2_141 = tmp_2_109*tmp_2_123
    tmp_2_142 = tmp_2_110**2
    tmp_2_145 = 2.0*tmp_2_141*tmp_2_142-tmp_2_128
    tmp_2_148 = 2.0*tmp_2_141*tmp_2_110*tmp_2_111
    tmp_2_151 = 2.0*tmp_2_141*tmp_2_110*tmp_2_112
    tmp_2_152 = tmp_2_111**2
    tmp_2_155 = 2.0*tmp_2_141*tmp_2_152-tmp_2_133
    tmp_2_156 = tmp_2_111*tmp_2_112
    tmp_2_158 = 2.0*tmp_2_141*tmp_2_156
    tmp_2_159 = tmp_2_112**2
    tmp_2_162 = 2.0*tmp_2_141*tmp_2_159-tmp_2_137
    tmp_2_163 = exp(log_pol(1,4))
    tmp_2_164 = exp(log_pol(2,4))
    tmp_2_165 = exp(log_pol(3,4))
    tmp_2_166 = exp(log_pol(4,4))
    tmp_2_167 = tmp_2_163+tmp_2_164+tmp_2_165+tmp_2_166
    tmp_2_168 = 1.0/tmp_2_167
    tmp_2_170 = tmp_2_163**2
    tmp_2_171 = tmp_2_167**2
    tmp_2_172 = 1.0/tmp_2_171
    tmp_2_177 = 1.0/tmp_2_171/tmp_2_167
    tmp_2_181 = tmp_2_163*tmp_2_172
    tmp_2_182 = tmp_2_181*tmp_2_164
    tmp_2_183 = tmp_2_170*tmp_2_177
    tmp_2_186 = -tmp_2_182+2*tmp_2_183*tmp_2_164
    tmp_2_187 = tmp_2_181*tmp_2_165
    tmp_2_190 = -tmp_2_187+2*tmp_2_183*tmp_2_165
    tmp_2_191 = tmp_2_181*tmp_2_166
    tmp_2_194 = -tmp_2_191+2*tmp_2_183*tmp_2_166
    tmp_2_195 = tmp_2_163*tmp_2_177
    tmp_2_196 = tmp_2_164**2
    tmp_2_199 = 2.0*tmp_2_195*tmp_2_196-tmp_2_182
    tmp_2_202 = 2.0*tmp_2_195*tmp_2_164*tmp_2_165
    tmp_2_205 = 2.0*tmp_2_195*tmp_2_164*tmp_2_166
    tmp_2_206 = tmp_2_165**2
    tmp_2_209 = 2.0*tmp_2_195*tmp_2_206-tmp_2_187
    tmp_2_210 = tmp_2_165*tmp_2_166
    tmp_2_212 = 2.0*tmp_2_195*tmp_2_210
    tmp_2_213 = tmp_2_166**2
    tmp_2_216 = 2.0*tmp_2_195*tmp_2_213-tmp_2_191
    tmp_2_224 = tmp_2_2*tmp_2_10
    tmp_2_225 = tmp_2_224*tmp_2_3
    tmp_2_226 = tmp_2_34*tmp_2_15
    tmp_2_229 = -tmp_2_225+2*tmp_2_226*tmp_2_3
    tmp_2_230 = tmp_2_224*tmp_2_4
    tmp_2_233 = -tmp_2_230+2*tmp_2_226*tmp_2_4
    tmp_2_234 = tmp_2_2*tmp_2_15
    tmp_2_237 = 2.0*tmp_2_234*tmp_2_44-tmp_2_225
    tmp_2_239 = 2.0*tmp_2_234*tmp_2_48
    tmp_2_242 = 2.0*tmp_2_234*tmp_2_51-tmp_2_230
    tmp_2_250 = tmp_2_56*tmp_2_64
    tmp_2_251 = tmp_2_250*tmp_2_57
    tmp_2_252 = tmp_2_88*tmp_2_69
    tmp_2_255 = -tmp_2_251+2*tmp_2_252*tmp_2_57
    tmp_2_256 = tmp_2_250*tmp_2_58
    tmp_2_259 = -tmp_2_256+2*tmp_2_252*tmp_2_58
    tmp_2_260 = tmp_2_56*tmp_2_69
    tmp_2_263 = 2.0*tmp_2_260*tmp_2_98-tmp_2_251
    tmp_2_265 = 2.0*tmp_2_260*tmp_2_102
    tmp_2_268 = 2.0*tmp_2_260*tmp_2_105-tmp_2_256
    tmp_2_276 = tmp_2_110*tmp_2_118
    tmp_2_277 = tmp_2_276*tmp_2_111
    tmp_2_278 = tmp_2_142*tmp_2_123
    tmp_2_281 = -tmp_2_277+2*tmp_2_278*tmp_2_111
    tmp_2_282 = tmp_2_276*tmp_2_112
    tmp_2_285 = -tmp_2_282+2*tmp_2_278*tmp_2_112
    tmp_2_286 = tmp_2_110*tmp_2_123
    tmp_2_289 = 2.0*tmp_2_286*tmp_2_152-tmp_2_277
    tmp_2_291 = 2.0*tmp_2_286*tmp_2_156
    tmp_2_294 = 2.0*tmp_2_286*tmp_2_159-tmp_2_282
    tmp_2_302 = tmp_2_164*tmp_2_172
    tmp_2_303 = tmp_2_302*tmp_2_165
    tmp_2_304 = tmp_2_196*tmp_2_177
    tmp_2_307 = -tmp_2_303+2*tmp_2_304*tmp_2_165
    tmp_2_308 = tmp_2_302*tmp_2_166
    tmp_2_311 = -tmp_2_308+2*tmp_2_304*tmp_2_166
    tmp_2_312 = tmp_2_164*tmp_2_177
    tmp_2_315 = 2.0*tmp_2_312*tmp_2_206-tmp_2_303
    tmp_2_317 = 2.0*tmp_2_312*tmp_2_210
    tmp_2_320 = 2.0*tmp_2_312*tmp_2_213-tmp_2_308
    tmp_2_329 = tmp_2_3*tmp_2_10*tmp_2_4
    tmp_2_333 = -tmp_2_329+2*tmp_2_44*tmp_2_15*tmp_2_4
    tmp_2_337 = 2.0*tmp_2_3*tmp_2_15*tmp_2_51-tmp_2_329
    tmp_2_346 = tmp_2_57*tmp_2_64*tmp_2_58
    tmp_2_350 = -tmp_2_346+2*tmp_2_98*tmp_2_69*tmp_2_58
    tmp_2_354 = 2.0*tmp_2_57*tmp_2_69*tmp_2_105-tmp_2_346
    tmp_2_363 = tmp_2_111*tmp_2_118*tmp_2_112
    tmp_2_367 = -tmp_2_363+2*tmp_2_152*tmp_2_123*tmp_2_112
    tmp_2_371 = 2.0*tmp_2_111*tmp_2_123*tmp_2_159-tmp_2_363
    tmp_2_380 = tmp_2_165*tmp_2_172*tmp_2_166
    tmp_2_384 = -tmp_2_380+2*tmp_2_206*tmp_2_177*tmp_2_166
    tmp_2_388 = 2.0*tmp_2_165*tmp_2_177*tmp_2_213-tmp_2_380
    pol%d2x(1,1,1,1,1,1) = tmp_2_1*tmp_2_6-3*tmp_2_8*tmp_2_10+2*tmp_2_8*tmp_2_1*tmp_2_15
    pol%d2x(1,1,1,1,2,1) = tmp_2_24
    pol%d2x(1,1,1,1,3,1) = tmp_2_28
    pol%d2x(1,1,1,1,4,1) = tmp_2_32
    pol%d2x(1,1,2,1,1,1) = tmp_2_24
    pol%d2x(1,1,2,1,2,1) = tmp_2_37
    pol%d2x(1,1,2,1,3,1) = tmp_2_40
    pol%d2x(1,1,2,1,4,1) = tmp_2_43
    pol%d2x(1,1,3,1,1,1) = tmp_2_28
    pol%d2x(1,1,3,1,2,1) = tmp_2_40
    pol%d2x(1,1,3,1,3,1) = tmp_2_47
    pol%d2x(1,1,3,1,4,1) = tmp_2_50
    pol%d2x(1,1,4,1,1,1) = tmp_2_32
    pol%d2x(1,1,4,1,2,1) = tmp_2_43
    pol%d2x(1,1,4,1,3,1) = tmp_2_50
    pol%d2x(1,1,4,1,4,1) = tmp_2_54
    pol%d2x(1,2,1,2,1,2) = tmp_2_55*tmp_2_60-3*tmp_2_62*tmp_2_64+2*tmp_2_62*tmp_2_55*tmp_2_69
    pol%d2x(1,2,1,2,2,2) = tmp_2_78
    pol%d2x(1,2,1,2,3,2) = tmp_2_82
    pol%d2x(1,2,1,2,4,2) = tmp_2_86
    pol%d2x(1,2,2,2,1,2) = tmp_2_78
    pol%d2x(1,2,2,2,2,2) = tmp_2_91
    pol%d2x(1,2,2,2,3,2) = tmp_2_94
    pol%d2x(1,2,2,2,4,2) = tmp_2_97
    pol%d2x(1,2,3,2,1,2) = tmp_2_82
    pol%d2x(1,2,3,2,2,2) = tmp_2_94
    pol%d2x(1,2,3,2,3,2) = tmp_2_101
    pol%d2x(1,2,3,2,4,2) = tmp_2_104
    pol%d2x(1,2,4,2,1,2) = tmp_2_86
    pol%d2x(1,2,4,2,2,2) = tmp_2_97
    pol%d2x(1,2,4,2,3,2) = tmp_2_104
    pol%d2x(1,2,4,2,4,2) = tmp_2_108
    pol%d2x(1,3,1,3,1,3) = tmp_2_109*tmp_2_114-3*tmp_2_116*tmp_2_118+2*tmp_2_116*tmp_2_109*tmp_2_123
    pol%d2x(1,3,1,3,2,3) = tmp_2_132
    pol%d2x(1,3,1,3,3,3) = tmp_2_136
    pol%d2x(1,3,1,3,4,3) = tmp_2_140
    pol%d2x(1,3,2,3,1,3) = tmp_2_132
    pol%d2x(1,3,2,3,2,3) = tmp_2_145
    pol%d2x(1,3,2,3,3,3) = tmp_2_148
    pol%d2x(1,3,2,3,4,3) = tmp_2_151
    pol%d2x(1,3,3,3,1,3) = tmp_2_136
    pol%d2x(1,3,3,3,2,3) = tmp_2_148
    pol%d2x(1,3,3,3,3,3) = tmp_2_155
    pol%d2x(1,3,3,3,4,3) = tmp_2_158
    pol%d2x(1,3,4,3,1,3) = tmp_2_140
    pol%d2x(1,3,4,3,2,3) = tmp_2_151
    pol%d2x(1,3,4,3,3,3) = tmp_2_158
    pol%d2x(1,3,4,3,4,3) = tmp_2_162
    pol%d2x(1,4,1,4,1,4) = tmp_2_163*tmp_2_168-3*tmp_2_170*tmp_2_172+2*tmp_2_170*tmp_2_163*tmp_2_177
    pol%d2x(1,4,1,4,2,4) = tmp_2_186
    pol%d2x(1,4,1,4,3,4) = tmp_2_190
    pol%d2x(1,4,1,4,4,4) = tmp_2_194
    pol%d2x(1,4,2,4,1,4) = tmp_2_186
    pol%d2x(1,4,2,4,2,4) = tmp_2_199
    pol%d2x(1,4,2,4,3,4) = tmp_2_202
    pol%d2x(1,4,2,4,4,4) = tmp_2_205
    pol%d2x(1,4,3,4,1,4) = tmp_2_190
    pol%d2x(1,4,3,4,2,4) = tmp_2_202
    pol%d2x(1,4,3,4,3,4) = tmp_2_209
    pol%d2x(1,4,3,4,4,4) = tmp_2_212
    pol%d2x(1,4,4,4,1,4) = tmp_2_194
    pol%d2x(1,4,4,4,2,4) = tmp_2_205
    pol%d2x(1,4,4,4,3,4) = tmp_2_212
    pol%d2x(1,4,4,4,4,4) = tmp_2_216
    pol%d2x(2,1,1,1,1,1) = tmp_2_24
    pol%d2x(2,1,1,1,2,1) = tmp_2_37
    pol%d2x(2,1,1,1,3,1) = tmp_2_40
    pol%d2x(2,1,1,1,4,1) = tmp_2_43
    pol%d2x(2,1,2,1,1,1) = tmp_2_37
    pol%d2x(2,1,2,1,2,1) = tmp_2_2*tmp_2_6-3*tmp_2_34*tmp_2_10+2*tmp_2_34*tmp_2_2*tmp_2_15
    pol%d2x(2,1,2,1,3,1) = tmp_2_229
    pol%d2x(2,1,2,1,4,1) = tmp_2_233
    pol%d2x(2,1,3,1,1,1) = tmp_2_40
    pol%d2x(2,1,3,1,2,1) = tmp_2_229
    pol%d2x(2,1,3,1,3,1) = tmp_2_237
    pol%d2x(2,1,3,1,4,1) = tmp_2_239
    pol%d2x(2,1,4,1,1,1) = tmp_2_43
    pol%d2x(2,1,4,1,2,1) = tmp_2_233
    pol%d2x(2,1,4,1,3,1) = tmp_2_239
    pol%d2x(2,1,4,1,4,1) = tmp_2_242
    pol%d2x(2,2,1,2,1,2) = tmp_2_78
    pol%d2x(2,2,1,2,2,2) = tmp_2_91
    pol%d2x(2,2,1,2,3,2) = tmp_2_94
    pol%d2x(2,2,1,2,4,2) = tmp_2_97
    pol%d2x(2,2,2,2,1,2) = tmp_2_91
    pol%d2x(2,2,2,2,2,2) = tmp_2_56*tmp_2_60-3*tmp_2_88*tmp_2_64+2*tmp_2_88*tmp_2_56*tmp_2_69
    pol%d2x(2,2,2,2,3,2) = tmp_2_255
    pol%d2x(2,2,2,2,4,2) = tmp_2_259
    pol%d2x(2,2,3,2,1,2) = tmp_2_94
    pol%d2x(2,2,3,2,2,2) = tmp_2_255
    pol%d2x(2,2,3,2,3,2) = tmp_2_263
    pol%d2x(2,2,3,2,4,2) = tmp_2_265
    pol%d2x(2,2,4,2,1,2) = tmp_2_97
    pol%d2x(2,2,4,2,2,2) = tmp_2_259
    pol%d2x(2,2,4,2,3,2) = tmp_2_265
    pol%d2x(2,2,4,2,4,2) = tmp_2_268
    pol%d2x(2,3,1,3,1,3) = tmp_2_132
    pol%d2x(2,3,1,3,2,3) = tmp_2_145
    pol%d2x(2,3,1,3,3,3) = tmp_2_148
    pol%d2x(2,3,1,3,4,3) = tmp_2_151
    pol%d2x(2,3,2,3,1,3) = tmp_2_145
    pol%d2x(2,3,2,3,2,3) = tmp_2_110*tmp_2_114-3*tmp_2_142*tmp_2_118+2*tmp_2_142*tmp_2_110*tmp_2_123
    pol%d2x(2,3,2,3,3,3) = tmp_2_281
    pol%d2x(2,3,2,3,4,3) = tmp_2_285
    pol%d2x(2,3,3,3,1,3) = tmp_2_148
    pol%d2x(2,3,3,3,2,3) = tmp_2_281
    pol%d2x(2,3,3,3,3,3) = tmp_2_289
    pol%d2x(2,3,3,3,4,3) = tmp_2_291
    pol%d2x(2,3,4,3,1,3) = tmp_2_151
    pol%d2x(2,3,4,3,2,3) = tmp_2_285
    pol%d2x(2,3,4,3,3,3) = tmp_2_291
    pol%d2x(2,3,4,3,4,3) = tmp_2_294
    pol%d2x(2,4,1,4,1,4) = tmp_2_186
    pol%d2x(2,4,1,4,2,4) = tmp_2_199
    pol%d2x(2,4,1,4,3,4) = tmp_2_202
    pol%d2x(2,4,1,4,4,4) = tmp_2_205
    pol%d2x(2,4,2,4,1,4) = tmp_2_199
    pol%d2x(2,4,2,4,2,4) = tmp_2_164*tmp_2_168-3*tmp_2_196*tmp_2_172+2*tmp_2_196*tmp_2_164*tmp_2_177
    pol%d2x(2,4,2,4,3,4) = tmp_2_307
    pol%d2x(2,4,2,4,4,4) = tmp_2_311
    pol%d2x(2,4,3,4,1,4) = tmp_2_202
    pol%d2x(2,4,3,4,2,4) = tmp_2_307
    pol%d2x(2,4,3,4,3,4) = tmp_2_315
    pol%d2x(2,4,3,4,4,4) = tmp_2_317
    pol%d2x(2,4,4,4,1,4) = tmp_2_205
    pol%d2x(2,4,4,4,2,4) = tmp_2_311
    pol%d2x(2,4,4,4,3,4) = tmp_2_317
    pol%d2x(2,4,4,4,4,4) = tmp_2_320
    pol%d2x(3,1,1,1,1,1) = tmp_2_28
    pol%d2x(3,1,1,1,2,1) = tmp_2_40
    pol%d2x(3,1,1,1,3,1) = tmp_2_47
    pol%d2x(3,1,1,1,4,1) = tmp_2_50
    pol%d2x(3,1,2,1,1,1) = tmp_2_40
    pol%d2x(3,1,2,1,2,1) = tmp_2_229
    pol%d2x(3,1,2,1,3,1) = tmp_2_237
    pol%d2x(3,1,2,1,4,1) = tmp_2_239
    pol%d2x(3,1,3,1,1,1) = tmp_2_47
    pol%d2x(3,1,3,1,2,1) = tmp_2_237
    pol%d2x(3,1,3,1,3,1) = tmp_2_3*tmp_2_6-3*tmp_2_44*tmp_2_10+2*tmp_2_44*tmp_2_3*tmp_2_15
    pol%d2x(3,1,3,1,4,1) = tmp_2_333
    pol%d2x(3,1,4,1,1,1) = tmp_2_50
    pol%d2x(3,1,4,1,2,1) = tmp_2_239
    pol%d2x(3,1,4,1,3,1) = tmp_2_333
    pol%d2x(3,1,4,1,4,1) = tmp_2_337
    pol%d2x(3,2,1,2,1,2) = tmp_2_82
    pol%d2x(3,2,1,2,2,2) = tmp_2_94
    pol%d2x(3,2,1,2,3,2) = tmp_2_101
    pol%d2x(3,2,1,2,4,2) = tmp_2_104
    pol%d2x(3,2,2,2,1,2) = tmp_2_94
    pol%d2x(3,2,2,2,2,2) = tmp_2_255
    pol%d2x(3,2,2,2,3,2) = tmp_2_263
    pol%d2x(3,2,2,2,4,2) = tmp_2_265
    pol%d2x(3,2,3,2,1,2) = tmp_2_101
    pol%d2x(3,2,3,2,2,2) = tmp_2_263
    pol%d2x(3,2,3,2,3,2) = tmp_2_57*tmp_2_60-3*tmp_2_98*tmp_2_64+2*tmp_2_98*tmp_2_57*tmp_2_69
    pol%d2x(3,2,3,2,4,2) = tmp_2_350
    pol%d2x(3,2,4,2,1,2) = tmp_2_104
    pol%d2x(3,2,4,2,2,2) = tmp_2_265
    pol%d2x(3,2,4,2,3,2) = tmp_2_350
    pol%d2x(3,2,4,2,4,2) = tmp_2_354
    pol%d2x(3,3,1,3,1,3) = tmp_2_136
    pol%d2x(3,3,1,3,2,3) = tmp_2_148
    pol%d2x(3,3,1,3,3,3) = tmp_2_155
    pol%d2x(3,3,1,3,4,3) = tmp_2_158
    pol%d2x(3,3,2,3,1,3) = tmp_2_148
    pol%d2x(3,3,2,3,2,3) = tmp_2_281
    pol%d2x(3,3,2,3,3,3) = tmp_2_289
    pol%d2x(3,3,2,3,4,3) = tmp_2_291
    pol%d2x(3,3,3,3,1,3) = tmp_2_155
    pol%d2x(3,3,3,3,2,3) = tmp_2_289
    pol%d2x(3,3,3,3,3,3) = tmp_2_111*tmp_2_114-3*tmp_2_152*tmp_2_118+2*tmp_2_152*tmp_2_111*tmp_2_123
    pol%d2x(3,3,3,3,4,3) = tmp_2_367
    pol%d2x(3,3,4,3,1,3) = tmp_2_158
    pol%d2x(3,3,4,3,2,3) = tmp_2_291
    pol%d2x(3,3,4,3,3,3) = tmp_2_367
    pol%d2x(3,3,4,3,4,3) = tmp_2_371
    pol%d2x(3,4,1,4,1,4) = tmp_2_190
    pol%d2x(3,4,1,4,2,4) = tmp_2_202
    pol%d2x(3,4,1,4,3,4) = tmp_2_209
    pol%d2x(3,4,1,4,4,4) = tmp_2_212
    pol%d2x(3,4,2,4,1,4) = tmp_2_202
    pol%d2x(3,4,2,4,2,4) = tmp_2_307
    pol%d2x(3,4,2,4,3,4) = tmp_2_315
    pol%d2x(3,4,2,4,4,4) = tmp_2_317
    pol%d2x(3,4,3,4,1,4) = tmp_2_209
    pol%d2x(3,4,3,4,2,4) = tmp_2_315
    pol%d2x(3,4,3,4,3,4) = tmp_2_165*tmp_2_168-3*tmp_2_206*tmp_2_172+2*tmp_2_206*tmp_2_165*tmp_2_177
    pol%d2x(3,4,3,4,4,4) = tmp_2_384
    pol%d2x(3,4,4,4,1,4) = tmp_2_212
    pol%d2x(3,4,4,4,2,4) = tmp_2_317
    pol%d2x(3,4,4,4,3,4) = tmp_2_384
    pol%d2x(3,4,4,4,4,4) = tmp_2_388
    pol%d2x(4,1,1,1,1,1) = tmp_2_32
    pol%d2x(4,1,1,1,2,1) = tmp_2_43
    pol%d2x(4,1,1,1,3,1) = tmp_2_50
    pol%d2x(4,1,1,1,4,1) = tmp_2_54
    pol%d2x(4,1,2,1,1,1) = tmp_2_43
    pol%d2x(4,1,2,1,2,1) = tmp_2_233
    pol%d2x(4,1,2,1,3,1) = tmp_2_239
    pol%d2x(4,1,2,1,4,1) = tmp_2_242
    pol%d2x(4,1,3,1,1,1) = tmp_2_50
    pol%d2x(4,1,3,1,2,1) = tmp_2_239
    pol%d2x(4,1,3,1,3,1) = tmp_2_333
    pol%d2x(4,1,3,1,4,1) = tmp_2_337
    pol%d2x(4,1,4,1,1,1) = tmp_2_54
    pol%d2x(4,1,4,1,2,1) = tmp_2_242
    pol%d2x(4,1,4,1,3,1) = tmp_2_337
    pol%d2x(4,1,4,1,4,1) = tmp_2_4*tmp_2_6-3*tmp_2_51*tmp_2_10+2*tmp_2_51*tmp_2_4*tmp_2_15
    pol%d2x(4,2,1,2,1,2) = tmp_2_86
    pol%d2x(4,2,1,2,2,2) = tmp_2_97
    pol%d2x(4,2,1,2,3,2) = tmp_2_104
    pol%d2x(4,2,1,2,4,2) = tmp_2_108
    pol%d2x(4,2,2,2,1,2) = tmp_2_97
    pol%d2x(4,2,2,2,2,2) = tmp_2_259
    pol%d2x(4,2,2,2,3,2) = tmp_2_265
    pol%d2x(4,2,2,2,4,2) = tmp_2_268
    pol%d2x(4,2,3,2,1,2) = tmp_2_104
    pol%d2x(4,2,3,2,2,2) = tmp_2_265
    pol%d2x(4,2,3,2,3,2) = tmp_2_350
    pol%d2x(4,2,3,2,4,2) = tmp_2_354
    pol%d2x(4,2,4,2,1,2) = tmp_2_108
    pol%d2x(4,2,4,2,2,2) = tmp_2_268
    pol%d2x(4,2,4,2,3,2) = tmp_2_354
    pol%d2x(4,2,4,2,4,2) = tmp_2_58*tmp_2_60-3*tmp_2_105*tmp_2_64+2*tmp_2_105*tmp_2_58*tmp_2_69
    pol%d2x(4,3,1,3,1,3) = tmp_2_140
    pol%d2x(4,3,1,3,2,3) = tmp_2_151
    pol%d2x(4,3,1,3,3,3) = tmp_2_158
    pol%d2x(4,3,1,3,4,3) = tmp_2_162
    pol%d2x(4,3,2,3,1,3) = tmp_2_151
    pol%d2x(4,3,2,3,2,3) = tmp_2_285
    pol%d2x(4,3,2,3,3,3) = tmp_2_291
    pol%d2x(4,3,2,3,4,3) = tmp_2_294
    pol%d2x(4,3,3,3,1,3) = tmp_2_158
    pol%d2x(4,3,3,3,2,3) = tmp_2_291
    pol%d2x(4,3,3,3,3,3) = tmp_2_367
    pol%d2x(4,3,3,3,4,3) = tmp_2_371
    pol%d2x(4,3,4,3,1,3) = tmp_2_162
    pol%d2x(4,3,4,3,2,3) = tmp_2_294
    pol%d2x(4,3,4,3,3,3) = tmp_2_371
    pol%d2x(4,3,4,3,4,3) = tmp_2_112*tmp_2_114-3*tmp_2_159*tmp_2_118+2*tmp_2_159*tmp_2_112*tmp_2_123
    pol%d2x(4,4,1,4,1,4) = tmp_2_194
    pol%d2x(4,4,1,4,2,4) = tmp_2_205
    pol%d2x(4,4,1,4,3,4) = tmp_2_212
    pol%d2x(4,4,1,4,4,4) = tmp_2_216
    pol%d2x(4,4,2,4,1,4) = tmp_2_205
    pol%d2x(4,4,2,4,2,4) = tmp_2_311
    pol%d2x(4,4,2,4,3,4) = tmp_2_317
    pol%d2x(4,4,2,4,4,4) = tmp_2_320
    pol%d2x(4,4,3,4,1,4) = tmp_2_212
    pol%d2x(4,4,3,4,2,4) = tmp_2_317
    pol%d2x(4,4,3,4,3,4) = tmp_2_384
    pol%d2x(4,4,3,4,4,4) = tmp_2_388
    pol%d2x(4,4,4,4,1,4) = tmp_2_216
    pol%d2x(4,4,4,4,2,4) = tmp_2_320
    pol%d2x(4,4,4,4,3,4) = tmp_2_388
    pol%d2x(4,4,4,4,4,4) = tmp_2_166*tmp_2_168-3*tmp_2_213*tmp_2_172+2*tmp_2_213*tmp_2_166*tmp_2_177

    ! Done
    
end subroutine polymerase
