# Supplementary material for: Estimating the evidence of selection and the reliability of inference in unigenic evolution
Source: Algorithms Mol Biol. 2010 Nov 8;5:35. doi: 10.1186/1748-7188-5-35 (PMC2994857; doi:10.1186/1748-7188-5-35)
Supplement: Additional file 6 — Software Package. Source code for an R-Project software package that we call 'unigenic'. The code has been tested on Mac OS 10.5 and recent versions of Linux-based operating systems, and requires that R ≥ 2.9.1 and a modern Fortran95 compiler be available. For help installing R packages, see http://cran.r-project.org/doc/manuals/R-admin.html#Installing-packages. [file 1748-7188-5-35-S6.GZ › unigenic/src/probe.f95]

program probe

    real(4)  a
    real(8)  b
    real(10) c
    real(16) d

    print '(A,4(I0,x))', '     Kind: ',        kind(a),        kind(b),        kind(c),        kind(d)
    print '(A,4(I0,x))', 'Precision: ',   precision(a),   precision(b),   precision(c),   precision(d)
    print '(A,4(I0,x))', '   Digits: ',      digits(a),      digits(b),      digits(c),      digits(d)
    print '(A,4(I0,x))', '    Radix: ',       radix(a),       radix(b),       radix(c),       radix(d)
    print '(A,4(I0,x))', 'Min. exp.: ', minexponent(a), minexponent(b), minexponent(c), minexponent(d)
    print '(A,4(I0,x))', 'Max. exp.: ', maxexponent(a), maxexponent(b), maxexponent(c), maxexponent(d)

end program probe
