# Supplementary material for: Estimating the evidence of selection and the reliability of inference in unigenic evolution
Source: Algorithms Mol Biol. 2010 Nov 8;5:35. doi: 10.1186/1748-7188-5-35 (PMC2994857; doi:10.1186/1748-7188-5-35)
Supplement: Additional file 6 — Software Package. Source code for an R-Project software package that we call 'unigenic'. The code has been tested on Mac OS 10.5 and recent versions of Linux-based operating systems, and requires that R ≥ 2.9.1 and a modern Fortran95 compiler be available. For help installing R packages, see http://cran.r-project.org/doc/manuals/R-admin.html#Installing-packages. [file 1748-7188-5-35-S6.GZ › unigenic/src/surreal_number.f95]

module surreal_number

    implicit none

    integer, parameter :: nd = 4

    type surreal
        double precision ::   x(nd,nd)             = 0.0
        double precision ::  dx(nd,nd,nd,nd)       = 0.0
        double precision :: d2x(nd,nd,nd,nd,nd,nd) = 0.0
    end type surreal

    interface assignment(=)
        module procedure assign_surreal_from_real
    end interface

    interface operator(+)
        module procedure add_surreal_to_surreal
    end interface

    interface operator(*)
        module procedure multiply_real_by_surreal
        module procedure multiply_surreal_by_real
    end interface

    interface operator(.matmul.)
        module procedure multiply_surreal_by_surreal
    end interface

contains
    
    pure subroutine assign_surreal_from_real(w,r)
         type(surreal), intent(out) :: w
         double precision, intent(in) :: r
         w%x = r
         w%dx = 0.0
         w%d2x = 0.0
    end subroutine assign_surreal_from_real

    pure function add_surreal_to_surreal(a,b)
        type(surreal), intent(in) :: a, b
        type(surreal) :: add_surreal_to_surreal
        add_surreal_to_surreal%x = a%x + b%x
        add_surreal_to_surreal%dx = a%dx + b%dx
        add_surreal_to_surreal%d2x = a%d2x + b%d2x
    end function add_surreal_to_surreal

    pure function multiply_real_by_surreal(r,w)
        double precision, intent(in) :: r
        type(surreal), intent(in) :: w
        type(surreal) :: multiply_real_by_surreal
        multiply_real_by_surreal%x = r * w%x
        multiply_real_by_surreal%dx = r * w%dx
        multiply_real_by_surreal%d2x = r * w%d2x
    end function multiply_real_by_surreal

    pure function multiply_surreal_by_real(w,r)
        type(surreal), intent(in) :: w
        double precision, intent(in) :: r
        type(surreal) :: multiply_surreal_by_real
        multiply_surreal_by_real%x = w%x * r
        multiply_surreal_by_real%dx = w%dx * r
        multiply_surreal_by_real%d2x = w%d2x * r
    end function multiply_surreal_by_real

    pure function multiply_surreal_by_surreal(a,b)
        type(surreal), intent(in) :: a, b
        type(surreal) :: multiply_surreal_by_surreal
        intrinsic matmul
        integer k, l, m, n
        type(surreal) c
        ! Scalar        
        c%x = matmul( a%x , b%x )
        ! Gradient
        forall ( k = 1:nd, l = 1:nd )
            c%dx(:,:,k,l) = matmul( a%dx(:,:,k,l) , b%x ) + matmul( a%x , b%dx(:,:,k,l) )
        end forall
        ! Hessian
        forall ( k = 1:nd, l = 1:nd, m = 1:nd, n = 1:nd )
            c%d2x(:,:,k,l,m,n) = matmul( a%d2x(:,:,k,l,m,n) , b%x ) + matmul( a%x , b%d2x(:,:,k,l,m,n) )
            c%d2x(:,:,k,l,m,n) = c%d2x(:,:,k,l,m,n) + matmul( a%dx(:,:,k,l) , b%dx(:,:,m,n) )
            c%d2x(:,:,k,l,m,n) = c%d2x(:,:,k,l,m,n) + matmul( a%dx(:,:,m,n) , b%dx(:,:,k,l) )
        end forall
        ! Done
        multiply_surreal_by_surreal = c
    end function multiply_surreal_by_surreal

end module surreal_number
