# Supplementary material for: Estimating the evidence of selection and the reliability of inference in unigenic evolution
Source: Algorithms Mol Biol. 2010 Nov 8;5:35. doi: 10.1186/1748-7188-5-35 (PMC2994857; doi:10.1186/1748-7188-5-35)
Supplement: Additional file 6 — Software Package. Source code for an R-Project software package that we call 'unigenic'. The code has been tested on Mac OS 10.5 and recent versions of Linux-based operating systems, and requires that R ≥ 2.9.1 and a modern Fortran95 compiler be available. For help installing R packages, see http://cran.r-project.org/doc/manuals/R-admin.html#Installing-packages. [file 1748-7188-5-35-S6.GZ › unigenic/R/analyze.r]

analyze.unigenic <- function( wildtype , unselected , selected , pcr.cycles , codon.optimized=FALSE , translation.table=1 , dirichlet.hyperparameter=0.5 , hypothesis.prior=c(1,1) , sample.tolerance=ifelse(model.pcr.process,0.08,0.04) , nonsynonymous.replicates=65536 , estimate.count.homogeneity=FALSE , model.pcr.process=FALSE , verbose=FALSE ) {

    # wildtype   - filename for file containing one FASTA sequence
    # unselected - filename for file containing more than one FASTA sequence representing the unselected clones
    # selected   - filename for file containing more than one FASTA sequence representing the selected clones
    # pcr.cycles - the total number of mutagenic PCR cycles
    # codon.optimized - all wild-type amino acids are coded by the same codon
    # translation.table - as enmerated by NCBI's BLAST; 1 is 'Standard'
    # dirichlet.hyperparameter - the Dirichlet (and and friends) hyperparameter: 0.5 is optimal for binomial likelihoods
    # hypothesis.prior - relative Prior probabilities for the KL-Divergence as "HA over H0" <==> "Different vs Same" <==> "Nonrandom vs Random"
    # sample.tolerance - the tolerance for the Monte Carlo sampling procedure (the std err of the observed log-likelihood ratio)
    # nonsynonymous.replicates - the number of replicates when estimating the distribution of multiple nonsynonymous substitusion per clone
    # estimate.count.homogeneity - calculate the log-likelihood-ratio of homogeneity (explained below)
    # model.pcr.process - model the full PCR process via the Taq polymerase or not
    # verbose - detail steps as they are being run

    # All return values are returned in the 'rv' variable

    rv = list()
    class(rv) <- c( class(rv) , "unigenic" )

    # Enforce parameter validity

    if ( length(hypothesis.prior) != 2 || any( hypothesis.prior <= 0 ) ) stop("hypothesis prior must be a numeric vector of two elements, both positive")
    hypothesis.prior <- hypothesis.prior / sum(hypothesis.prior)
    names(hypothesis.prior) <- c("Pr(Different)","Pr(Same)")
    log.relative.hypothesis.prior <- diff(log(hypothesis.prior))
    names(log.relative.hypothesis.prior) <- c("log(Pr(Different)/Pr(Same))")

    # Read in the sequences and verify that they are nucleotide records of the same length

    if ( verbose ) cat("loading sequence data\n")

    wt  <- is.fasta.aln.nt( read.fasta.aln(wildtype) )
    nwt <- ncol(wt)
    if ( nwt != 1 ) stop("more than one wild-type sequence found")
    wt <- wt[,1]

    us  <- is.fasta.aln.nt( read.fasta.aln(unselected) )
    nus <- ncol(us)
    if ( nus <= 1 ) stop("need more than one unselected sequence to analyze")

    mx  <- is.fasta.aln.nt( read.fasta.aln(selected) )
    nmx <- ncol(mx)
    if ( nmx <= 1 ) stop("need more than one selected sequence to analyze")

    nntsite <- length(wt)
    if ( nntsite != nrow(us) ) stop("number of wild-type nt sites (",nntsite,") != number of   selected sites (",nrow(us),")")
    if ( nntsite != nrow(mx) ) stop("number of wild-type nt sites (",nntsite,") != number of unselected sites (",nrow(mx),")")

    if ( ( nntsite %% 3 ) != 0 ) stop("number of sites (",nntsite,") is not divisible by three and will not convert to codons")

    # Count the number of substitutions according to the unselected sequences ('usc' = 'unselected counts')

    if ( verbose ) cat("computing substitution counts\n")

    usc <- array(data=0,dim=c(nnt,nnt),dimnames=list(To=nt,From=nt))
    #
    for ( site in 1:nntsite ) {
        for ( seq in 1:nus ) {
            from <- wt[site]
            to   <- us[site,seq]
            usc[to,from] <- usc[to,from] + 1
        }
    }
    #
    rv$observed$pcr <- usc
    rm(usc)
    
    if ( any( rv$observed$pcr == 0 ) ) warning("some nucleotide substitions are NEVER observed")

    # Save alignmment data in returned object

    rv$aln$wt <- wt ;    names(rv$aln$wt) <- 1:nntsite
    rv$aln$us <- us ; rownames(rv$aln$us) <- 1:nntsite
    rv$aln$mx <- mx ; rownames(rv$aln$mx) <- 1:nntsite

    # Translate the nucleotide data to codons and amino acids

    if ( verbose ) cat("translating sequences\n")

    cwt <- vector2codon(wt)         # 'cwt' = codons for the  wild-type sequence
    cus <- apply(us,2,vector2codon) # 'cus' = codons for the unselected sequences
    cmx <- apply(mx,2,vector2codon) # 'cwt' = codons for the   selected sequences

    nsite <- length(cwt) # the number of amino acid sites

    awt <- genetic.code[[translation.table]]$amino[cwt]
    aus <- apply( cus , 2 , function(site) genetic.code[[translation.table]]$amino[site] )
    amx <- apply( cmx , 2 , function(site) genetic.code[[translation.table]]$amino[site] )

    # Save alignmment data in returned object

    rv$wt$codon <- cwt ;    names(rv$wt$codon) <- 1:nsite
    rv$wt$amino <- awt ;    names(rv$wt$amino) <- 1:nsite
    rv$us$amino <- aus ; rownames(rv$us$amino) <- 1:nsite
    rv$us$codon <- cus ; rownames(rv$us$codon) <- 1:nsite
    rv$mx$amino <- amx ; rownames(rv$mx$amino) <- 1:nsite
    rv$mx$codon <- cmx ; rownames(rv$mx$codon) <- 1:nsite

    rv$translation.table <- translation.table
    names(rv$translation.table) <- c( genetic.code[[translation.table]]$type )
    rv$sample.tolerance <- sample.tolerance
    rv$nonsynonymous.replicates <- nonsynonymous.replicates
    rv$dirichlet.hyperparameter <- dirichlet.hyperparameter
    rv$hypothesis.prior <- hypothesis.prior
    rv$pcr.cycles       <- pcr.cycles
    
    # Ensure that in the WT sequence are no stop signals

    if ( any( awt == '*' ) ) warning("stop signal found in WT sequence")

    # Create labels for the sites

    slabels <- paste( sprintf("%4d",1:nsite) , cwt , awt , sep="|" )

    # Ensure that, if we are codon-optimized, that duplicate WT codons are not seen

    if ( codon.optimized ) {
        for ( aa in amino ) {
            cdn <- levels( as.factor( names( which( awt == aa ) ) ) )
            if ( length(cdn) > 1 ) warning("duplicate WT codons for '",aa,"' <- ",paste(cdn,collapse=' '))
        }
    }

    # Count up the number of amino acids observed in each pool, and how many synonymous and nonsynonymous changes

    if ( verbose ) cat("summarizing substitutions\n")

    rv$observed$count$amino <- list(
        us = t( apply( aus , 1 , function(site) table(factor(site,levels=amino)) ) ) ,
        mx = t( apply( amx , 1 , function(site) table(factor(site,levels=amino)) ) )
    )
    #
    dimnames(rv$observed$count$amino$us) <- list(Site=slabels,Residue=amino)
    dimnames(rv$observed$count$amino$mx) <- list(Site=slabels,Residue=amino)

    rv$observed$count$codon <- list(
        us = array(data=0,dim=c(nsite,2),dimnames=list(Site=slabels,Codon=c("Synonymous","Nonsynonymous"))) ,
        mx = array(data=0,dim=c(nsite,2),dimnames=list(Site=slabels,Codon=c("Synonymous","Nonsynonymous")))
    )
    #
    for ( site in 1:nsite ) {
        mt.us <- rv$observed$count$amino$us[site,awt[site]]
        rv$observed$count$codon$us[site,] <- c( mt.us , nus - mt.us )
        mt.mx <- rv$observed$count$amino$mx[site,awt[site]]
        rv$observed$count$codon$mx[site,] <- c( mt.mx , nmx - mt.mx )
    }

    # Estimate the expected PCR-nucleotide subsitition, amino acid, and synonymous/nonsynonymous frequencies

    if ( verbose ) cat("estimating PCR frequencies\n")

    if ( model.pcr.process ) {
        markov <- estimate.map.polymerase.parameters(rv$observed$pcr,pcr.cycles,dirichlet.hyperparameter,verbose)
        rv$expected$pcr              <- markov$pcr
        rv$expected$polymerase       <- markov$pol
        rv$expected$polymerase.error <- markov$pol.err
    } else {
        markov <- estimate.expected.pcr.parameters(rv$observed$pcr,dirichlet.hyperparameter)
        rv$expected$pcr              <- markov$pcr
        rv$expected$polymerase       <- NULL
        rv$expected$polymerase.error <- NULL
    }
    rv$expected$amino <- nucleotide2aminosubstitution(rv$expected$pcr,translation.table)
    rv$expected$codon <- nucleotide2codonsubstitution(rv$expected$pcr,translation.table)

    rv$expected$count$amino$us <- t( nus * rv$expected$amino[,cwt] )
    dimnames(rv$expected$count$amino$us) <- list(Site=slabels,Residue=amino)
    rv$expected$count$amino$mx <- t( nmx * rv$expected$amino[,cwt] )
    dimnames(rv$expected$count$amino$mx) <- list(Site=slabels,Residue=amino)

    rv$expected$count$codon$us <- t( nus * rv$expected$codon[,cwt] )
    dimnames(rv$expected$count$codon$us) <- list(Site=slabels,Codon=c("Identical","Synonymous","Nonsynonymous"))
    rv$expected$count$codon$mx <- t( nmx * rv$expected$codon[,cwt] )
    dimnames(rv$expected$count$codon$mx) <- list(Site=slabels,Codon=c("Identical","Synonymous","Nonsynonymous"))

    # Count the number of nonsynonymous substitutions in each sequence

    if ( verbose ) cat("summarizing substitution frequency\n")

    rv$observed$nsus <- sort( nsite - apply( apply( aus , 2 , function(s) s == awt ) , 2 , sum ) )
    rv$observed$nsmx <- sort( nsite - apply( apply( amx , 2 , function(s) s == awt ) , 2 , sum ) )

    nns <- summary( as.factor( apply( apply( rv$expected$codon[,cwt] , 2 , function(p) sample( c(0,0,1) , nonsynonymous.replicates , replace=TRUE , prob=p ) ) , 1 , sum ) ) )
    nsc <- range(c(0,as.integer(names(nns)))) ; nsc <- nsc[1]:(nsc[2]+1)
    #
    rv$expected$nns <- data.frame(TotalNonsynonymous=nsc,RelativeFrequency=rep(0.0,length(nsc)))
    for ( nnns in names(nns) ) {
        idx <- which( rv$expected$nns[,"TotalNonsynonymous"] == as.integer(nnns) )
        rv$expected$nns[idx,"RelativeFrequency"] <- as.real(nns[nnns])
    }
    rv$expected$nns[,"RelativeFrequency"] <- rv$expected$nns[,"RelativeFrequency"] / nonsynonymous.replicates
    #
    mxscale <- max(rv$expected$nns[,"RelativeFrequency"])
    nnsplt  <- apply( rv$expected$nns , 1 , function(z) paste(rep('*',as.integer(z["RelativeFrequency"]/mxscale*100+0.5)),collapse=''))
    rv$expected$nns <- cbind( rv$expected$nns , RelativeFrequencyPlot=nnsplt )
    #
    class(rv$expected$nns) <- c( "unigenic.multisubs" , class(rv$expected$nns) )

    # Calculate the log-likelihood-ratio of homogeneity := log( Pr(counts|different) / Pr(counts|same) )
    # as well as the estimated power, for each site in the wild-type sequence. We expect that, in general,
    # we will not have enough power to reliably call the selected and unselected sequences as different
    # without using the assumption of the PCR substitution model.

    if ( estimate.count.homogeneity ) {

        if ( verbose ) cat("estimating codon homogeneity\n")

        codon.us <- cbind( rv$expected$count$codon$us[,"Identical"] + rv$expected$count$codon$us[,"Synonymous"] , rv$expected$count$codon$us[,"Nonsynonymous"] )
        codon.mx <- cbind( rv$expected$count$codon$mx[,"Identical"] + rv$expected$count$codon$mx[,"Synonymous"] , rv$expected$count$codon$mx[,"Nonsynonymous"] )
        
        rv$divergence$homogeneity <- array(data=0,dim=c(nsite,3),dimnames=list(Site=slabels,Divergence=c("logLikelihoodRatio","logTruePositive","logTrueNegative")))
        #
        for ( site in 1:nsite ) {

            # Compute the likelihood ratio of homogeneity

            m <- codon.us[site,]
            alpha <- m + dirichlet.hyperparameter

            n <- codon.mx[site,]
            beta  <- n + dirichlet.hyperparameter

            o <- m + n
            gamma <- o + dirichlet.hyperparameter

            log.likelihood.different <- dmpolya( m , alpha , log=TRUE ) + dmpolya( n , beta  , log=TRUE )
            log.likelihood.same      <- dmpolya( m , gamma , log=TRUE ) + dmpolya( n , gamma , log=TRUE )

            rv$divergence$homogeneity[site,"logLikelihoodRatio"] <- ( log.likelihood.different - log.likelihood.same ) + log.relative.hypothesis.prior

            # Now compute the estimated power of the inference

            log.likelihood.different <- array(data=0,dim=c(nus+1,nmx+1),dimnames=list(Unselected.Synonymous=0:nus,Selected.Synonymous=0:nmx))
            log.likelihood.same      <- array(data=0,dim=c(nus+1,nmx+1),dimnames=list(Unselected.Synonymous=0:nus,Selected.Synonymous=0:nmx))
            #
            for ( us.syn in 0:nus ) {
                for ( mx.syn in 0:nmx ) {
                    log.likelihood.different[us.syn+1,mx.syn+1] <- dmpolya( c(us.syn,nus-us.syn) , alpha , log=TRUE ) + dmpolya( c(mx.syn,nmx-mx.syn) , beta  , log=TRUE )
                    log.likelihood.same[us.syn+1,mx.syn+1]      <- dmpolya( c(us.syn,nus-us.syn) , gamma , log=TRUE ) + dmpolya( c(mx.syn,nmx-mx.syn) , gamma , log=TRUE )
                }
            }
            #
            divergence <- ( log.likelihood.different - log.likelihood.same ) + log.relative.hypothesis.prior
            #
            rv$divergence$homogeneity[site,"logTruePositive"] <-  sum( exp(log.likelihood.different) * divergence )
            rv$divergence$homogeneity[site,"logTrueNegative"] <- -sum( exp(log.likelihood.same     ) * divergence )

            if ( verbose && ( site %% 10 == 0 || site == nsite ) ) cat(" - done site ",site,"\n",sep='')
        }

    } else {
        rv$divergence$homogeneity <- NULL
    }

    # Here's the main loop, where we sample/integrate over all possible frequencies (given the counts), over all sites

    if ( verbose ) cat("starting Monte Carlo estimation\n")

    codon.us <- rv$observed$count$codon$us + dirichlet.hyperparameter
    codon.mx <- rv$observed$count$codon$mx + dirichlet.hyperparameter
    #
    rv$divergence$us <- array(data=0,dim=c(nsite,3),dimnames=list(Site=slabels,Divergence=c("logLikelihoodRatio","logTruePositive","logTrueNegative")))
    rv$divergence$mx <- array(data=0,dim=c(nsite,3),dimnames=list(Site=slabels,Divergence=c("logLikelihoodRatio","logTruePositive","logTrueNegative")))
    variance.us <- array(data=0,dim=c(nsite,1),dimnames=list(Site=slabels,Error=c("Variance"))) # this is the variance times the number of samples
    variance.mx <- array(data=0,dim=c(nsite,1),dimnames=list(Site=slabels,Error=c("Variance"))) # this is the variance times the number of samples
    #
    sample <- 1
    if ( model.pcr.process ) {
        state <- list(log.posterior=markov$log.posterior,log.pol=markov$log.pol,pol=markov$pol,pcr=markov$pcr)
    } else {
        state <- list(pcr=markov$pcr) # Start the first sample at the expected value, for ease of coding
    }
    while ( TRUE ) {

        M <- nucleotide2codonsubstitution(state$pcr,translation.table)
        
        for ( site in 1:nsite ) {

            # Compute the likelihood of all possible synonymous/nonsynonymous counts for each of the selected and unselected clones under H0: The PCR Model

            p_unchanged   <- sum( M[ c("Identical","Synonymous") , cwt[site] ] )
            log.pdf.h0.us <- dbinom( (0:nus) , size=nus , prob=p_unchanged , log=TRUE )
            log.pdf.h0.mx <- dbinom( (0:nmx) , size=nmx , prob=p_unchanged , log=TRUE )

            # Sample a set of frequencies, one for each site, for each of the unselected and selected clones, yeilding the frequencies for HA, below

            p.us <- rdirichlet( codon.us[site,] )
            p.mx <- rdirichlet( codon.mx[site,] )

            # Compute the likelihood of all possible synonymous/nonsynonymous counts for each of the selected and unselected clones under HA: The frequencies are given by the counts

            log.pdf.ha.us <- dbinom( (0:nus) , size=nus , prob=p.us[1] , log=TRUE )
            log.pdf.ha.mx <- dbinom( (0:nmx) , size=nmx , prob=p.mx[1] , log=TRUE )

            # Find the observed log-likelihood ratio, and compute the KL-Divergence of the site-specific hypotheses to find the inferential power

            all.relative.log.likelihoods.us <- ( log.pdf.ha.us - log.pdf.h0.us ) + log.relative.hypothesis.prior
            all.relative.log.likelihoods.mx <- ( log.pdf.ha.mx - log.pdf.h0.mx ) + log.relative.hypothesis.prior

            observed.relative.log.likelihood.us <- all.relative.log.likelihoods.us[ rv$observed$count$codon$us[site,1] + 1 ] # plus one since zero counts is at offset one
            observed.relative.log.likelihood.mx <- all.relative.log.likelihoods.mx[ rv$observed$count$codon$mx[site,1] + 1 ] # plus one since zero counts is at offset one

            # Compute the running mean and variance of the log-likelihood ratio (http://en.wikipedia.org/wiki/Algorithms_for_calculating_variance)

            delta <- ( observed.relative.log.likelihood.us - rv$divergence$us[site,"logLikelihoodRatio"] )
            rv$divergence$us[site,"logLikelihoodRatio"] <- rv$divergence$us[site,"logLikelihoodRatio"] + ( delta / sample )
            variance.us[site] <- variance.us[site] + delta * ( observed.relative.log.likelihood.us - rv$divergence$us[site,"logLikelihoodRatio"] )

            delta <- ( observed.relative.log.likelihood.mx - rv$divergence$mx[site,"logLikelihoodRatio"] )
            rv$divergence$mx[site,"logLikelihoodRatio"] <- rv$divergence$mx[site,"logLikelihoodRatio"] + ( delta / sample )
            variance.mx[site] <- variance.mx[site] + delta * ( observed.relative.log.likelihood.mx - rv$divergence$mx[site,"logLikelihoodRatio"] )

            # Now accumulate all the KL-Divergence estimates for selected and unselected sequences

            tp.us <-  sum( exp( log.pdf.ha.us ) * all.relative.log.likelihoods.us ) # 'positive' means that 'HA is declared true'
            tn.us <- -sum( exp( log.pdf.h0.us ) * all.relative.log.likelihoods.us ) # 'negative' means that 'H0 is declared true'
            #
            delta <- ( tp.us - rv$divergence$us[site,"logTruePositive"] )
            rv$divergence$us[site,"logTruePositive"] <- rv$divergence$us[site,"logTruePositive"] + ( delta / sample )
            #
            delta <- ( tn.us - rv$divergence$us[site,"logTrueNegative"] )
            rv$divergence$us[site,"logTrueNegative"] <- rv$divergence$us[site,"logTrueNegative"] + ( delta / sample )

            tp.mx <-  sum( exp( log.pdf.ha.mx ) * all.relative.log.likelihoods.mx ) # 'positive' means that 'HA is declared true'
            tn.mx <- -sum( exp( log.pdf.h0.mx ) * all.relative.log.likelihoods.mx ) # 'negative' means that 'H0 is declared true'
            #
            delta <- ( tp.mx - rv$divergence$mx[site,"logTruePositive"] )
            rv$divergence$mx[site,"logTruePositive"] <- rv$divergence$mx[site,"logTruePositive"] + ( delta / sample )
            #
            delta <- ( tn.mx - rv$divergence$mx[site,"logTrueNegative"] )
            rv$divergence$mx[site,"logTrueNegative"] <- rv$divergence$mx[site,"logTrueNegative"] + ( delta / sample )

        }

        # Stop when our relative OR absolute error is small enough; this can be estimated by the standard error of the mean

        std.dev.us <- sqrt( variance.us / ( sample - 1 ) ) # logLikelihoodRatio
        std.dev.mx <- sqrt( variance.mx / ( sample - 1 ) ) # logLikelihoodRatio
        #
        # cv.us <- std.dev.us / rv$divergence$us[site,"logLikelihoodRatio"]
        # cv.mx <- std.dev.mx / rv$divergence$mx[site,"logLikelihoodRatio"]
        #
        std.err.us <- std.dev.us / sqrt( sample ) # logLikelihoodRatio
        std.err.mx <- std.dev.mx / sqrt( sample ) # logLikelihoodRatio
        #
        max.std.err <- max( std.err.us , std.err.mx )

        do.break <- FALSE
        if ( sample > 11 && max.std.err < sample.tolerance ) do.break <- TRUE # enforce a minimum number of samples
        if ( verbose && ( ( sample > 1 && sample %% 10 == 0 ) || do.break ) ) cat(" - sample ",sample,", max stderr ",max.std.err,"\n",sep='')
        if ( do.break ) break

        # Sample a new set of parameters for the mutagenic PCR process
        
        if ( model.pcr.process ) {
            state <- realize.pcr.process( state$log.posterior , state$log.pol , markov$sqrt.cov , rv$observed$pcr , pcr.cycles , verbose )
        } else {
            state <- realize.pcr.dirichlet.process( rv$observed$pcr , dirichlet.hyperparameter )
        }
        
        sample <- sample + 1
        rm(M)
    }
    #
    rm(variance.us) ; # in actuality the correct value is: variance.us <- variance.us / ( sample - 1 )
    rm(variance.mx) ; # in actuality the correct value is: variance.mx <- variance.mx / ( sample - 1 )
    rm(state)

    # Done

    if ( verbose ) cat("finished unigenic analysis\n")    
    return(rv)
}
