# Supplementary material for: Estimating the evidence of selection and the reliability of inference in unigenic evolution
Source: Algorithms Mol Biol. 2010 Nov 8;5:35. doi: 10.1186/1748-7188-5-35 (PMC2994857; doi:10.1186/1748-7188-5-35)
Supplement: Additional file 6 — Software Package. Source code for an R-Project software package that we call 'unigenic'. The code has been tested on Mac OS 10.5 and recent versions of Linux-based operating systems, and requires that R ≥ 2.9.1 and a modern Fortran95 compiler be available. For help installing R packages, see http://cran.r-project.org/doc/manuals/R-admin.html#Installing-packages. [file 1748-7188-5-35-S6.GZ › unigenic/R/fasta.r]

read.fasta.aln <- function( file )
{

    # Make sure that we're passed either a filename or a readable connection

    if ( is.character(file) ) {
        file <- file(file,"rt")
        on.exit(close(file))
    } else if ( inherits(file,'connection') ) {
        if ( ! isOpen(file,rw="rt") ) stop("input connection is not open for reading text") 
    } else {
        stop("argument must be a readable text file or connection")
    }

    # Read in all of the sequences
  
    lines <- readLines(file)

    # Remove comment lines starting with a semicolon

    comments <- grep('^;',lines,perl=TRUE)
    if ( length(comments) > 0 ) lines <- lines[-comments]

    # Get the line numbers where sequences names are

    ind <- which( substr(lines,1,1) == ">" )
    nseq <- length(ind)
    if ( nseq == 0 ) stop("no line starting with a > character found")

    # Localize sequence data

    start <- ind + 1
    end <- ind - 1
    end <- c( end[-1], length(lines) )

    # *** make this work (it fails if only one seq on one line) *** if ( any( start == end ) ) stop("illegal empty sequences detected on input")

    # Select in sequence data

    sequences <- lapply( seq_len(nseq) , function(i) paste( lines[start[i]:end[i]] , collapse="" ) )
    sequences <- as.vector(toupper(sequences))
    sequences <- sapply( sequences , function(s) strsplit(s,'') )

    # Select sequence identifiers

    nomseq <-unlist( lapply(seq_len(nseq), function(i) {
        firstword <- strsplit(lines[ind[i]], " ")[[1]][1]
        substr(firstword, 2, nchar(firstword))
        }
    ))

    # Give the sequences names to the list elements
    
    names(sequences) <- nomseq

    # Convert to a data frame and return
    
    data <- data.frame(sequences,stringsAsFactors=FALSE)
    dimnames(data) <- list(Site=1:nrow(data),Identifier=colnames(data))
    class(data) <- c( class(data) , "fasta" , "alignment" )
    
    return(data)
}


is.fasta.aln.nt <- function(db) {
    
    # Verify that a given 
    
    if ( ! inherits(db,"fasta"     ) ) stop("argument is not a 'fasta' object")
    if (   inherits(db,"nucleotide") ) return(db)
    
    if ( any( db != 'A' & db != 'C' & db != 'G' & db != 'T' ) ) stop("argument contains non-nucleotide or ambiguous nucleotide symbols")
    
    # Confirmed - unambiguous nucleotide data
    
    class(db) <- c( class(db) , "nucleotide" )
    return(db)
}
