# Supplementary material for: Estimating the evidence of selection and the reliability of inference in unigenic evolution
Source: Algorithms Mol Biol. 2010 Nov 8;5:35. doi: 10.1186/1748-7188-5-35 (PMC2994857; doi:10.1186/1748-7188-5-35)
Supplement: Additional file 6 — Software Package. Source code for an R-Project software package that we call 'unigenic'. The code has been tested on Mac OS 10.5 and recent versions of Linux-based operating systems, and requires that R ≥ 2.9.1 and a modern Fortran95 compiler be available. For help installing R packages, see http://cran.r-project.org/doc/manuals/R-admin.html#Installing-packages. [file 1748-7188-5-35-S6.GZ › unigenic/R/markov.r]

markov2logcodonsubstitution <- function(m) {
    # Compute the log codon substitution matrix from the nucleotide substitution matrix
    lm <- log(m)
    lmmm <- kronecker(kronecker(lm,lm,FUN='+'),lm,FUN='+')
    rownames(lmmm) <- codon
    colnames(lmmm) <- codon
    return(lmmm)
}

nucleotide2aminosubstitution <- function(m,translation.table=1) {
    # Sample the substitution probabilities from codons to amino acids, given counts
    mmm  <- exp( markov2logcodonsubstitution(m) )
    M <- array(data=0,dim=c(namino,ncodon),dimnames=list(To=amino,From=codon))
    for ( cdn in codon ) {
        for ( aa in amino ) {
            M[aa,cdn] <- sum( mmm[ which( genetic.code[[translation.table]]$amino == aa ) , cdn ] )
        }
    }
    return(M)
}

nucleotide2codonsubstitution <- function(m,translation.table=1) {
    # Sample the substitution probabilities from codons to synonymous/nonsynonymous codons, given counts
    mmm  <- exp( markov2logcodonsubstitution(m) )
    M <- array(data=0,dim=c(3,ncodon),dimnames=list(Codon=c("Identical","Synonymous","Nonsynonymous"),From=codon))
    for ( cdn in codon ) {
        identical <- mmm[cdn,cdn]
        aa <- genetic.code[[translation.table]]$amino[cdn]
        mt <- sum( mmm[ which( genetic.code[[translation.table]]$amino == aa ) , cdn ] )
        M[,cdn] <- c( identical , ( mt - identical ) , ( 1.0 - mt) )
    }
    return(M)
}
