# Supplementary material for: Estimating the evidence of selection and the reliability of inference in unigenic evolution
Source: Algorithms Mol Biol. 2010 Nov 8;5:35. doi: 10.1186/1748-7188-5-35 (PMC2994857; doi:10.1186/1748-7188-5-35)
Supplement: Additional file 6 — Software Package. Source code for an R-Project software package that we call 'unigenic'. The code has been tested on Mac OS 10.5 and recent versions of Linux-based operating systems, and requires that R ≥ 2.9.1 and a modern Fortran95 compiler be available. For help installing R packages, see http://cran.r-project.org/doc/manuals/R-admin.html#Installing-packages. [file 1748-7188-5-35-S6.GZ › unigenic/R/math.r]

rdirichlet <- function( alpha , n=1 ) {
    # Draw from the Dirichlet distribution
    m <- length(alpha)
    x <- matrix( rgamma(n*m,alpha,rate=1,scale=1) , nrow=n , ncol=m , byrow=TRUE )
    rs <- x %*% rep(1,m) # compute row sums
    x <- x / drop(rs)    # normalize rows
    return(t(x)) # return draws as columns (like 'rmultinom')
}

lmcoeff <- function( n ) {
    # Copmute the log of the number of permutations of the counts in 'n'.
    # This is just the log multinomial coefficient of non-negative vector 'n'.
    numer <- lgamma( sum( n ) + 1 )
    denom <- sum( lgamma( n + 1 ) )
    return( numer - denom )
}

lmbeta <- function( z ) {
    # The Log Multivariate Beta Function
    numer <- sum( lgamma( z ) )
    denom <- lgamma( sum( z ) )
    return( numer - denom )
}

rmpolya <- function( size , alpha , n=1 ) {
    # Draw columns from the Multivariate Pólya distribution.
    # First draw a probability vector 'p' from a Dirichlet distribution with parameter 'alpha'.
    # Then draw multinomials given the vector-columns 'p' with 'size' total elements.
    # To be used in the same manner as 'rmultinom'.
    p <- rdirichlet(alpha,n)
    m <- matrix(0.0,nrow=length(alpha),ncol=n)
    for ( col in 1:n ) {
        m[,col] <- rmultinom(1,size,p[,col])
    }
    return( m )
}

dmpolya <- function( n , alpha , log=FALSE ) {
    # Compute the likelihood of observing 'n' counts drawn from a
    # Multivariate Pólya distribution with parameter 'alpha'. If
    # 'size' is NULL, the value is computed as 'sum(n)'.
    # To be used in the same manner as 'dmultinom'.
    d <- lmcoeff( n ) + lmbeta( n + alpha ) - lmbeta( alpha )
    if ( ! log ) d <- exp(d)
    return( d )
}
