# Supplementary material for: Estimating the evidence of selection and the reliability of inference in unigenic evolution
Source: Algorithms Mol Biol. 2010 Nov 8;5:35. doi: 10.1186/1748-7188-5-35 (PMC2994857; doi:10.1186/1748-7188-5-35)
Supplement: Additional file 6 — Software Package. Source code for an R-Project software package that we call 'unigenic'. The code has been tested on Mac OS 10.5 and recent versions of Linux-based operating systems, and requires that R ≥ 2.9.1 and a modern Fortran95 compiler be available. For help installing R packages, see http://cran.r-project.org/doc/manuals/R-admin.html#Installing-packages. [file 1748-7188-5-35-S6.GZ › unigenic/R/misc.r]

vector2codon <- function(x) {
    # Convert vector of nucleotide characters to an vector of codon strings
    nx <- length(x)
    if ( nx %% 3 != 0 ) stop("array length must be a multiple of three")
    cdn <- character(nx/3)
    for ( i in 1:(nx/3) ) {
        cdn[i] <- paste(x[(i-1)*3+1],x[(i-1)*3+2],x[(i-1)*3+3],sep='')
    }
    return(cdn)
}
