# Supplementary material for: Estimating the evidence of selection and the reliability of inference in unigenic evolution
Source: Algorithms Mol Biol. 2010 Nov 8;5:35. doi: 10.1186/1748-7188-5-35 (PMC2994857; doi:10.1186/1748-7188-5-35)
Supplement: Additional file 6 — Software Package. Source code for an R-Project software package that we call 'unigenic'. The code has been tested on Mac OS 10.5 and recent versions of Linux-based operating systems, and requires that R ≥ 2.9.1 and a modern Fortran95 compiler be available. For help installing R packages, see http://cran.r-project.org/doc/manuals/R-admin.html#Installing-packages. [file 1748-7188-5-35-S6.GZ › unigenic/R/pcr.pol.r]

# The following are the Aitchison "Isometric Log-Ratio" matrix for mapping
# proportions in $\mathbb{S}^4$ to $\mathbb{R}^3$ and its inverse.

inverse.isometric.log.ratio <- matrix(c(
    sqrt(2.0)/2.0 , -sqrt(2.0)/2.0 ,       0.0      ,       0.0      ,
    sqrt(6.0)/6.0 ,  sqrt(6.0)/6.0 , -sqrt(6.0)/3.0 ,       0.0      ,
    sqrt(3.0)/6.0 ,  sqrt(3.0)/6.0 ,  sqrt(3.0)/6.0 , -sqrt(3.0)/2.0   
), nrow=4,ncol=3 )
#
isometric.log.ratio <- t(inverse.isometric.log.ratio)

# The initial guess for the polymerase transition matrix, based on
# our experience with Taq. If the given polymerase is really different,
# this initial guess may have to change for 'optim' to succeed.

scale <- 8
ilr.initial.pcr.guess <- isometric.log.ratio %*% matrix( c(
    0     , 0     , 0     , scale ,
    0     , 0     , scale , 0     ,
    0     , scale , 0     , 0     ,
    scale , 0     , 0     , 0
),byrow=TRUE,nrow=4,ncol=4)
rm(scale)

# A useful utility function; since our matrix has small size using the SVD won't be
# that different than calculating the determinant via QR decomposition.

log.pseudo.determinant <- function(x,n) {
    # We expect the Fisher information matrix to have four zero singular values, based on the parameterization we've chosen.
    # (Each zero comes from the constraint that each column sums to one, and there are four columns.)
    sum( log( svd(x,nu=0,nv=0)$d[1:n] ) )
}

# Compute the log-posterior of the data given the log-polymerase parameters and the transition counts. 
# The 'env' object is an environment used to return objects by reference, and should normally be 'emptyenv()' on entry.
# on exit, 'env' has components 'pcr', 'fisher', 'log.likelihood', 'log.prior', and 'log.posterior'. We return the negative
# of the log-posterior so we can use this function as a target of 'optim'.
#
# If the argument 'tau' has 12 parameters, it is taken as a 3-by-4 matrix of Aitchison parameters for each column so that 'optim'
# doesn't have a singular internal covariance matrix. Otherwise, it assumes that 'tau' is a 4-by-4 matrix of log-polymerase
# transition probabilities.

negative.log.posterior <- function( tau , counts , pcr.cycles , env ) {

    wtcounts <- apply( counts , 2 , sum )
    
    log.pol <- if ( length(tau) == nntparam ) { inverse.isometric.log.ratio %*% matrix(tau,nrow=(nnt-1),ncol=nnt) } else { tau }

    mutagenized <- .Fortran("pcr_process",as.double(log.pol),as.integer(pcr.cycles),sense=double(nnt^2+nnt^4+nnt^6),as.double(wtcounts),fisher=double(nnt^4))
    #
    sense <- list(
        p   = array( mutagenized$sense[1:(nnt^2)] , dim=c(nnt,nnt) , dimnames=list(To=nt,From=nt) ) ,
        dp  = array( mutagenized$sense[(nnt^2+1):(nnt^2+nnt^4)] , dim=c(nnt,nnt,nnt,nnt) , dimnames=list(To=nt,From=nt,dTo=nt,dFrom=nt) ) ,
        d2p = array( mutagenized$sense[(nnt^2+nnt^4+1):(nnt^2+nnt^4+nnt^6)] , dim=c(nnt,nnt,nnt,nnt,nnt,nnt) , dimnames=list(To=nt,From=nt,d1To=nt,d1From=nt,d2To=nt,d2From=nt) )
    )

    env$pcr    <- sense$p
    env$fisher <- array( mutagenized$fisher , dim=c(nnt^2,nnt^2) , dimnames=list(ntnt,ntnt) )

    env$log.likelihood <- 0
    for ( col in 1:nnt ) env$log.likelihood <- env$log.likelihood + dmultinom(counts[,col],size=wtcounts[col],prob=sense$p[,col],log=TRUE)
    names(env$log.likelihood) <- NULL
    
    env$log.prior <- ( 0.5 * log.pseudo.determinant( env$fisher , nntparam ) ) # Jeffreys' Prior
    names(env$log.prior) <- NULL
    
    env$log.posterior <- ( env$log.likelihood + env$log.prior )
    names(env$log.posterior) <- NULL

    return( - env$log.posterior )
}

# The actual function to compute the polymerase parameters from the counts. Note that it computes
# the "Maximum A-Prioir" (MAP) point-estimate using Jeffreys' Prior, a procedure that results
# in a parameterization-invariant point estimate.

estimate.map.polymerase.parameters <- function( counts , pcr.cycles , dirichlet.hyperparameter=0.5 , verbose=FALSE ) {

    if (verbose) cat("estimating polymerase parameters\n")
    if (verbose) cat("optimizing negative log-likelihood\n")

    env <- new.env(parent=emptyenv())
    rv <- optim( par=c(ilr.initial.pcr.guess) , fn=negative.log.posterior , gr=NULL , counts=counts , pcr.cycles=pcr.cycles , env=env , method="BFGS" , control=list(trace=1,REPORT=1,maxit=8192) )
    if ( rv$convergence != 0 ) warning("problem with convergence: ",rv$message)

    pol <- exp( inverse.isometric.log.ratio %*% matrix(rv$par,nrow=(nnt-1),ncol=nnt) )
    pol <- apply( pol , 2 , function(col) col/sum(col) )
    dimnames(pol) <- nttrdimnames

    # The Fisher Information Matrix is roughly the inverse covariance matrix, so eigendecompose it and
    # take inverse square roots. This makes it fast to compute random deviates with given covariance.
    
    eig <- eigen(env$fisher,symmetric=TRUE)
    eig$values[-(1:nntparam)] <- 0 # zero out the null space
    sqrt.cov <- eig$vectors %*% diag( 1 / sqrt(eig$values) )
    rownames(sqrt.cov) <- ntnt
    
    # Round out inconsequential near-zeros (makes it easier to eyeball)
    
    digits     <- floor( -log(.Machine$double.eps,base=10) ) - 2
    sqrt.cov   <- zapsmall( sqrt.cov[,1:nntparam] , digits=digits )
    env$fisher <- zapsmall( env$fisher, digits=digits )

    # Compute the relative magnitudes of the different base pair mistmatch errors

    pol.err <- pol
    for ( i in 1:4 ) pol.err[nnt-i+1,i] <- NA
    pol.err <- round( 100 * pol.err / sum(pol.err,na.rm=TRUE) , 2 )

    # Comparisons for the PCR transition matrix. The first computes the expected frequencies given the counts
    # assuming the log-multinomial space (in the natural parameterization of the multinomial family); the second
    # is the 'raw' frequencies given the counts, as by naive fractions.

    pcr.natural <- apply( counts + dirichlet.hyperparameter , 2 , function(col) { exp( digamma(col) - digamma(sum(col)) ) } )
    pcr.natural <- apply( pcr.natural , 2 , function(col) { col / sum(col) } )
    dimnames(pcr.natural) <- nttrdimnames
    
    pcr.counting <- apply( counts , 2 , function(col) { col / sum(col) } )
    dimnames(pcr.counting) <- nttrdimnames

    # Done. Returns the polymerase transition matrix parameters and their associated Fisher Information Matrix.
    # Also return a square root of the implied covariance matrix for generating random instances of the parameters,
    # and the PCR transition matrix implied by the polymerase parameters. Also return the other diagnostic parameters
    # as computed and described above.
    #
    # NOTE: 'fisher' and 'sqrt.cov' are for 'elementwise-log(pol)', not the raw 'pol' parameter!

    return(list(log.posterior=env$log.posterior,log.pol=log(pol),fisher=env$fisher,sqrt.cov=sqrt.cov,pol=pol,pol.err=pol.err,pcr=env$pcr,compare=list(pcr.natural=pcr.natural,pcr.counting=pcr.counting)))
}

# Given a set of old log-polymerase parameters and their associated log-posterior, generate a new set using weighted Metropolis sampling.
# The proposal function is based on a normal distribution of zero mean and inverse FIM covariance, scaled slightly to have a better acceptance
# rate. Note that we have tried a Gaussian approximation to the posterior, and it gives an *awful* approximation.

realize.pcr.process <- function( old.log.posterior , old.log.pol , sqrt.cov , counts , pcr.cycles , verbose=FALSE ) {
        
        env <- new.env(parent=emptyenv())
        
        # Note that the 'sd' parameter, below, tunes the acceptance rate as '1' makes it too low.
        # (This is indicative of serious non-normality... but is otherwise harmless.)
        
        rejected <- 0
        while (TRUE) {
            new.log.pol       <- c(old.log.pol) + ( sqrt.cov %*% rnorm(nntparam,sd=0.333) )
            new.log.posterior <- ( - negative.log.posterior( new.log.pol , counts , pcr.cycles , env ) )
            delta <- new.log.posterior - old.log.posterior
            if ( exp(delta) > runif(1) ) break
            rejected <- rejected + 1
        }
        
        if ( verbose ) cat(" - - Hastings rejections: ",rejected,"\n")
        
        new.log.pol <- array( new.log.pol , dim=c(nnt,nnt) , dimnames=list(To=nt,From=nt) )
        
        new.pol <- array( exp(new.log.pol) , dim=c(nnt,nnt) , dimnames=list(To=nt,From=nt) )
        new.pol <- apply( new.pol , 2 , function(col) col/sum(col) )
        
        return(list(log.posterior=new.log.posterior,log.pol=new.log.pol,pol=new.pol,pcr=env$pcr))
}
