# Supplementary material for: Estimating the evidence of selection and the reliability of inference in unigenic evolution
Source: Algorithms Mol Biol. 2010 Nov 8;5:35. doi: 10.1186/1748-7188-5-35 (PMC2994857; doi:10.1186/1748-7188-5-35)
Supplement: Additional file 6 — Software Package. Source code for an R-Project software package that we call 'unigenic'. The code has been tested on Mac OS 10.5 and recent versions of Linux-based operating systems, and requires that R ≥ 2.9.1 and a modern Fortran95 compiler be available. For help installing R packages, see http://cran.r-project.org/doc/manuals/R-admin.html#Installing-packages. [file 1748-7188-5-35-S6.GZ › unigenic/R/pcr.poll.test.r]

# Given a polymerase transtion matrix 'pol', compute the PCR transition matrix and log-likelihood of the counts.
#
# Note that we only return the log-likelihood. To compute the log-posterior we would need to compute the log-prior
# using Jeffreys' Prior (the uniform isn't likely a good choice).
#
# Note that this function computes the identical numbers to the Fortran code; it's really just for testing.

mutagenic.pcr <- function( pol , counts , ncycles ) {
        
    # Nucleotide state vectors

    nt.a <- c(1,0,0,0) ; names(nt.a) <- nt
    nt.c <- c(0,1,0,0) ; names(nt.c) <- nt
    nt.g <- c(0,0,1,0) ; names(nt.g) <- nt
    nt.t <- c(0,0,0,1) ; names(nt.t) <- nt

    # DNA state vectors, one 'sense' and one 'nonsense' strand

    dna.at <- list( sense=nt.a , nsnse=nt.t )
    dna.cg <- list( sense=nt.c , nsnse=nt.g )
    dna.gc <- list( sense=nt.g , nsnse=nt.c )
    dna.ta <- list( sense=nt.t , nsnse=nt.a )

    # Simulate one cycle of PCR given a DNA strand

    pcr.cycle <- function( site ) {
        nsnse <- ( pol %*% site$sense )[,1]
        sense <- ( pol %*% site$nsnse )[,1]
        return(list( sense=0.5*(sense+site$sense) , nsnse=0.5*(nsnse+site$nsnse) ))
    }

    # Now simulate all the cycles and create the PCR transition matrix
    
    pcr.at <- dna.at ; for ( cycle in 1:ncycles ) pcr.at <- pcr.cycle(pcr.at)
    pcr.cg <- dna.cg ; for ( cycle in 1:ncycles ) pcr.cg <- pcr.cycle(pcr.cg)
    pcr.gc <- dna.gc ; for ( cycle in 1:ncycles ) pcr.gc <- pcr.cycle(pcr.gc)
    pcr.ta <- dna.ta ; for ( cycle in 1:ncycles ) pcr.ta <- pcr.cycle(pcr.ta)
    
    pcr <- array(NA,dim=c(nnt,nnt),dimnames=list(To=nt,From=nt))
    pcr[,1] <- pcr.at$sense
    pcr[,2] <- pcr.cg$sense
    pcr[,3] <- pcr.gc$sense
    pcr[,4] <- pcr.ta$sense

    # Compute the log-likelihood
    
    logLikelihood <- 0
    wtcounts <- apply( counts , 2 , sum )
    for ( col in 1:nnt ) logLikelihood <- logLikelihood + dmultinom(counts[,col],size=wtcounts[col],prob=pcr[,col],log=TRUE)

    # Done

    return(list(log.likelihood=logLikelihood,pol=pol,pcr=pcr))
}
