# Supplementary material for: Estimating the evidence of selection and the reliability of inference in unigenic evolution
Source: Algorithms Mol Biol. 2010 Nov 8;5:35. doi: 10.1186/1748-7188-5-35 (PMC2994857; doi:10.1186/1748-7188-5-35)
Supplement: Additional file 6 — Software Package. Source code for an R-Project software package that we call 'unigenic'. The code has been tested on Mac OS 10.5 and recent versions of Linux-based operating systems, and requires that R ≥ 2.9.1 and a modern Fortran95 compiler be available. For help installing R packages, see http://cran.r-project.org/doc/manuals/R-admin.html#Installing-packages. [file 1748-7188-5-35-S6.GZ › unigenic/R/pcr.site.r]

# Here, we assume that the PCR process is irrelevent, and just compute the PCR transition matrix as if
# each column of the counts are simply multinomial (and Dirichlet conjugate).

estimate.expected.pcr.parameters <- function( counts , dirichlet.hyperparameter=0.5 ) {

    # This function returns the expected PCR process probabilities, in the natural-parameter sense.

    pcr.natural <- apply( counts + dirichlet.hyperparameter , 2 , function(col) { exp( digamma(col) - digamma(sum(col)) ) } )
    pcr.natural <- apply( pcr.natural , 2 , function(col) { col / sum(col) } )
    dimnames(pcr.natural) <- nttrdimnames

    return(list(pcr=pcr.natural))
}

realize.pcr.dirichlet.process <- function( counts , dirichlet.hyperparameter=0.5 ) {

    # Sample from the PCR process probabilities

    param <-  apply( counts + dirichlet.hyperparameter , 2 , function(col) { rdirichlet(col) } )
    
    return(list(pcr=param))
}
