# Supplementary material for: Estimating the evidence of selection and the reliability of inference in unigenic evolution
Source: Algorithms Mol Biol. 2010 Nov 8;5:35. doi: 10.1186/1748-7188-5-35 (PMC2994857; doi:10.1186/1748-7188-5-35)
Supplement: Additional file 6 — Software Package. Source code for an R-Project software package that we call 'unigenic'. The code has been tested on Mac OS 10.5 and recent versions of Linux-based operating systems, and requires that R ≥ 2.9.1 and a modern Fortran95 compiler be available. For help installing R packages, see http://cran.r-project.org/doc/manuals/R-admin.html#Installing-packages. [file 1748-7188-5-35-S6.GZ › unigenic/R/plot.r]

plot.unigenic <- function( x , sites , sub=NULL , main=NULL , type=c("likelihood","mx.power","us.power","homogeneity","homogeneity.power") , full.range=TRUE, ylim=NULL, ... ) {
    rv <- x ; rm(x) # to ensure S3 generic/method consistency
    
    type <- match.arg(type)
    
    nxtics <- length(sites) ; xtics  <- 1:nxtics
    xlim <- if ( nxtics < 10 ) range( c(xtics,nxtics+1) - 0.5 ) else range(xtics)
    
    mar <- par( mar=( c( 5, 5, 4, 2 ) + 0.1 ) ) # ( bottom, left, top, right ) <- ( c( 5, 4, 4, 2) + 0.1 )
    on.exit(par(mar))
    
    if ( type == "likelihood" ) {
        
        # Posterior likelihood-ratio plot
    
        uslr <- rv$divergence$us[,"logLikelihoodRatio"]/log(2)
        ustext <- as.character( rv$observed$count$codon$us[,2] )

        mxlr <- rv$divergence$mx[,"logLikelihoodRatio"]/log(2)
        mxtext <- as.character( rv$observed$count$codon$mx[,2] )

        if ( is.null(ylim) ) {
            ytics <- if ( full.range ) pretty(c(0,uslr,mxlr),9) else pretty(c(0,uslr[sites],mxlr[sites]),9) ; ylim <- c(min(ytics),max(ytics))
        } else {
            ytics <- pretty(c(0,ylim),9) 
        }
        ylab  <- expression( textstyle(log)[2] * bgroup( "(" , ~~ textstyle(Pr) * ' ' * bgroup( "(" , textstyle(Nonrandom) ,  ")" ) * '' ~~ '' / '' ~~ textstyle(Pr) * ' ' * bgroup( "(" , textstyle(Random) ,  ")" ) ~~ '' , ")" ) )
        plot  ( xtics , mxlr[sites] , type='h' , col='red'  , lwd=9 , axes=FALSE , main=main , xlab="Site" , xlim=xlim , ylim=ylim , ylab=ylab ) # selected
        points( xtics , uslr[sites] , type='h' , col='blue' , lwd=4 )                                                                            # unselected
        title (main=sub,line=0.0,cex.main=1.0)
    
        points( xtics , rep(0,nxtics) , type='p' , col='grey85' , bg='grey85' , pch=21 , cex=2.5 ) # clear the plot area for the following
        text  ( xtics , 0 , rv$wt$amino[sites] , col='black' )                                     # note the wild-type amino acid at 'y=0'

        axis( 2 , at=ytics)
        for ( y in ytics) if ( y != 0 ) abline(h=y,lty=2,col='black')
        axis( 1 , at=xtics , labels=sites )

        nsloc <- apply( rbind(uslr[sites],mxlr[sites]) , 2 , function(x) ifelse( x[1] < 0 && x[2] < 0 , min(x) , max(x) ) ) ; pos <- ifelse( nsloc > 0 , 3 , 1 )
        text  ( xtics , nsloc , rep("\\bu",nxtics) , vfont=c("sans serif symbol","plain"), col="white" , cex=4.5 , pos=pos, offset=-0.32 ) # clear the plot area for the following
        text  ( xtics , nsloc , mxtext[sites] , cex=1.0 , pos=pos ) # the number of nonsynonymous substitutions

        legend(x="topright",legend=c("Selected","Unselected"),lwd=c(9,4),col=c("red","blue"),cex=0.80,horiz=TRUE,bg="white",box.col="white",inset=c(0,0))

    } else if ( type == "mx.power" ) {
        
        # Estimated power plot for the SELECTED sequences 
        
        mxtp <- rv$divergence$mx[,"logTruePositive"]/log(2)
        mxtn <- rv$divergence$mx[,"logTrueNegative"]/log(2)
        
        if ( is.null(ylim) ) {
            ytics <- if ( full.range ) pretty(c(0,mxtp,mxtn),9) else pretty(c(0,mxtp[sites],mxtn[sites]),9) ; ylim <- c(min(ytics),max(ytics))
        } else {
            ytics <- pretty(c(0,ylim),9) 
        }
        ylab  <- expression( textstyle(log)[2] * bgroup( "(" , ~~ textstyle(Pr) * ' ' * bgroup( "(" , textstyle(Truly) ,  ")" ) * '' ~~ '' / '' ~~ textstyle(Pr) * ' ' * bgroup( "(" , textstyle(Falsely) ,  ")" ) ~~ '' , ")" ) )
        plot  ( xtics-0.18 , mxtp[sites] , type='h' , col='darkmagenta' , lwd=5 , axes=FALSE , main=main , xlab="Site" , xlim=xlim , ylim=ylim , ylab=ylab ) # true-positive
        points( xtics+0.18 , mxtn[sites] , type='h' , col='darkcyan'    , lwd=5 )                                                                            # true-negative
        title (main=sub,line=0.0,cex.main=1.0)

        points( xtics , rep(0,nxtics) , type='p' , col='grey85' , bg='grey85' , pch=21 , cex=2.5 ) # clear the plot area for the following
        text  ( xtics , 0 , rv$wt$amino[sites] , col='black' )                                     # note the wild-type amino acid at 'y=0'
        
        axis( 2 , at=ytics)
        for ( y in ytics) if ( y != 0 ) abline(h=y,lty=2,col='black')
        axis( 1 , at=xtics , labels=sites )
        
        legend(x="topright",legend=c("Nonrandom","Random"),lwd=5,col=c("darkmagenta","darkcyan"),cex=0.80,horiz=TRUE,bg="white",box.col="white",inset=c(0,0))
    
    } else if ( type == "us.power" ) {

        # Estimated power plot for the UNSELECTED sequences 

        ustp <- rv$divergence$us[,"logTruePositive"]/log(2)
        ustn <- rv$divergence$us[,"logTrueNegative"]/log(2)
        
        if ( is.null(ylim) ) {
            ytics <- if ( full.range ) pretty(c(0,ustp,ustn),9) else pretty(c(0,ustp[sites],ustn[sites]),9) ; ylim <- c(min(ytics),max(ytics))
        } else {
            ytics <- pretty(c(0,ylim),9) 
        }
        ylab  <- expression( textstyle(log)[2] * bgroup( "(" , ~~ textstyle(Pr) * ' ' * bgroup( "(" , textstyle(Truly) ,  ")" ) * '' ~~ '' / '' ~~ textstyle(Pr) * ' ' * bgroup( "(" , textstyle(Falsely) ,  ")" ) ~~ '' , ")" ) )
        plot  ( xtics-0.18 , ustp[sites] , type='h' , col='darkmagenta' , lwd=5 , axes=FALSE , main=main , xlab="Site" , xlim=xlim , ylim=ylim , ylab=ylab ) # true-positive
        points( xtics+0.18 , ustn[sites] , type='h' , col='darkcyan'    , lwd=5 )                                                                            # true-negative
        title (main=sub,line=0.0,cex.main=1.0)

        points( xtics , rep(0,nxtics) , type='p' , col='grey85' , bg='grey85' , pch=21 , cex=2.5 ) # clear the plot area for the following
        text  ( xtics , 0 , rv$wt$amino[sites] , col='black' )                                     # note the wild-type amino acid at 'y=0'

        axis( 2 , at=ytics)
        for ( y in ytics) if ( y != 0 ) abline(h=y,lty=2,col='black')
        axis( 1 , at=xtics , labels=sites )

        legend(x="topright",legend=c("Nonrandom","Random"),lwd=5,col=c("darkmagenta","darkcyan"),cex=0.80,horiz=TRUE,bg="white",box.col="white",inset=c(0,0))

    } else if ( type == "homogeneity" ) {

        # Estimated count homogeneity for selected versus unselected
        #
        # Note that we may chosen to not calculate the homogeneity, in which case this will throw an error!

        hmlr <- rv$divergence$homogeneity[,"logLikelihoodRatio"]/log(2)

        if ( is.null(ylim) ) {
            ytics <- if ( full.range ) pretty(c(0,hmlr),9) else pretty(c(0,hmlr[sites]),9) ; ylim <- c(min(ytics),max(ytics))
        } else {
            ytics <- pretty(c(0,ylim),9) 
        }
        ylab  <- expression( textstyle(log)[2] * bgroup( "(" , ~~ textstyle(Pr) * ' ' * bgroup( "(" , textstyle(Nonrandom) ,  ")" ) * '' ~~ '' / '' ~~ textstyle(Pr) * ' ' * bgroup( "(" , textstyle(Random) ,  ")" ) ~~ '' , ")" ) )
        plot  ( xtics , hmlr[sites] , type='h' , col='darkgreen' , lwd=5 , axes=FALSE , main=main , xlab="Site" , xlim=xlim , ylim=ylim , ylab=ylab )
        title (main=sub,line=0.0,cex.main=1.0)

        points( xtics , rep(0,nxtics) , type='p' , col='grey85' , bg='grey85' , pch=21 , cex=2.5 ) # clear the plot area for the following
        text  ( xtics , 0 , rv$wt$amino[sites] , col='black' )                                     # note the wild-type amino acid at 'y=0'

        axis( 2 , at=ytics)
        for ( y in ytics) if ( y != 0 ) abline(h=y,lty=2,col='black')
        axis( 1 , at=xtics , labels=sites )

    } else if ( type == "homogeneity.power" ) {

        # Estimated power plot for homogeneity given the counts
        #
        # Note that we may chosen to not calculate the homogeneity, in which case this will throw an error!

        hmtp <- rv$divergence$homogeneity[,"logTruePositive"]/log(2)
        hmtn <- rv$divergence$homogeneity[,"logTrueNegative"]/log(2)

        if ( is.null(ylim) ) {
            ytics <- if ( full.range ) pretty(c(0,hmtp,hmtn),9) else pretty(c(0,hmtp[sites],hmtn[sites]),9) ; ylim <- c(min(ytics),max(ytics))
        } else {
            ytics <- pretty(c(0,ylim),9) 
        }
        ylab  <- expression( textstyle(log)[2] * bgroup( "(" , ~~ textstyle(Pr) * ' ' * bgroup( "(" , textstyle(Truly) ,  ")" ) * '' ~~ '' / '' ~~ textstyle(Pr) * ' ' * bgroup( "(" , textstyle(Falsely) ,  ")" ) ~~ '' , ")" ) )
        plot  ( xtics-0.18 , hmtp[sites] , type='h' , col='darkmagenta' , lwd=5 , axes=FALSE , main=main , xlab="Site" , xlim=xlim , ylim=ylim , ylab=ylab ) # true-positive
        points( xtics+0.18 , hmtn[sites] , type='h' , col='darkcyan'    , lwd=5 )                                                                # true-negative
        title (main=sub,line=0.0,cex.main=1.0)

        points( xtics , rep(0,nxtics) , type='p' , col='grey85' , bg='grey85' , pch=21 , cex=2.5 ) # clear the plot area for the following
        text  ( xtics , 0 , rv$wt$amino[sites] , col='black' )                                     # note the wild-type amino acid at 'y=0'

        axis( 2 , at=ytics)
        for ( y in ytics) if ( y != 0 ) abline(h=y,lty=2,col='black')
        axis( 1 , at=xtics , labels=sites )

        legend(x="topright",legend=c("Nonrandom","Random"),lwd=5,col=c("darkmagenta","darkcyan"),cex=0.80,horiz=TRUE,bg="white",box.col="white",inset=c(0,0))

    } else stop("unknown plot type")
        
}


plot.unigenic.multisubs <- function( x , sub=NULL, ... ) {

    x <- x[,"TotalNonsynonymous"]
    y <- x[,"RelativeFrequency"]
    
    plot ( x , y , type='h' , lwd=15 , col="purple" , ylab="Probability" , xlab="Non-Synonymous Substitutions / Clone" , main="Frequency of Multiple Substitutions" )
    title (main=sub,line=0.33,cex.main=1.0)
    grid(nx=NA,ny=NULL,col="black")

    ss <- smooth.spline(x,y)
    z <- predict( ss , seq( from=min(x) , to=max(x) , length.out=256 ) )    
    lines( z$x , z$y , lwd=3 , col="black" )

}
