# Supplementary material for: Estimating the evidence of selection and the reliability of inference in unigenic evolution
Source: Algorithms Mol Biol. 2010 Nov 8;5:35. doi: 10.1186/1748-7188-5-35 (PMC2994857; doi:10.1186/1748-7188-5-35)
Supplement: Additional file 6 — Software Package. Source code for an R-Project software package that we call 'unigenic'. The code has been tested on Mac OS 10.5 and recent versions of Linux-based operating systems, and requires that R ≥ 2.9.1 and a modern Fortran95 compiler be available. For help installing R packages, see http://cran.r-project.org/doc/manuals/R-admin.html#Installing-packages. [file 1748-7188-5-35-S6.GZ › unigenic/R/print.r]

print.unigenic <- function( x, ... ) {

    bigwidth <- 256
    smlwidth <- 132

    width <- getOption("width")
    on.exit(options(width=width),add=TRUE)
    options(width=bigwidth)
    
    cat("Wild-Type sequence\n")
    cat("------------------\n\n")
    tmp <- rbind( x$wt$codon , x$wt$amino ) ; rownames(tmp) <- c("Codon","Residue")
    tw  <- options(width=smlwidth) ; print(tmp,quote=FALSE) ; options(tw)
    cat("\n\n\n")
     
    cat("NCBI Translation Table:",x$translation.table,"-",names(x$translation.table),"\n")
    cat("\n\n\n")

    cat("Nonsynonymous Substitutions per Clone\n")
    cat("-------------------------------------\n\n\n")
    cat("[Unselected]\n\n")
    tw  <- options(width=smlwidth) ; print(x$observed$nsus,quote=FALSE) ; options(tw)
    cat("\n\n")
    cat("[Selected]\n\n")
    tw  <- options(width=smlwidth) ; print(x$observed$nsmx,quote=FALSE) ; options(tw)
    cat("\n\n")
    cat("[Expected]\n\n")
    tmp <- x$expected$nns ; tmp[,"RelativeFrequency"] <- round( x$expected$nns[,"RelativeFrequency"] * 100 , digits=2 )
    print( tmp , right=FALSE , row.names=FALSE , digits=5 )
    cat("\n\n\n")

    # -----------------------------------------------------------------

    tcol1 <- character(0)
    tc1 <- textConnection("tcol1","wt",local=TRUE)
    sink(file=tc1)
    #
    cat("Nonrandom vs Random Prior:\n")
    cat("   Pr( Nonrandom <==> Different ) =",x$hypothesis.prior[1],"\n")
    cat("   Pr(    Random <==> Same      ) =",x$hypothesis.prior[2],"\n")
    cat("\n\n\n")
    #
    sink()
    close(tc1)
    #
    tcol2 <- character(0)
    tc2 <- textConnection("tcol2","wt",local=TRUE)
    sink(file=tc2)
    #
    cat("Dirichlet Hyperparameter:",x$dirichlet.hyperparameter,"\n")
    cat("\n")
    cat("Total PCR Cycles:",x$pcr.cycles,"\n")
    cat("\n\n\n")
    #
    sink()
    close(tc2)
    #
    minlen1 <- max(nchar(tcol1)) ; minlen2 <- max(nchar(tcol2))
    fmtstr <- sprintf("%%-%ds         %%-%ds\n",minlen1,minlen2)
    if ( length(tcol1) != length(tcol2) ) stop('printing badness')
    for ( row in 1:length(tcol1) ) {
        cat(sprintf(fmtstr,tcol1[row],tcol2[row]),sep='')
    }

    # -----------------------------------------------------------------

    if ( ! is.null( x$expected$polymerase ) ) {

        tcol1 <- character(0)
        tc1 <- textConnection("tcol1","wt",local=TRUE)
        sink(file=tc1)
        #
        cat("Expected Polymerase Transition Matrix\n")
        cat("-------------------------------------\n\n")
        print( zapsmall( 100 * x$expected$polymerase ) )
        cat("\n\n\n")
        #
        sink()
        close(tc1)
        #
        tcol2 <- character(0)
        tc2 <- textConnection("tcol2","wt",local=TRUE)
        sink(file=tc2)
        #
        cat("Expected Polymerase Relative Errors\n")
        cat("-----------------------------------\n\n")
        print( x$expected$polymerase.error )
        cat("\n\n\n")
        #
        sink()
        close(tc2)
        #
        minlen1 <- max(nchar(tcol1)) ; minlen2 <- max(nchar(tcol2))
        fmtstr <- sprintf("%%-%ds         %%-%ds\n",minlen1,minlen2)
        if ( length(tcol1) != length(tcol2) ) stop('printing badness')
        for ( row in 1:length(tcol1) ) {
            cat(sprintf(fmtstr,tcol1[row],tcol2[row]),sep='')
        }

    }

    # -----------------------------------------------------------------

    tcol1 <- character(0)
    tc1 <- textConnection("tcol1","wt",local=TRUE)
    sink(file=tc1)
    #
    cat("Observed PCR Substitution Counts\n")
    cat("--------------------------------\n\n")
    print(x$observed$pcr)
    cat("\n\n\n")
    #
    sink()
    close(tc1)
    #
    tcol2 <- character(0)
    tc2 <- textConnection("tcol2","wt",local=TRUE)
    sink(file=tc2)
    #
    cat("Expected PCR Substitution Frequencies\n")
    cat("-------------------------------------\n\n")
    print( zapsmall( 100 * x$expected$pcr ) )
    cat("\n\n\n")
    #
    sink()
    close(tc2)
    #
    minlen1 <- max(nchar(tcol1)) ; minlen2 <- max(nchar(tcol2))
    fmtstr <- sprintf("%%-%ds         %%-%ds\n",minlen1,minlen2)
    if ( length(tcol1) != length(tcol2) ) stop('printing badness')
    for ( row in 1:length(tcol1) ) {
        cat(sprintf(fmtstr,tcol1[row],tcol2[row]),sep='')
    }

    # -----------------------------------------------------------------

    label <- paste( genetic.code[[x$translation.table]]$codon , genetic.code[[x$translation.table]]$amino , sep="|" )
    tmp <- t(x$expected$codon) ; rownames(tmp) <- label
    ord <- order( genetic.code[[x$translation.table]]$amino , tmp[,1] )
    
    tcol1 <- character(0)
    tc1 <- textConnection("tcol1","wt",local=TRUE)
    sink(file=tc1)
    #
    cat("Expected Codon Mutation Frequencies\n")
    cat("-----------------------------------\n\n")
    print(round( 100 * tmp[ord,] , digits=2 ))
    cat("\n\n\n")
    #
    sink()
    close(tc1)
    #
    tcol2 <- character(0)
    tc2 <- textConnection("tcol2","wt",local=TRUE)
    sink(file=tc2)
    #
    cat("Expected Amino Acid Frequencies\n")
    cat("-------------------------------\n\n")
    tmp <- t(x$expected$amino) ; rownames(tmp) <- label
    print(round( 100 * tmp[ord,] , digits=2 ))
    cat("\n\n\n")
    #
    sink()
    close(tc2)
    #
    minlen1 <- max(nchar(tcol1)) ; minlen2 <- max(nchar(tcol2))
    fmtstr <- sprintf("%%-%ds         %%-%ds\n",minlen1,minlen2)
    if ( length(tcol1) != length(tcol2) ) stop('printing badness')
    for ( row in 1:length(tcol1) ) {
        cat(sprintf(fmtstr,tcol1[row],tcol2[row]),sep='')
    }

    # -----------------------------------------------------------------

    tcol1 <- character(0)
    tc1 <- textConnection("tcol1","wt",local=TRUE)
    sink(file=tc1)
    #
    cat("Observed Unselected Amino Acid Counts\n")
    cat("-------------------------------------\n\n")
    print(as.table(x$observed$count$amino$us),zero.print='.')
    cat("\n\n\n")
    #
    sink()
    close(tc1)
    #
    tcol2 <- character(0)
    tc2 <- textConnection("tcol2","wt",local=TRUE)
    sink(file=tc2)
    #
    cat("Observed Selected Amino Acid Counts\n")
    cat("-----------------------------------\n\n")
    print(as.table(x$observed$count$amino$mx),zero.print='.')
    cat("\n\n\n")
    #
    sink()
    close(tc2)
    #
    minlen1 <- max(nchar(tcol1)) ; minlen2 <- max(nchar(tcol2))
    fmtstr <- sprintf("%%-%ds         %%-%ds\n",minlen1,minlen2)
    if ( length(tcol1) != length(tcol2) ) stop('printing badness')
    for ( row in 1:length(tcol1) ) {
        cat(sprintf(fmtstr,tcol1[row],tcol2[row]),sep='')
    }

    # -----------------------------------------------------------------

    tcol1 <- character(0)
    tc1 <- textConnection("tcol1","wt",local=TRUE)
    sink(file=tc1)
    #
    cat("Expected Unselected Codon Mutation Counts\n")
    cat("-----------------------------------------\n\n")
    print(round(x$expected$count$codon$us,digits=2))
    cat("\n\n\n")
    #
    sink()
    close(tc1)
    #
    tcol2 <- character(0)
    tc2 <- textConnection("tcol2","wt",local=TRUE)
    sink(file=tc2)
    #
    cat("Expected Unselected Amino Acid Counts\n")
    cat("-------------------------------------\n\n")
    print(round(x$expected$count$amino$us,digits=2))
    cat("\n\n\n")
    #
    sink()
    close(tc2)
    #
    minlen1 <- max(nchar(tcol1)) ; minlen2 <- max(nchar(tcol2))
    fmtstr <- sprintf("%%-%ds         %%-%ds\n",minlen1,minlen2)
    if ( length(tcol1) != length(tcol2) ) stop('printing badness')
    for ( row in 1:length(tcol1) ) {
        cat(sprintf(fmtstr,tcol1[row],tcol2[row]),sep='')
    }

    # -----------------------------------------------------------------

    tcol1 <- character(0)
    tc1 <- textConnection("tcol1","wt",local=TRUE)
    sink(file=tc1)
    #
    cat("Expected Selected Codon Mutation Counts\n")
    cat("---------------------------------------\n\n")
    print(round(x$expected$count$codon$mx,digits=2))
    cat("\n\n\n")
    #
    sink()
    close(tc1)
    #
    tcol2 <- character(0)
    tc2 <- textConnection("tcol2","wt",local=TRUE)
    sink(file=tc2)
    #
    cat("Expected Selected Amino Acid Counts\n")
    cat("-----------------------------------\n\n")
    print(round(x$expected$count$amino$mx,digits=2))
    cat("\n\n\n")
    #
    sink()
    close(tc2)
    #
    minlen1 <- max(nchar(tcol1)) ; minlen2 <- max(nchar(tcol2))
    fmtstr <- sprintf("%%-%ds         %%-%ds\n",minlen1,minlen2)
    if ( length(tcol1) != length(tcol2) ) stop('printing badness')
    for ( row in 1:length(tcol1) ) {
        cat(sprintf(fmtstr,tcol1[row],tcol2[row]),sep='')
    }

    # -----------------------------------------------------------------

    # Concatenate the divergence data columns together and format them
    #
    l2div <- cbind( x$divergence$mx , x$divergence$us ) / log(2)
    if ( ! is.null(x$divergence$homogeneity) ) l2div <- cbind( l2div , x$divergence$homogeneity / log(2) )
    ncol <- ncol(l2div) ; cnm <- paste("l2",c("LR","TP","TN"),sep='')
    colnames(l2div) <- c( paste(cnm,"[MX]",sep='') , paste(cnm,"[US]",sep='') , if ( ! is.null(x$divergence$homogeneity) ) paste(cnm,"[HM]",sep='') else NULL )
    l2div <- round(l2div,digits=2)
    
    # Order by the selected pool's true-positive ratio, then likelihood ratio, then true-negative ratio
    #
    ord <- order( l2div[,"l2TP[MX]"] , l2div[,"l2LR[MX]"] , l2div[,"l2TN[MX]"] , decreasing=TRUE )

    # Print the divergence data

    tcol1 <- character(0)
    tc1 <- textConnection("tcol1","wt",local=TRUE)
    sink(file=tc1)
    #
    cat("Divergence Data, Ordered by Site\n")
    cat("--------------------------------\n\n")
    print(l2div)
    cat("\n\n\n")
    #
    sink()
    close(tc1)
    #
    tcol2 <- character(0)
    tc2 <- textConnection("tcol2","wt",local=TRUE)
    sink(file=tc2)
    #
    cat("Divergence Data, Ordered by Selected Clone TP, LR, & TN\n")
    cat("-------------------------------------------------------\n\n")
    print(l2div[ord,])
    cat("\n\n\n")
    #
    sink()
    close(tc2)
    #
    minlen1 <- max(nchar(tcol1)) ; minlen2 <- max(nchar(tcol2))
    fmtstr <- sprintf("%%-%ds         %%-%ds\n",minlen1,minlen2)
    if ( length(tcol1) != length(tcol2) ) stop('printing badness')
    for ( row in 1:length(tcol1) ) {
        cat(sprintf(fmtstr,tcol1[row],tcol2[row]),sep='')
    }

    # -----------------------------------------------------------------

    invisible(x)
}
