# Supplementary material for: Estimating the evidence of selection and the reliability of inference in unigenic evolution
Source: Algorithms Mol Biol. 2010 Nov 8;5:35. doi: 10.1186/1748-7188-5-35 (PMC2994857; doi:10.1186/1748-7188-5-35)
Supplement: Additional file 6 — Software Package. Source code for an R-Project software package that we call 'unigenic'. The code has been tested on Mac OS 10.5 and recent versions of Linux-based operating systems, and requires that R ≥ 2.9.1 and a modern Fortran95 compiler be available. For help installing R packages, see http://cran.r-project.org/doc/manuals/R-admin.html#Installing-packages. [file 1748-7188-5-35-S6.GZ › unigenic/man/genetic.code.Rd]

\name{genetic.code}
\Rdversion{1.1}
\alias{genetic.code}
\alias{n.genetic.code}
\docType{data}
\title{
    Genetic code translation tables from the NCBI
}
\description{
    Genetic code translation tables from the NCBI:
    genetic.code, n.genetic.code
}
% \usage{data(d)}
% \format{
%   A data frame with 1 observations on the following 2 variables.
%   \describe{
%     \item{\code{a}}{a numeric vector}
%     \item{\code{b}}{a numeric vector}
%   }
% }
% \details{
% %%  ~~ If necessary, more details than the __description__ above ~~
% }
% \source{
% %%  ~~ reference to a publication or URL from which the data were obtained ~~
% }
% \references{
% %%  ~~ possibly secondary sources and usages ~~
% }
% \examples{
% data(d)
% ## maybe str(d) ; plot(d) ...
% }
\keyword{datasets}% __ONLY ONE__ keyword per line
