# Supplementary material for: Estimating the evidence of selection and the reliability of inference in unigenic evolution
Source: Algorithms Mol Biol. 2010 Nov 8;5:35. doi: 10.1186/1748-7188-5-35 (PMC2994857; doi:10.1186/1748-7188-5-35)
Supplement: Additional file 6 — Software Package. Source code for an R-Project software package that we call 'unigenic'. The code has been tested on Mac OS 10.5 and recent versions of Linux-based operating systems, and requires that R ≥ 2.9.1 and a modern Fortran95 compiler be available. For help installing R packages, see http://cran.r-project.org/doc/manuals/R-admin.html#Installing-packages. [file 1748-7188-5-35-S6.GZ › unigenic/man/unigenic-package.Rd]

\name{unigenic-package}
\Rdversion{1.1}
\alias{unigenic-package}
\docType{package}

\title{
    Estimating the Evidence of Selection and the Reliability of Inference in Unigenic Evolution
}

\description{
    Performs a detailed statistical analysis of unigenic evolution data. It models the underlying mutagenic PCR process, computes, and plots the relative likelihood of a protein site being important to overall function.
}

\details{

    \tabular{ll}{
    Package: \tab unigenic\cr
    Type: \tab Package\cr
    Title: \tab Estimating the Evidence of Selection and the Reliability of Inference in Unigenic Evolution\cr
    Version: \tab 1.0\cr
    Date: \tab 2009-10-15\cr
    Depends: \tab R (>= 2.9.1)\cr
    Author: \tab Andrew Fernandes <andrew@fernandes.org>\cr
    Maintainer: \tab Andrew Fernandes <andrew@fernandes.org>\cr
    License: \tab AGPL-3\cr
    LazyLoad: \tab No\cr
    LazyData: \tab No\cr
    }

    Please see the example file for details on usage.

}
\author{
    Written and maintained by Andrew Fernandes <andrew@fernandes.org>.
}

\references{
    A. D. Fernandes, B. Kleinstiver, D. R. Edgell, L. M. Wahl, and G. B. Gloor. Estimating the Evidence of Selection and the Reliability of Inference in Unigenic Evolution. BMC Bioinformatics, 0(0):0-0, 2009.
}

\keyword{package} % __ONLY ONE__ keyword per line
\keyword{methods} % __ONLY ONE__ keyword per line
\keyword{hplot}   % __ONLY ONE__ keyword per line
\keyword{htest}   % __ONLY ONE__ keyword per line

\seealso{
    % ~Are these correct, below?
    \code{\link[unigenic:unigenic]{unigenic}}
    \code{\link[unigenic:genetic.code]{unigenic}}
}

\examples{
    # Please see the example file for details on usage.
}
