# Supplementary material for: Estimating the evidence of selection and the reliability of inference in unigenic evolution
Source: Algorithms Mol Biol. 2010 Nov 8;5:35. doi: 10.1186/1748-7188-5-35 (PMC2994857; doi:10.1186/1748-7188-5-35)
Supplement: Additional file 6 — Software Package. Source code for an R-Project software package that we call 'unigenic'. The code has been tested on Mac OS 10.5 and recent versions of Linux-based operating systems, and requires that R ≥ 2.9.1 and a modern Fortran95 compiler be available. For help installing R packages, see http://cran.r-project.org/doc/manuals/R-admin.html#Installing-packages. [file 1748-7188-5-35-S6.GZ › unigenic/man/unigenic.Rd]

\name{unigenic}
\Rdversion{1.1}
\alias{unigenic}
\alias{analyze.unigenic}
\alias{print.unigenic}
\alias{plot.unigenic}
\alias{plot.unigenic.multisubs}
% ~Also NEED an '\alias' for EACH other topic documented here.
\title{
    unigenic
}
\description{
    Functions: analyze.unigenic, print.unigenic, plot.unigenic, plot.unigenic.multisubs
}
% \usage{
% f(x, y)
% }
% %- maybe also 'usage' for other objects documented here.
% \arguments{
%   \item{x}{
% %%     ~~Describe \code{x} here~~
% }
%   \item{y}{
% %%     ~~Describe \code{y} here~~
% }
% }
% \details{
% %%  ~~ If necessary, more details than the description above ~~
% }
% \value{
% %%  ~Describe the value returned
% %%  If it is a LIST, use
% %%  \item{comp1 }{Description of 'comp1'}
% %%  \item{comp2 }{Description of 'comp2'}
% %% ...
% }
% \references{
% %% ~put references to the literature/web site here ~
% }
% \author{
% %%  ~~who you are~~
% }
% \note{
% %%  ~~further notes~~
% }
% 
% %% ~Make other sections like Warning with \section{Warning }{....} ~
% 
% \seealso{
% %% ~~objects to See Also as \code{\link{help}}, ~~~
% }
% \examples{
% ##---- Should be DIRECTLY executable !! ----
% ##-- ==>  Define data, use random,
% ##--	or do  help(data=index)  for the standard data sets.
% 
% ## The function is currently defined as
% function(x,y) x+y
% }
% Add one or more standard keywords, see file 'KEYWORDS' in the
% R documentation directory.
\keyword{methods} % __ONLY ONE__ keyword per line
\keyword{hplot}   % __ONLY ONE__ keyword per line
