# Supplementary material for: Estimating the evidence of selection and the reliability of inference in unigenic evolution
Source: Algorithms Mol Biol. 2010 Nov 8;5:35. doi: 10.1186/1748-7188-5-35 (PMC2994857; doi:10.1186/1748-7188-5-35)
Supplement: Additional file 6 — Software Package. Source code for an R-Project software package that we call 'unigenic'. The code has been tested on Mac OS 10.5 and recent versions of Linux-based operating systems, and requires that R ≥ 2.9.1 and a modern Fortran95 compiler be available. For help installing R packages, see http://cran.r-project.org/doc/manuals/R-admin.html#Installing-packages. [file 1748-7188-5-35-S6.GZ › unigenic/inst/CITATION]

citHeader("To cite package 'unigenic' in publications use:") 

desc <- packageDescription("unigenic") 
vers <- paste("R Package Version",desc$Version) 

citEntry(
    entry="article", 
    title = "Estimating the Evidence of Selection and the Reliability of Inference in Unigenic Evolution",
    author = personList(
        as.person("Andrew D. Fernandes"), 
        as.person("Benjamin Kleinstiver"),
        as.person("David R. Edgell"), 
        as.person("Lindi M. Wahl"), 
        as.person("Gregory B. Gloor")), 
    year = "2009",
    journal = "BMC Bioinformatics",
    volume = "0",
    number = "0",
    pages = "0--0",
    note = vers, 
    textVersion = "A. D. Fernandes, B. Kleinstiver, D. R. Edgell, L. M. Wahl, and G. B. Gloor. Estimating the Evidence of Selection and the Reliability of Inference in Unigenic Evolution. BMC Bioinformatics, 0(0):0-0, 2009.")
