# Supplementary material for: Estimating the evidence of selection and the reliability of inference in unigenic evolution
Source: Algorithms Mol Biol. 2010 Nov 8;5:35. doi: 10.1186/1748-7188-5-35 (PMC2994857; doi:10.1186/1748-7188-5-35)
Supplement: Additional file 7 — Sample Input and Output. Sample input, output, and driver files for the given software package. [file 1748-7188-5-35-S7.ZIP]

Archive with 39 entries (36 files):
- unigenic_example/
- unigenic_example/edgell.pcr/
- unigenic_example/edgell.pcr/by_codon_ech.pdf
- unigenic_example/edgell.pcr/by_codon_ehp.pdf
- unigenic_example/edgell.pcr/by_codon_llr.pdf
- unigenic_example/edgell.pcr/by_codon_pmx.pdf
- unigenic_example/edgell.pcr/by_codon_pus.pdf
- unigenic_example/edgell.pcr/by_sfreq.pdf
- unigenic_example/edgell.pcr/by_site_ech.pdf
- unigenic_example/edgell.pcr/by_site_ehp.pdf
- unigenic_example/edgell.pcr/by_site_llr.pdf
- unigenic_example/edgell.pcr/by_site_pmx.pdf
- unigenic_example/edgell.pcr/by_site_pus.pdf
- unigenic_example/edgell.pcr/by_struct.pdf
- unigenic_example/edgell.pcr/edgell.rda
- unigenic_example/edgell.pcr/edgell.txt
- unigenic_example/edgell.pcr/edgell_l2lr.tsv
- unigenic_example/edgell.pol/
- unigenic_example/edgell.pol/by_codon_ech.pdf
- unigenic_example/edgell.pol/by_codon_ehp.pdf
- unigenic_example/edgell.pol/by_codon_llr.pdf
- unigenic_example/edgell.pol/by_codon_pmx.pdf
- unigenic_example/edgell.pol/by_codon_pus.pdf
- unigenic_example/edgell.pol/by_sfreq.pdf
- unigenic_example/edgell.pol/by_site_ech.pdf
- unigenic_example/edgell.pol/by_site_ehp.pdf
- unigenic_example/edgell.pol/by_site_llr.pdf
- unigenic_example/edgell.pol/by_site_pmx.pdf
- unigenic_example/edgell.pol/by_site_pus.pdf
- unigenic_example/edgell.pol/by_struct.pdf
- unigenic_example/edgell.pol/edgell.rda
- unigenic_example/edgell.pol/edgell.txt
- unigenic_example/edgell.pol/edgell_l2lr.tsv
- unigenic_example/edgell.r
- unigenic_example/edgell_mx.fasta.txt
- unigenic_example/edgell_us.fasta.txt
- unigenic_example/edgell_wt.fasta.txt
- unigenic_example/summary.csv
- unigenic_example/summary.r
