# Supplementary material for: Estimating the evidence of selection and the reliability of inference in unigenic evolution
Source: Algorithms Mol Biol. 2010 Nov 8;5:35. doi: 10.1186/1748-7188-5-35 (PMC2994857; doi:10.1186/1748-7188-5-35)
Supplement: Additional file 7 — Sample Input and Output. Sample input, output, and driver files for the given software package. [file 1748-7188-5-35-S7.ZIP › unigenic_example/edgell.pcr/edgell.txt]

Wild-Type sequence
------------------

        1   2   3   4   5   6   7   8   9   10  11  12  13  14  15  16  17  18  19  20  21  22  23  24  25  26  27  28  29  30  31 
Codon   ATG AAA TCT GGT GTT TAC AAA ATC ACC AAC AAA AAC ACC GGT AAA TTC TAC ATC GGT TCT TCT GAA GAC TGC GAA TCT CGT CTG AAA GTT CAC
Residue M   K   S   G   V   Y   K   I   T   N   K   N   T   G   K   F   Y   I   G   S   S   E   D   C   E   S   R   L   K   V   H  
        32  33  34  35  36  37  38  39  40  41  42  43  44  45  46  47  48  49  50  51  52  53  54  55  56  57  58  59  60  61  62 
Codon   TTC CGT AAC CTG AAA AAC AAC CGT CAC ATC AAC CGT TAC CTG AAC AAC TCT TTC AAC AAA CAC GGT GAA CAG GTT TTC ATC GGT GAA GTT ATC
Residue F   R   N   L   K   N   N   R   H   I   N   R   Y   L   N   N   S   F   N   K   H   G   E   Q   V   F   I   G   E   V   I  
        63  64  65  66  67  68  69  70  71  72  73  74  75  76  77  78  79  80  81  82  83  84  85  86  87  88  89  90  91  92  93 
Codon   CAC ATC CTG CCG ATC GAA GAA GCT ATC GCT AAA GAA CAG TGG TAC ATC GAC AAC TTC TAC GAA GAA ATG TAC AAC ATC TCT AAA TCT GCT TAC
Residue H   I   L   P   I   E   E   A   I   A   K   E   Q   W   Y   I   D   N   F   Y   E   E   M   Y   N   I   S   K   S   A   Y  
        94  95  96  97  98  99  100 101 102 103 104 105 106 107 108 109 110 111 112 113 114 115 116 117 118 119 120 121 122 123 124
Codon   CAC GGT GGT GAC CTG ACC TCT TAC CAC CCG GAC AAA CGT AAC ATC ATC CTG AAA CGT GCT GAC TCT CTG AAA AAA GTT TAC CTG AAA ATG ACC
Residue H   G   G   D   L   T   S   Y   H   P   D   K   R   N   I   I   L   K   R   A   D   S   L   K   K   V   Y   L   K   M   T  
        125 126 127 128 129 130 131 132 133 134 135 136 137 138 139 140 141 142 143 144 145 146 147 148 149 150 151 152 153 154 155
Codon   TCT GAA GAA AAA GCT AAA CGT TGG CAG TGC GTT CAG GGT GAA AAC AAC CCG ATG TTC GGT CGT AAA CAC ACC GAA ACC ACC AAA CTG AAA ATC
Residue S   E   E   K   A   K   R   W   Q   C   V   Q   G   E   N   N   P   M   F   G   R   K   H   T   E   T   T   K   L   K   I  
        156 157 158 159 160 161 162 163 164 165 166 167 168 169 170 171 172 173 174 175 176 177 178 179 180 181 182 183 184 185 186
Codon   TCT AAC CAC AAC AAA CTG TAC TAC TCT ACC CAC AAA AAC CCG TTC AAA GGT AAA AAA CAC TCT GAA GAA TCT AAA ACC AAA CTG TCT GAA TAC
Residue S   N   H   N   K   L   Y   Y   S   T   H   K   N   P   F   K   G   K   K   H   S   E   E   S   K   T   K   L   S   E   Y  
        187 188 189 190 191 192 193 194 195 196 197 198 199 200 201 202 203 204 205 206 207 208 209 210 211 212 213 214 215 216 217
Codon   GCT TCT CAG CGT GTT GGT GAA AAA AAC CCG TTC TAC GGT AAA ACC CAC TCT GAC GAA TTC AAA ACC TAC ATG TCT AAA AAA TTC AAA GGT CGT
Residue A   S   Q   R   V   G   E   K   N   P   F   Y   G   K   T   H   S   D   E   F   K   T   Y   M   S   K   K   F   K   G   R  
        218 219 220 221 222 223 224 225 226 227 228 229 230 231 232 233 234 235 236 237 238 239 240 241 242 243 244 245 246 247 248
Codon   AAA CCG AAA AAC TCT CGT CCG GTT ATC ATC GAC GGT ACC GAA TAC GAA TCT GCT ACC GAA GCT TCT CGT CAG CTG AAC GTT GTT CCG GCT ACC
Residue K   P   K   N   S   R   P   V   I   I   D   G   T   E   Y   E   S   A   T   E   A   S   R   Q   L   N   V   V   P   A   T  
        249 250 251 252 253 254 255 256 257 258 259 260 261 262 263 264 265 266
Codon   ATC CTG CAC CGT ATC AAA TCT AAA AAC GAA AAA TAC TCT GGT TAC TTC TAC AAA
Residue I   L   H   R   I   K   S   K   N   E   K   Y   S   G   Y   F   Y   K  


NCBI Translation Table: 1 - Standard 


Nonsynonymous Substitutions per Clone
-------------------------------------


[Unselected]

  US14   US11 US126X US115X   US29 US114X US124X US101X US103X US125X   US22 US106X    US5   US30  US58X  US64X  US98X US110X 
     1      1      1      2      3      3      3      4      4      4      5      5      6      6      6      6      6      6 
US113X   US27  US69X  US72X US102X US107X US109X US112X US116X US119X US123X    US8  US47X  US85X  US87X  US94X  US95X  US97X 
     6      7      7      7      7      7      7      7      7      7      7      8      8      8      8      8      8      8 
US118X US121X  US35X  US44X  US62X   US28   US17  US31X  US46X  US59X  US77X  US83X  US88X  US91X   US25  US45X  US70X  US74X 
     8      8      9      9      9     10     10     10     10     10     10     10     10     10     11     11     11     11 
 US75X  US86X US100X US117X   US16  US34X  US37X  US51X  US66X  US38X  US49X  US53X  US67X  US76X  US78X US122X  US32X  US43X 
    11     11     11     11     12     12     12     12     12     13     13     13     13     13     13     13     14     14 
 US65X  US68X  US71X  US93X US120X    US9   US20  US50X   US23   US10    US6   US12 US108X   US21  US63X 
    14     14     14     14     14     15     15     15     16     16     17     17     17     18     18 


[Selected]

  MX68   MX59   MX57   MX32   MX26  MX210  MX201  MX168 MX135a MX134a   MX77   MX56   MX54   MX28  MX220  MX219  MX214  MX206 
     0      0      0      0      0      0      0      0      0      0      1      1      1      1      1      1      1      1 
 MX202  MX199  MX156   MX13   MX74   MX72   MX69   MX48   MX31  MX217  MX204  MX203  MX200   MX17  MX154   MX15  MX105   MX78 
     1      1      1      1      2      2      2      2      2      2      2      2      2      2      2      2      2      3 
  MX76   MX62   MX34   MX33   MX27   MX23  MX207   MX20   MX18  MX173  MX171  MX169   MX16   MX14 MX131a MX129a MX128a  MX118 
     3      3      3      3      3      3      3      3      3      3      3      3      3      3      3      3      3      3 
 MX117  MX106   MX96   MX75   MX47   MX24   MX22  MX218   MX21 MX132a MX127a   MX90   MX60   MX36   MX30  MX211  MX197   MX19 
     3      3      4      4      4      4      4      4      4      4      4      5      5      5      5      5      5      5 
 MX189  MX163  MX158  MX119   MX51   MX29  MX195  MX143  MX104   MX73   MX35   MX53  MX137  MX108  MX114 
     5      5      5      5      6      6      6      6      6      7      7      8      8      9     10 


[Expected]

 TotalNonsynonymous RelativeFrequency RelativeFrequencyPlot                                                                               
  0                  0.00                                                                                                                 
  1                  0.04                                                                                                                 
  2                  0.25             **                                                                                                  
  3                  0.74             ******                                                                                              
  4                  1.82             **************                                                                                      
  5                  3.92             ******************************                                                                      
  6                  6.52             **************************************************                                                  
  7                  9.43             ************************************************************************                            
  8                 11.55             ****************************************************************************************            
  9                 13.07             ****************************************************************************************************
 10                 12.54             ************************************************************************************************    
 11                 11.55             ****************************************************************************************            
 12                  9.19             **********************************************************************                              
 13                  7.14             *******************************************************                                             
 14                  4.93             **************************************                                                              
 15                  3.27             *************************                                                                           
 16                  1.88             **************                                                                                      
 17                  1.10             ********                                                                                            
 18                  0.53             ****                                                                                                
 19                  0.27             **                                                                                                  
 20                  0.15             *                                                                                                   
 21                  0.06                                                                                                                 
 22                  0.02                                                                                                                 
 23                  0.01                                                                                                                 
 24                  0.01                                                                                                                 
 25                  0.00                                                                                                                 


Nonrandom vs Random Prior:                       Dirichlet Hyperparameter: 0.5 
   Pr( Nonrandom <==> Different ) = 0.5                                        
   Pr(    Random <==> Same      ) = 0.5          Total PCR Cycles: 30          
                                                                               
                                                                               
                                                                               
Observed PCR Substitution Counts         Expected PCR Substitution Frequencies  
--------------------------------         -------------------------------------  
                                                                                
   From                                     From                                
To      A     C     G     T              To         A        C        G        T
  A 23656    18    27   182                A 97.45808  0.09948  0.24059  1.14943
  C    65 18045     1   184                C  0.26779 99.71809  0.00924  1.16206
  G   282     4 11176    29                G  1.16179  0.02216 99.58085  0.18316
  T   270    29    19 15439                T  1.11235  0.16026  0.16931 97.50536
                                                                                
                                                                                
                                                                                
Expected Codon Mutation Frequencies                Expected Amino Acid Frequencies                                                                                                      
-----------------------------------                -------------------------------                                                                                                      
                                                                                                                                                                                        
       Codon                                              To                                                                                                                            
From    Identical Synonymous Nonsynonymous         From        *     A     C     D     E     F     G     H     I     K     L     M     N     P     Q     R     S     T     V     W     Y
  TAA|*     92.61       2.21          5.18           TAA|* 94.82  0.00  0.02  0.00  0.18  0.01  0.00  0.02  0.01  1.10  1.08  0.00  0.02  0.00  1.12  0.03  0.26  0.00  0.00  0.01  1.31
  TAG|*     94.63       0.23          5.14           TAG|* 94.86  0.00  0.00  0.00  0.18  0.00  0.00  0.00  0.00  1.12  1.10  0.01  0.00  0.00  1.13  0.03  0.26  0.00  0.00  1.13  0.17
  TGA|*     94.63       0.23          5.14           TGA|* 94.86  0.00  1.34  0.00  0.00  0.00  0.18  0.00  0.00  0.00  0.16  0.00  0.00  0.00  0.00  2.29  0.02  0.00  0.00  1.13  0.00
  GCA|A     96.78       2.52          0.70           GCA|A  0.00 99.30  0.00  0.00  0.10  0.00  0.02  0.00  0.00  0.00  0.00  0.00  0.00  0.01  0.00  0.00  0.17  0.24  0.16  0.00  0.00
  GCT|A     96.82       2.48          0.70           GCT|A  0.00 99.30  0.00  0.10  0.00  0.00  0.02  0.00  0.00  0.00  0.00  0.00  0.00  0.01  0.00  0.00  0.17  0.24  0.16  0.00  0.00
  GCG|A     98.88       0.42          0.70           GCG|A  0.00 99.30  0.00  0.00  0.10  0.00  0.02  0.00  0.00  0.00  0.00  0.00  0.00  0.01  0.00  0.00  0.17  0.24  0.16  0.00  0.00
  GCC|A     99.02       0.28          0.70           GCC|A  0.00 99.30  0.00  0.10  0.00  0.00  0.02  0.00  0.00  0.00  0.00  0.00  0.00  0.01  0.00  0.00  0.17  0.24  0.16  0.00  0.00
  TGT|C     94.67       1.13          4.20           TGT|C  1.12  0.00 95.80  0.00  0.00  0.16  0.18  0.00  0.00  0.00  0.00  0.00  0.00  0.00  0.00  1.17  1.14  0.00  0.00  0.18  0.23
  TGC|C     96.82       0.16          3.02           TGC|C  0.10  0.00 96.98  0.00  0.00  0.16  0.18  0.00  0.00  0.00  0.00  0.00  0.00  0.00  0.00  1.16  1.15  0.00  0.00  0.02  0.23
  GAT|D     94.63       1.13          4.24           GAT|D  0.00  0.27  0.00 95.76  1.29  0.00  1.16  0.01  0.00  0.00  0.00  0.00  0.23  0.00  0.00  0.00  0.00  0.00  1.11  0.00  0.16
  GAC|D     96.78       0.16          3.07           GAC|D  0.00  0.27  0.00 96.93  0.12  0.00  1.16  0.01  0.00  0.00  0.00  0.00  0.23  0.00  0.00  0.00  0.00  0.00  1.11  0.00  0.16
  GAA|E     94.58       1.13          4.29           GAA|E  0.16  0.27  0.00  1.34 95.71  0.00  1.16  0.00  0.00  0.23  0.00  0.00  0.00  0.00  0.01  0.00  0.00  0.00  1.11  0.00  0.00
  GAG|E     96.64       0.23          3.12           GAG|E  0.16  0.27  0.00  0.17 96.88  0.00  1.16  0.00  0.00  0.23  0.00  0.00  0.00  0.00  0.01  0.00  0.00  0.00  1.11  0.00  0.00
  TTT|F     92.70       1.10          6.19           TTT|F  0.02  0.00  0.18  0.00  0.00 93.81  0.00  0.01  1.12  0.00  2.40  0.00  0.01  0.01  0.00  0.00  1.14  0.01  0.18  0.00  1.11
  TTC|F     94.80       0.15          5.04           TTC|F  0.00  0.00  0.18  0.00  0.00 94.96  0.00  0.01  1.12  0.00  1.25  0.00  0.01  0.01  0.00  0.00  1.14  0.01  0.18  0.00  1.12
  GGA|G     96.64       2.52          0.84           GGA|G  0.16  0.01  0.00  0.00  0.24  0.00 99.16  0.00  0.00  0.00  0.00  0.00  0.00  0.00  0.00  0.25  0.00  0.00  0.17  0.00  0.00
  GGT|G     96.69       2.47          0.84           GGT|G  0.00  0.01  0.17  0.24  0.00  0.00 99.16  0.00  0.00  0.00  0.00  0.00  0.00  0.00  0.00  0.01  0.24  0.00  0.17  0.00  0.00
  GGG|G     98.75       0.42          0.84           GGG|G  0.00  0.01  0.00  0.00  0.24  0.00 99.16  0.00  0.00  0.00  0.00  0.00  0.00  0.00  0.00  0.25  0.00  0.00  0.17  0.17  0.00
  GGC|G     98.88       0.28          0.84           GGC|G  0.00  0.01  0.17  0.24  0.00  0.00 99.16  0.00  0.00  0.00  0.00  0.00  0.00  0.00  0.00  0.01  0.24  0.00  0.17  0.00  0.00
  CAT|H     94.76       1.13          4.11           CAT|H  0.00  0.00  0.00  0.02  0.00  0.00  0.00 95.89  0.00  0.00  1.11  0.00  0.10  0.27  1.30  1.16  0.00  0.00  0.00  0.00  0.15
  CAC|H     96.91       0.16          2.93           CAC|H  0.00  0.00  0.00  0.02  0.00  0.00  0.00 97.07  0.00  0.00  1.11  0.00  0.10  0.27  0.12  1.16  0.00  0.00  0.00  0.00  0.16
  ATA|I     92.61       1.31          6.08           ATA|I  0.01  0.01  0.00  0.00  0.01  0.01  0.00  0.00 93.92  1.10  1.33  1.10  0.02  0.00  0.00  0.18  0.02  1.13  1.13  0.00  0.00
  ATT|I     92.66       2.20          5.15           ATT|I  0.00  0.01  0.00  0.01  0.00  1.07  0.00  0.00 94.85  0.01  0.28  0.17  1.11  0.00  0.00  0.00  0.19  1.13  1.13  0.00  0.01
  ATC|I     94.76       0.25          4.99           ATC|I  0.00  0.01  0.00  0.01  0.00  1.08  0.00  0.00 95.01  0.00  0.26  0.02  1.12  0.00  0.00  0.00  0.19  1.13  1.13  0.00  0.01
  AAA|K     92.57       1.10          6.33           AAA|K  1.08  0.00  0.00  0.02  1.12  0.00  0.01  0.00  1.07 93.67  0.02  0.01  1.31  0.00  0.26  1.12  0.02  0.26  0.01  0.00  0.01
  AAG|K     94.58       0.23          5.19           AAG|K  1.08  0.00  0.00  0.00  1.13  0.00  0.01  0.00  0.00 94.81  0.02  1.08  0.17  0.00  0.26  1.13  0.01  0.26  0.01  0.01  0.00
  TTA|L     92.66       2.24          5.11           TTA|L  1.28  0.00  0.00  0.00  0.00  1.31  0.00  0.00  1.11  0.01 94.89  0.01  0.00  0.01  0.01  0.00  1.13  0.01  0.18  0.00  0.02
  TTG|L     94.67       1.36          3.96           TTG|L  1.12  0.00  0.00  0.00  0.00  0.17  0.00  0.00  0.00  0.01 96.04  1.12  0.00  0.01  0.01  0.00  1.13  0.01  0.18  0.18  0.00
  CTA|L     94.76       2.63          2.62           CTA|L  0.00  0.00  0.00  0.00  0.00  0.00  0.00  0.02  0.10  0.00 97.38  0.00  0.00  1.16  1.13  0.18  0.00  0.00  0.02  0.00  0.00
  CTT|L     94.80       2.43          2.77           CTT|L  0.00  0.00  0.00  0.00  0.00  0.15  0.00  1.13  0.10  0.00 97.23  0.00  0.00  1.16  0.02  0.18  0.00  0.00  0.02  0.00  0.00
  CTG|L     96.82       0.56          2.61           CTG|L  0.00  0.00  0.00  0.00  0.00  0.00  0.00  0.00  0.00  0.00 97.39  0.10  0.00  1.16  1.14  0.18  0.00  0.00  0.02  0.00  0.00
  CTC|L     96.96       0.27          2.77           CTC|L  0.00  0.00  0.00  0.00  0.00  0.16  0.00  1.14  0.10  0.00 97.23  0.00  0.00  1.16  0.00  0.18  0.00  0.00  0.02  0.00  0.00
  ATG|M     94.63       0.00          5.37           ATG|M  0.01  0.01  0.00  0.00  0.01  0.00  0.00  0.00  0.40  1.12  1.34 94.63  0.00  0.00  0.00  0.18  0.01  1.13  1.13  0.00  0.00
  AAT|N     92.61       1.10          6.28           AAT|N  0.01  0.00  0.01  1.12  0.02  0.01  0.01  0.26  1.08  1.27  0.00  0.00 93.72  0.00  0.00  0.02  1.12  0.26  0.01  0.00  1.07
  AAC|N     94.71       0.15          5.13           AAC|N  0.00  0.00  0.01  1.13  0.00  0.01  0.01  0.26  1.08  0.12  0.00  0.00 94.87  0.00  0.00  0.00  1.13  0.26  0.01  0.00  1.08
  CCA|P     96.91       2.53          0.56           CCA|P  0.00  0.02  0.00  0.00  0.00  0.00  0.00  0.00  0.00  0.00  0.16  0.00  0.00 99.44  0.10  0.02  0.16  0.10  0.00  0.00  0.00
  CCT|P     96.96       2.48          0.56           CCT|P  0.00  0.02  0.00  0.00  0.00  0.00  0.00  0.10  0.00  0.00  0.16  0.00  0.00 99.44  0.00  0.02  0.16  0.10  0.00  0.00  0.00
  CCG|P     99.02       0.42          0.56           CCG|P  0.00  0.02  0.00  0.00  0.00  0.00  0.00  0.00  0.00  0.00  0.16  0.00  0.00 99.44  0.10  0.02  0.16  0.10  0.00  0.00  0.00
  CCC|P     99.16       0.28          0.56           CCC|P  0.00  0.02  0.00  0.00  0.00  0.00  0.00  0.10  0.00  0.00  0.16  0.00  0.00 99.44  0.00  0.02  0.16  0.10  0.00  0.00  0.00
  CAA|Q     94.71       1.13          4.16           CAA|Q  0.16  0.00  0.00  0.00  0.02  0.00  0.00  1.34  0.00  0.10  1.11  0.00  0.00  0.27 95.84  1.16  0.00  0.00  0.00  0.00  0.00
  CAG|Q     96.78       0.23          2.99           CAG|Q  0.16  0.00  0.00  0.00  0.02  0.00  0.00  0.17  0.00  0.10  1.11  0.00  0.00  0.27 97.01  1.16  0.00  0.00  0.00  0.00  0.00
  AGA|R     94.58       1.39          4.02           AGA|R  1.08  0.00  0.02  0.00  0.00  0.00  1.16  0.00  0.16  0.23  0.00  0.00  0.00  0.00  0.00 95.98  1.34  0.01  0.00  0.01  0.00
  AGG|R     96.64       0.50          2.86           AGG|R  0.01  0.00  0.00  0.00  0.00  0.00  1.16  0.00  0.00  0.23  0.00  0.16  0.00  0.00  0.00 97.14  0.17  0.01  0.00  1.10  0.00
  CGA|R     96.78       2.62          0.60           CGA|R  0.16  0.00  0.00  0.00  0.00  0.00  0.02  0.00  0.00  0.00  0.17  0.00  0.00  0.01  0.24 99.40  0.00  0.00  0.00  0.00  0.00
  CGT|R     96.82       2.48          0.70           CGT|R  0.00  0.00  0.16  0.00  0.00  0.00  0.02  0.24  0.00  0.00  0.17  0.00  0.00  0.01  0.00 99.30  0.10  0.00  0.00  0.00  0.00
  CGG|R     98.88       0.52          0.60           CGG|R  0.00  0.00  0.00  0.00  0.00  0.00  0.02  0.00  0.00  0.00  0.17  0.00  0.00  0.01  0.24 99.40  0.00  0.00  0.00  0.16  0.00
  CGC|R     99.02       0.28          0.70           CGC|R  0.00  0.00  0.16  0.00  0.00  0.00  0.02  0.24  0.00  0.00  0.17  0.00  0.00  0.01  0.00 99.30  0.10  0.00  0.00  0.00  0.00
  AGT|S     94.63       1.13          4.24           AGT|S  0.01  0.00  1.09  0.00  0.00  0.00  1.16  0.00  0.16  0.00  0.00  0.00  0.23  0.00  0.00  1.56 95.76  0.01  0.00  0.00  0.00
  TCA|S     94.76       2.47          2.77           TCA|S  0.12  0.18  0.00  0.00  0.00  0.00  0.00  0.00  0.00  0.00  0.16  0.00  0.00  1.16  0.00  0.00 97.23  1.15  0.00  0.00  0.00
  TCT|S     94.80       2.43          2.77           TCT|S  0.00  0.18  0.02  0.00  0.00  0.15  0.00  0.00  0.00  0.00  0.00  0.00  0.00  1.16  0.00  0.00 97.23  1.15  0.00  0.00  0.10
  AGC|S     96.78       0.16          3.07           AGC|S  0.00  0.00  1.11  0.00  0.00  0.00  1.16  0.00  0.16  0.00  0.00  0.00  0.23  0.00  0.00  0.38 96.93  0.01  0.00  0.00  0.00
  TCG|S     96.82       0.41          2.77           TCG|S  0.10  0.18  0.00  0.00  0.00  0.00  0.00  0.00  0.00  0.00  0.16  0.00  0.00  1.16  0.00  0.00 97.23  1.15  0.00  0.02  0.00
  TCC|S     96.96       0.27          2.77           TCC|S  0.00  0.18  0.02  0.00  0.00  0.16  0.00  0.00  0.00  0.00  0.00  0.00  0.00  1.16  0.00  0.00 97.23  1.15  0.00  0.00  0.10
  ACA|T     94.71       2.47          2.82           ACA|T  0.00  1.16  0.00  0.00  0.00  0.00  0.00  0.00  0.15  0.10  0.00  0.00  0.00  0.27  0.00  0.02  1.11 97.18  0.00  0.00  0.00
  ACT|T     94.76       2.42          2.82           ACT|T  0.00  1.16  0.00  0.00  0.00  0.00  0.00  0.00  0.16  0.00  0.00  0.00  0.10  0.27  0.00  0.00  1.13 97.18  0.00  0.00  0.00
  ACG|T     96.78       0.41          2.82           ACG|T  0.00  1.16  0.00  0.00  0.00  0.00  0.00  0.00  0.00  0.10  0.00  0.16  0.00  0.27  0.00  0.02  1.11 97.18  0.00  0.00  0.00
  ACC|T     96.91       0.27          2.82           ACC|T  0.00  1.16  0.00  0.00  0.00  0.00  0.00  0.00  0.16  0.00  0.00  0.00  0.10  0.27  0.00  0.00  1.13 97.18  0.00  0.00  0.00
  GTA|V     94.63       2.47          2.90           GTA|V  0.00  1.16  0.00  0.02  1.13  0.00  0.18  0.00  0.23  0.00  0.17  0.00  0.00  0.00  0.00  0.00  0.00  0.00 97.10  0.00  0.00
  GTT|V     94.67       2.42          2.90           GTT|V  0.00  1.16  0.00  1.13  0.02  0.16  0.18  0.00  0.23  0.00  0.01  0.00  0.00  0.00  0.00  0.00  0.00  0.00 97.10  0.00  0.00
  GTG|V     96.69       0.41          2.90           GTG|V  0.00  1.16  0.00  0.00  1.14  0.00  0.18  0.00  0.00  0.00  0.17  0.23  0.00  0.00  0.00  0.00  0.00  0.00 97.10  0.00  0.00
  GTC|V     96.82       0.27          2.90           GTC|V  0.00  1.16  0.00  1.14  0.00  0.16  0.18  0.00  0.23  0.00  0.01  0.00  0.00  0.00  0.00  0.00  0.00  0.00 97.10  0.00  0.00
  TGG|W     96.69       0.00          3.31           TGG|W  0.47  0.00  0.17  0.00  0.00  0.00  0.18  0.00  0.00  0.00  0.17  0.00  0.00  0.00  0.00  2.30  0.01  0.00  0.00 96.69  0.00
  TAT|Y     92.66       1.10          6.24           TAT|Y  1.28  0.00  1.12  0.18  0.00  1.07  0.00  1.12  0.01  0.01  0.03  0.00  1.11  0.00  0.02  0.01  0.27  0.00  0.00  0.00 93.76
  TAC|Y     94.76       0.15          5.09           TAC|Y  0.12  0.00  1.13  0.18  0.00  1.08  0.00  1.13  0.01  0.00  0.01  0.00  1.12  0.00  0.00  0.01  0.27  0.00  0.00  0.00 94.91
                                                                                                                                                                                        
                                                                                                                                                                                        
                                                                                                                                                                                        
Observed Unselected Amino Acid Counts                                               Observed Selected Amino Acid Counts                                        
-------------------------------------                                               -----------------------------------                                        
                                                                                                                                                               
            Residue                                                                             Residue                                                        
Site          *  A  C  D  E  F  G  H  I  K  L  M  N  P  Q  R  S  T  V  W  Y         Site          *  A  C  D  E  F  G  H  I  K  L  M  N  P  Q  R  S  T  V  W  Y
     1|ATG|M  .  .  .  .  .  .  .  .  .  .  . 87  .  .  .  .  .  .  .  .  .              1|ATG|M  .  .  .  .  .  .  .  .  .  .  . 87  .  .  .  .  .  .  .  .  .
     2|AAA|K  .  .  .  .  .  .  .  .  . 85  .  .  1  .  .  1  .  .  .  .  .              2|AAA|K  .  .  .  .  .  .  .  .  . 87  .  .  .  .  .  .  .  .  .  .  .
     3|TCT|S  .  .  .  .  .  .  .  .  .  .  .  .  .  .  .  . 87  .  .  .  .              3|TCT|S  .  .  .  .  .  .  .  .  .  .  .  .  .  .  .  . 87  .  .  .  .
     4|GGT|G  .  .  .  1  .  . 86  .  .  .  .  .  .  .  .  .  .  .  .  .  .              4|GGT|G  .  .  .  .  .  . 87  .  .  .  .  .  .  .  .  .  .  .  .  .  .
     5|GTT|V  .  2  .  .  .  .  3  .  .  .  .  .  .  .  .  .  .  . 82  .  .              5|GTT|V  .  1  .  .  .  .  .  .  .  .  .  .  .  .  .  .  .  . 86  .  .
     6|TAC|Y  .  .  .  .  .  .  .  .  .  .  .  .  .  .  .  1  .  .  .  . 86              6|TAC|Y  .  .  .  .  .  .  .  .  .  .  .  .  .  .  .  .  .  .  .  . 87
     7|AAA|K  .  .  .  .  1  .  .  .  1 83  .  .  1  .  .  1  .  .  .  .  .              7|AAA|K  .  .  .  .  .  .  .  .  . 87  .  .  .  .  .  .  .  .  .  .  .
     8|ATC|I  .  .  .  .  .  1  .  . 81  .  .  .  4  .  .  .  .  1  .  .  .              8|ATC|I  .  .  .  .  .  .  .  . 87  .  .  .  .  .  .  .  .  .  .  .  .
     9|ACC|T  .  2  .  .  .  .  .  .  .  .  .  .  .  .  .  .  . 85  .  .  .              9|ACC|T  .  .  .  .  .  .  .  .  .  .  .  .  .  .  .  .  . 87  .  .  .
    10|AAC|N  .  .  .  1  .  .  .  1  .  .  .  . 85  .  .  .  .  .  .  .  .             10|AAC|N  .  .  .  .  .  .  .  .  .  .  .  . 87  .  .  .  .  .  .  .  .
    11|AAA|K  .  .  .  .  1  .  .  .  . 84  .  .  1  .  .  .  .  1  .  .  .             11|AAA|K  .  .  .  .  .  .  .  .  . 86  .  .  .  .  .  1  .  .  .  .  .
    12|AAC|N  .  .  .  .  .  .  .  .  1  .  .  . 80  .  .  .  2  3  .  .  1             12|AAC|N  .  .  .  4  .  .  .  .  .  .  .  . 77  .  .  .  .  5  .  .  1
    13|ACC|T  .  1  .  .  .  .  .  .  .  .  .  .  .  .  .  .  3 83  .  .  .             13|ACC|T  .  .  .  .  .  .  .  .  .  .  .  .  1  .  .  .  1 85  .  .  .
    14|GGT|G  .  .  1  .  .  . 86  .  .  .  .  .  .  .  .  .  .  .  .  .  .             14|GGT|G  .  1  .  .  .  . 86  .  .  .  .  .  .  .  .  .  .  .  .  .  .
    15|AAA|K  .  .  .  .  .  .  .  .  2 84  .  .  .  .  .  1  .  .  .  .  .             15|AAA|K  .  .  .  .  .  .  .  .  . 85  .  .  .  .  .  1  .  1  .  .  .
    16|TTC|F  .  .  .  .  . 83  .  .  .  .  1  .  .  .  .  .  1  .  1  .  1             16|TTC|F  .  .  .  .  . 86  .  .  .  .  .  .  .  .  .  .  .  .  1  .  .
    17|TAC|Y  .  .  .  .  .  .  .  2  .  .  .  .  .  .  .  .  .  .  .  . 85             17|TAC|Y  .  .  .  .  .  .  .  .  .  .  .  .  .  .  .  .  .  .  .  . 87
    18|ATC|I  .  .  .  .  .  1  .  . 82  .  .  .  1  .  .  .  .  2  1  .  .             18|ATC|I  .  .  .  .  .  .  .  . 86  .  1  .  .  .  .  .  .  .  .  .  .
    19|GGT|G  .  .  .  .  .  . 87  .  .  .  .  .  .  .  .  .  .  .  .  .  .             19|GGT|G  .  .  .  .  .  . 86  .  .  .  .  .  .  .  .  .  .  .  1  .  .
    20|TCT|S  .  .  .  .  .  .  .  .  .  .  .  .  .  2  .  . 84  1  .  .  .             20|TCT|S  .  .  .  .  .  .  .  .  .  .  .  .  .  .  .  . 87  .  .  .  .
    21|TCT|S  .  .  .  .  .  .  .  .  .  .  .  .  .  .  .  . 84  3  .  .  .             21|TCT|S  .  1  .  .  .  .  .  .  .  .  .  .  .  .  .  . 86  .  .  .  .
    22|GAA|E  .  .  .  . 86  .  1  .  .  .  .  .  .  .  .  .  .  .  .  .  .             22|GAA|E  .  .  .  . 86  .  1  .  .  .  .  .  .  .  .  .  .  .  .  .  .
    23|GAC|D  .  .  . 84  .  .  .  .  .  .  .  .  2  .  .  .  .  .  1  .  .             23|GAC|D  .  .  . 87  .  .  .  .  .  .  .  .  .  .  .  .  .  .  .  .  .
    24|TGC|C  .  . 85  .  .  .  1  .  .  .  .  .  .  .  .  .  1  .  .  .  .             24|TGC|C  .  . 86  .  .  .  .  .  .  .  .  .  .  .  .  1  .  .  .  .  .
    25|GAA|E  .  .  .  . 85  .  1  .  .  .  .  .  .  .  .  .  .  .  1  .  .             25|GAA|E  .  .  .  . 85  .  1  .  .  .  .  .  .  .  .  .  .  .  1  .  .
    26|TCT|S  .  .  .  .  .  .  .  .  .  .  .  .  .  1  .  . 83  3  .  .  .             26|TCT|S  .  .  .  .  .  .  .  .  .  .  .  .  .  .  .  . 86  1  .  .  .
    27|CGT|R  .  1  1  .  .  .  .  .  .  .  .  .  .  .  . 85  .  .  .  .  .             27|CGT|R  .  .  .  .  .  .  .  .  .  .  .  .  .  .  . 87  .  .  .  .  .
    28|CTG|L  .  .  .  .  .  .  .  .  .  . 85  .  .  .  1  1  .  .  .  .  .             28|CTG|L  .  .  .  .  .  .  .  .  .  . 87  .  .  .  .  .  .  .  .  .  .
    29|AAA|K  1  .  .  .  .  .  .  .  1 81  .  .  .  .  1  3  .  .  .  .  .             29|AAA|K  .  .  .  .  .  .  .  .  . 87  .  .  .  .  .  .  .  .  .  .  .
    30|GTT|V  .  .  .  1  .  .  .  .  .  .  .  .  .  .  .  .  .  . 86  .  .             30|GTT|V  .  .  .  .  .  .  .  .  .  .  .  .  .  .  .  .  .  . 87  .  .
    31|CAC|H  .  .  .  .  .  .  . 81  .  .  2  .  .  1  1  2  .  .  .  .  .             31|CAC|H  .  .  .  .  .  .  . 87  .  .  .  .  .  .  .  .  .  .  .  .  .
    32|TTC|F  .  .  .  .  . 84  .  .  .  .  2  .  .  .  .  .  1  .  .  .  .             32|TTC|F  .  .  .  .  . 85  .  .  .  .  .  .  .  .  .  .  .  .  .  .  2
    33|CGT|R  .  .  .  .  .  .  .  .  .  .  .  .  .  .  . 85  2  .  .  .  .             33|CGT|R  .  .  .  .  .  .  .  .  .  .  .  .  .  .  . 87  .  .  .  .  .
    34|AAC|N  .  .  .  .  .  .  .  .  .  .  .  . 86  .  .  .  1  .  .  .  .             34|AAC|N  .  .  .  .  .  .  .  .  .  .  .  . 87  .  .  .  .  .  .  .  .
    35|CTG|L  .  .  .  .  .  .  .  .  .  . 87  .  .  .  .  .  .  .  .  .  .             35|CTG|L  .  .  .  .  .  .  .  .  .  . 87  .  .  .  .  .  .  .  .  .  .
    36|AAA|K  .  .  .  .  2  .  .  .  . 82  .  .  3  .  .  .  .  .  .  .  .             36|AAA|K  .  .  .  .  .  .  .  .  . 84  .  .  .  .  .  2  .  1  .  .  .
    37|AAC|N  .  .  .  1  .  .  .  .  .  .  .  . 83  .  .  .  2  1  .  .  .             37|AAC|N  .  .  .  1  .  .  .  .  .  .  .  . 83  .  .  .  1  .  .  .  2
    38|AAC|N  .  .  .  1  .  .  .  .  .  .  .  . 84  .  .  .  2  .  .  .  .             38|AAC|N  .  .  .  .  .  .  .  .  .  .  .  . 86  .  .  .  1  .  .  .  .
    39|CGT|R  .  .  1  .  .  .  .  .  .  .  1  .  .  .  . 85  .  .  .  .  .             39|CGT|R  .  .  .  .  .  .  .  .  .  .  .  .  .  .  . 87  .  .  .  .  .
    40|CAC|H  .  .  .  .  .  .  . 84  .  .  .  .  .  2  .  1  .  .  .  .  .             40|CAC|H  .  .  .  .  .  .  . 86  .  .  1  .  .  .  .  .  .  .  .  .  .
    41|ATC|I  .  .  .  .  .  2  .  . 84  .  .  .  .  .  .  .  .  1  .  .  .             41|ATC|I  .  .  .  .  .  .  .  . 86  .  .  .  .  .  .  .  .  .  1  .  .
    42|AAC|N  .  .  .  1  .  .  .  .  1  .  .  . 81  .  .  .  2  1  .  .  1             42|AAC|N  .  .  .  .  .  .  .  .  .  .  .  . 87  .  .  .  .  .  .  .  .
    43|CGT|R  .  .  .  .  .  .  .  .  .  .  .  .  .  .  . 87  .  .  .  .  .             43|CGT|R  .  .  .  .  .  .  .  .  .  .  .  .  .  .  . 87  .  .  .  .  .
    44|TAC|Y  .  .  .  .  .  1  .  .  .  .  .  .  .  .  .  .  .  .  .  . 86             44|TAC|Y  .  .  .  .  .  .  .  2  .  .  .  .  .  .  .  .  .  .  .  . 85
    45|CTG|L  .  .  .  .  .  .  .  .  .  . 81  .  .  1  5  .  .  .  .  .  .             45|CTG|L  .  .  .  .  .  .  .  .  .  . 87  .  .  .  .  .  .  .  .  .  .
    46|AAC|N  .  .  .  1  .  .  .  1  2  .  .  . 81  .  .  .  .  1  .  .  1             46|AAC|N  .  .  .  .  .  .  .  .  .  .  .  . 86  .  .  .  1  .  .  .  .
    47|AAC|N  .  .  .  .  .  .  .  1  .  .  .  . 82  .  .  .  1  .  .  .  3             47|AAC|N  .  .  .  3  .  .  .  .  .  .  .  . 84  .  .  .  .  .  .  .  .
    48|TCT|S  .  1  .  .  .  .  .  .  .  .  .  .  .  .  .  . 86  .  .  .  .             48|TCT|S  .  .  .  .  .  .  .  .  .  .  .  .  .  .  .  . 87  .  .  .  .
    49|TTC|F  .  .  1  .  . 81  .  .  1  .  .  .  .  .  .  .  4  .  .  .  .             49|TTC|F  .  .  .  .  . 84  .  .  .  .  .  .  .  .  .  .  1  .  .  .  2
    50|AAC|N  .  .  .  .  .  .  .  1  .  .  .  . 82  .  .  .  1  .  .  .  3             50|AAC|N  .  .  .  .  .  .  .  .  .  .  .  . 87  .  .  .  .  .  .  .  .
    51|AAA|K  2  .  .  .  .  .  .  .  . 83  .  .  1  .  .  .  .  .  1  .  .             51|AAA|K  .  .  .  .  .  .  .  .  . 87  .  .  .  .  .  .  .  .  .  .  .
    52|CAC|H  .  .  .  .  .  .  . 85  .  .  2  .  .  .  .  .  .  .  .  .  .             52|CAC|H  .  .  .  .  .  .  . 86  .  .  .  .  .  .  .  1  .  .  .  .  .
    53|GGT|G  .  .  .  1  .  . 85  .  .  .  .  .  .  .  .  .  1  .  .  .  .             53|GGT|G  .  .  .  .  .  . 87  .  .  .  .  .  .  .  .  .  .  .  .  .  .
    54|GAA|E  .  .  .  2 84  .  .  .  .  .  .  .  .  .  .  .  .  .  1  .  .             54|GAA|E  .  .  .  . 87  .  .  .  .  .  .  .  .  .  .  .  .  .  .  .  .
    55|CAG|Q  .  .  .  .  .  .  .  1  .  .  .  .  .  . 85  1  .  .  .  .  .             55|CAG|Q  .  .  .  .  .  .  .  .  .  1  .  .  .  . 83  3  .  .  .  .  .
    56|GTT|V  .  1  .  .  .  1  .  .  .  .  .  .  .  .  .  .  .  . 85  .  .             56|GTT|V  .  .  .  1  .  1  .  .  .  .  .  .  .  .  .  .  .  . 85  .  .
    57|TTC|F  .  .  1  .  . 82  .  .  .  .  1  .  .  .  .  .  2  .  .  .  1             57|TTC|F  .  .  .  .  . 87  .  .  .  .  .  .  .  .  .  .  .  .  .  .  .
    58|ATC|I  .  .  .  .  .  2  .  . 81  .  .  .  1  .  .  .  .  .  3  .  .             58|ATC|I  .  .  .  .  .  2  .  . 83  .  .  .  1  .  .  .  .  .  1  .  .
    59|GGT|G  .  .  .  .  .  . 86  .  .  .  .  .  .  .  .  .  1  .  .  .  .             59|GGT|G  .  .  .  .  .  . 87  .  .  .  .  .  .  .  .  .  .  .  .  .  .
    60|GAA|E  .  .  .  . 86  .  1  .  .  .  .  .  .  .  .  .  .  .  .  .  .             60|GAA|E  .  .  .  2 85  .  .  .  .  .  .  .  .  .  .  .  .  .  .  .  .
    61|GTT|V  .  2  .  1  .  1  .  .  .  .  .  .  .  .  .  .  .  . 83  .  .             61|GTT|V  .  .  .  .  .  .  .  .  .  .  .  .  .  .  .  .  .  . 87  .  .
    62|ATC|I  .  .  .  .  .  .  .  . 83  .  1  .  1  .  .  .  .  1  1  .  .             62|ATC|I  .  .  .  .  .  .  .  . 86  .  .  .  .  .  .  .  .  .  1  .  .
    63|CAC|H  .  .  .  .  .  .  . 86  .  .  1  .  .  .  .  .  .  .  .  .  .             63|CAC|H  .  .  .  .  .  .  . 86  .  .  1  .  .  .  .  .  .  .  .  .  .
    64|ATC|I  .  .  .  .  .  2  .  . 81  .  .  .  1  .  .  .  .  2  1  .  .             64|ATC|I  .  .  .  .  .  1  .  . 85  .  1  .  .  .  .  .  .  .  .  .  .
    65|CTG|L  .  .  .  .  .  .  .  .  .  . 84  .  .  1  2  .  .  .  .  .  .             65|CTG|L  .  .  .  .  .  .  .  .  .  . 87  .  .  .  .  .  .  .  .  .  .
    66|CCG|P  .  .  .  .  .  .  .  .  .  .  .  .  . 86  .  .  1  .  .  .  .             66|CCG|P  .  .  .  .  .  .  .  .  .  .  .  .  . 86  .  .  .  1  .  .  .
    67|ATC|I  .  .  .  .  .  .  .  . 85  .  .  .  1  .  .  .  .  .  1  .  .             67|ATC|I  .  .  .  .  .  .  .  . 87  .  .  .  .  .  .  .  .  .  .  .  .
    68|GAA|E  .  .  .  1 86  .  .  .  .  .  .  .  .  .  .  .  .  .  .  .  .             68|GAA|E  .  .  .  1 85  .  .  .  .  1  .  .  .  .  .  .  .  .  .  .  .
    69|GAA|E  .  .  .  . 85  .  .  .  .  .  .  .  .  .  .  .  .  .  2  .  .             69|GAA|E  .  .  .  . 85  .  1  .  .  .  .  .  .  .  .  .  .  .  1  .  .
    70|GCT|A  . 86  .  1  .  .  .  .  .  .  .  .  .  .  .  .  .  .  .  .  .             70|GCT|A  . 87  .  .  .  .  .  .  .  .  .  .  .  .  .  .  .  .  .  .  .
    71|ATC|I  .  .  .  .  .  4  .  . 83  .  .  .  .  .  .  .  .  .  .  .  .             71|ATC|I  .  .  .  .  .  .  .  . 87  .  .  .  .  .  .  .  .  .  .  .  .
    72|GCT|A  . 87  .  .  .  .  .  .  .  .  .  .  .  .  .  .  .  .  .  .  .             72|GCT|A  . 86  .  .  .  .  .  .  .  .  .  .  .  .  .  .  .  .  1  .  .
    73|AAA|K  .  .  .  .  .  .  .  .  2 82  .  .  2  .  .  1  .  .  .  .  .             73|AAA|K  .  .  .  .  1  .  .  .  . 85  .  .  .  .  .  1  .  .  .  .  .
    74|GAA|E  .  .  .  1 86  .  .  .  .  .  .  .  .  .  .  .  .  .  .  .  .             74|GAA|E  .  .  .  . 87  .  .  .  .  .  .  .  .  .  .  .  .  .  .  .  .
    75|CAG|Q  .  .  .  .  .  .  .  .  .  .  2  .  .  . 83  2  .  .  .  .  .             75|CAG|Q  .  .  .  .  .  .  .  .  .  .  .  .  .  . 87  .  .  .  .  .  .
    76|TGG|W  .  .  .  .  .  .  .  .  .  .  .  .  .  .  .  1  .  .  . 86  .             76|TGG|W  .  .  .  .  .  .  1  .  .  .  .  .  .  .  .  .  .  .  . 86  .
    77|TAC|Y  .  .  .  .  .  1  .  .  .  .  .  .  1  .  .  .  .  .  .  . 85             77|TAC|Y  .  .  .  .  .  1  .  .  .  .  .  .  .  .  .  .  .  .  .  . 86
    78|ATC|I  .  .  .  1  .  2  .  . 82  .  .  .  2  .  .  .  .  .  .  .  .             78|ATC|I  .  .  .  .  .  .  .  . 86  .  1  .  .  .  .  .  .  .  .  .  .
    79|GAC|D  .  .  . 85  .  .  1  .  .  .  .  .  .  .  .  .  .  .  .  .  1             79|GAC|D  .  .  . 87  .  .  .  .  .  .  .  .  .  .  .  .  .  .  .  .  .
    80|AAC|N  .  .  .  1  .  .  .  .  .  .  .  . 85  .  .  .  .  .  .  .  1             80|AAC|N  .  .  .  .  .  .  .  .  .  .  .  . 87  .  .  .  .  .  .  .  .
    81|TTC|F  .  .  .  .  . 82  .  .  1  .  2  .  .  .  .  .  1  .  .  .  1             81|TTC|F  .  .  .  .  . 85  .  .  .  .  .  .  .  .  .  .  1  .  .  .  1
    82|TAC|Y  1  .  .  1  .  .  .  .  .  .  .  .  .  .  .  .  .  .  .  . 85             82|TAC|Y  .  .  .  .  .  .  .  .  .  .  .  .  .  .  .  .  .  .  .  . 87
    83|GAA|E  .  .  .  . 87  .  .  .  .  .  .  .  .  .  .  .  .  .  .  .  .             83|GAA|E  .  .  .  . 87  .  .  .  .  .  .  .  .  .  .  .  .  .  .  .  .
    84|GAA|E  .  .  .  . 83  .  2  .  .  .  .  .  .  .  .  .  .  .  2  .  .             84|GAA|E  .  .  .  . 86  .  .  .  .  .  .  .  .  .  .  .  .  .  1  .  .
    85|ATG|M  .  .  .  .  .  .  .  .  .  3  . 80  .  .  .  .  .  4  .  .  .             85|ATG|M  .  .  .  .  .  .  .  .  .  .  . 86  .  .  .  .  .  1  .  .  .
    86|TAC|Y  .  .  2  1  .  2  .  .  .  .  .  .  .  .  .  .  .  .  .  . 82             86|TAC|Y  .  .  .  .  .  .  .  .  .  .  .  .  .  .  .  .  .  .  .  . 87
    87|AAC|N  .  .  .  1  .  .  .  .  3  .  .  . 81  .  .  .  .  .  .  .  2             87|AAC|N  .  .  .  .  .  .  .  .  .  .  .  . 87  .  .  .  .  .  .  .  .
    88|ATC|I  .  .  .  .  .  1  .  . 82  .  1  .  1  .  .  .  .  1  1  .  .             88|ATC|I  .  .  .  .  .  .  .  . 86  .  1  .  .  .  .  .  .  .  .  .  .
    89|TCT|S  .  .  .  .  .  .  .  .  .  .  .  .  .  2  .  . 83  2  .  .  .             89|TCT|S  .  .  .  .  .  .  .  .  .  .  .  .  .  .  .  . 87  .  .  .  .
    90|AAA|K  .  .  .  .  1  .  .  .  . 85  .  .  1  .  .  .  .  .  .  .  .             90|AAA|K  .  .  .  .  .  .  .  .  . 86  .  .  1  .  .  .  .  .  .  .  .
    91|TCT|S  .  .  .  .  .  .  .  .  .  .  .  .  .  1  .  . 85  1  .  .  .             91|TCT|S  .  .  .  .  .  .  .  .  .  .  .  .  .  .  .  . 87  .  .  .  .
    92|GCT|A  . 86  .  .  .  .  .  .  .  .  .  .  .  .  .  .  .  1  .  .  .             92|GCT|A  . 87  .  .  .  .  .  .  .  .  .  .  .  .  .  .  .  .  .  .  .
    93|TAC|Y  .  .  .  .  .  .  .  .  .  .  .  .  .  .  .  .  .  .  .  . 87             93|TAC|Y  .  .  .  .  .  .  .  .  .  .  .  .  .  .  .  .  .  .  .  . 87
    94|CAC|H  .  .  .  .  .  .  . 82  .  .  4  .  .  1  .  .  .  .  .  .  .             94|CAC|H  .  .  .  .  .  .  . 87  .  .  .  .  .  .  .  .  .  .  .  .  .
    95|GGT|G  .  .  .  .  .  . 87  .  .  .  .  .  .  .  .  .  .  .  .  .  .             95|GGT|G  .  .  .  .  .  . 87  .  .  .  .  .  .  .  .  .  .  .  .  .  .
    96|GGT|G  .  .  .  .  .  . 86  .  .  .  .  .  .  .  .  .  1  .  .  .  .             96|GGT|G  .  .  .  .  .  . 87  .  .  .  .  .  .  .  .  .  .  .  .  .  .
    97|GAC|D  .  1  . 82  .  .  1  .  .  .  .  .  .  .  .  .  .  .  2  .  1             97|GAC|D  .  .  . 87  .  .  .  .  .  .  .  .  .  .  .  .  .  .  .  .  .
    98|CTG|L  .  .  .  .  .  .  .  .  .  . 83  .  .  3  1  .  .  .  .  .  .             98|CTG|L  .  .  .  .  .  .  .  .  .  . 87  .  .  .  .  .  .  .  .  .  .
    99|ACC|T  .  1  .  .  .  .  .  .  .  .  .  .  .  .  .  .  . 86  .  .  .             99|ACC|T  .  .  .  .  .  .  .  .  1  .  .  .  .  .  .  .  . 86  .  .  .
   100|TCT|S  .  .  .  .  .  .  .  .  .  .  .  .  .  .  .  . 87  .  .  .  .            100|TCT|S  .  .  .  .  .  .  .  .  .  .  .  .  .  1  .  . 86  .  .  .  .
   101|TAC|Y  1  .  1  .  .  1  .  1  .  .  .  .  2  .  .  .  .  .  .  . 81            101|TAC|Y  .  .  .  .  .  .  .  .  .  .  .  .  1  .  .  .  .  .  .  . 86
   102|CAC|H  .  .  .  .  .  .  . 81  .  .  .  .  .  1  .  5  .  .  .  .  .            102|CAC|H  .  .  .  .  .  .  . 87  .  .  .  .  .  .  .  .  .  .  .  .  .
   103|CCG|P  .  .  .  .  .  .  .  .  .  .  .  .  . 87  .  .  .  .  .  .  .            103|CCG|P  .  .  .  .  .  .  .  .  .  .  .  .  . 87  .  .  .  .  .  .  .
   104|GAC|D  .  .  . 85  .  .  1  .  .  .  .  .  .  .  .  .  .  .  1  .  .            104|GAC|D  .  .  . 87  .  .  .  .  .  .  .  .  .  .  .  .  .  .  .  .  .
   105|AAA|K  .  .  .  .  .  .  .  .  2 81  .  .  1  .  1  1  .  1  .  .  .            105|AAA|K  .  .  .  .  .  .  .  .  . 87  .  .  .  .  .  .  .  .  .  .  .
   106|CGT|R  .  .  .  .  .  .  .  1  .  .  .  .  .  .  . 86  .  .  .  .  .            106|CGT|R  .  .  .  .  .  .  .  .  .  .  .  .  .  .  . 87  .  .  .  .  .
   107|AAC|N  .  .  .  1  .  1  .  .  .  .  .  . 81  .  .  .  3  .  .  .  1            107|AAC|N  .  .  .  .  .  .  .  1  .  .  .  . 83  .  .  .  3  .  .  .  .
   108|ATC|I  .  .  .  .  .  1  .  . 84  .  .  .  1  .  .  .  .  .  1  .  .            108|ATC|I  .  .  .  .  .  1  .  . 86  .  .  .  .  .  .  .  .  .  .  .  .
   109|ATC|I  .  .  .  .  .  1  .  . 82  .  .  .  1  .  .  .  .  .  3  .  .            109|ATC|I  .  .  .  .  .  .  .  . 86  .  .  .  .  .  .  .  .  .  1  .  .
   110|CTG|L  .  .  .  .  .  .  .  .  .  . 84  .  .  1  2  .  .  .  .  .  .            110|CTG|L  .  .  .  .  .  .  .  .  .  . 86  .  .  .  1  .  .  .  .  .  .
   111|AAA|K  2  .  .  .  1  .  .  .  1 76  .  .  5  .  1  1  .  .  .  .  .            111|AAA|K  .  .  .  .  .  .  .  .  . 87  .  .  .  .  .  .  .  .  .  .  .
   112|CGT|R  .  .  .  .  .  .  .  .  .  .  1  .  .  .  . 86  .  .  .  .  .            112|CGT|R  .  .  .  .  .  .  .  1  .  .  .  .  .  .  . 86  .  .  .  .  .
   113|GCT|A  . 86  .  .  .  .  .  .  .  .  .  .  .  .  .  .  .  1  .  .  .            113|GCT|A  . 87  .  .  .  .  .  .  .  .  .  .  .  .  .  .  .  .  .  .  .
   114|GAC|D  .  .  . 87  .  .  .  .  .  .  .  .  .  .  .  .  .  .  .  .  .            114|GAC|D  .  .  . 87  .  .  .  .  .  .  .  .  .  .  .  .  .  .  .  .  .
   115|TCT|S  .  .  .  .  .  .  .  .  .  .  .  .  .  1  .  . 86  .  .  .  .            115|TCT|S  .  .  .  .  .  .  .  .  .  .  .  .  .  .  .  . 87  .  .  .  .
   116|CTG|L  .  .  .  .  .  .  .  .  .  . 82  .  .  3  1  1  .  .  .  .  .            116|CTG|L  .  .  .  .  .  .  .  .  .  . 87  .  .  .  .  .  .  .  .  .  .
   117|AAA|K  4  .  .  .  2  .  .  .  . 76  .  .  4  .  .  1  .  .  .  .  .            117|AAA|K  .  .  .  .  .  .  .  .  . 84  .  .  .  .  .  3  .  .  .  .  .
   118|AAA|K  1  .  .  .  .  .  .  .  . 83  .  .  3  .  .  .  .  .  .  .  .            118|AAA|K  .  .  .  .  1  .  .  .  . 86  .  .  .  .  .  .  .  .  .  .  .
   119|GTT|V  .  4  .  .  .  .  .  .  .  .  .  .  .  .  .  .  .  . 83  .  .            119|GTT|V  .  1  .  .  .  .  .  .  .  .  .  .  .  .  .  .  .  . 86  .  .
   120|TAC|Y  .  .  .  .  .  1  .  1  .  .  .  .  1  .  .  .  .  .  .  . 84            120|TAC|Y  .  .  .  .  .  .  .  .  .  .  .  .  .  .  .  .  .  .  .  . 87
   121|CTG|L  .  .  .  .  .  .  .  .  .  . 86  .  .  .  1  .  .  .  .  .  .            121|CTG|L  .  .  .  .  .  .  .  .  .  . 81  .  .  .  6  .  .  .  .  .  .
   122|AAA|K  2  .  .  .  4  .  .  .  . 76  .  .  2  .  1  2  .  .  .  .  .            122|AAA|K  .  .  .  .  3  .  .  .  . 82  .  .  1  .  .  .  1  .  .  .  .
   123|ATG|M  .  .  .  .  .  .  .  .  .  1  2 82  .  .  .  .  .  2  .  .  .            123|ATG|M  .  .  .  .  .  .  .  .  .  1  . 86  .  .  .  .  .  .  .  .  .
   124|ACC|T  .  1  .  .  .  .  .  .  .  .  .  .  .  .  .  .  2 84  .  .  .            124|ACC|T  .  .  .  .  .  .  .  .  .  .  .  .  .  .  .  .  1 86  .  .  .
   125|TCT|S  .  .  .  .  .  .  .  .  .  .  .  .  .  .  .  . 87  .  .  .  .            125|TCT|S  .  1  .  .  .  .  .  .  .  .  .  .  .  .  .  . 86  .  .  .  .
   126|GAA|E  .  .  .  1 84  .  1  .  .  1  .  .  .  .  .  .  .  .  .  .  .            126|GAA|E  .  1  .  . 85  .  .  .  .  .  .  .  .  .  .  .  .  .  1  .  .
   127|GAA|E  .  .  .  . 87  .  .  .  .  .  .  .  .  .  .  .  .  .  .  .  .            127|GAA|E  .  .  .  . 87  .  .  .  .  .  .  .  .  .  .  .  .  .  .  .  .
   128|AAA|K  .  .  .  .  1  .  .  .  . 86  .  .  .  .  .  .  .  .  .  .  .            128|AAA|K  .  .  .  .  .  .  .  .  . 86  .  .  .  .  .  1  .  .  .  .  .
   129|GCT|A  . 86  .  .  .  .  .  .  .  .  .  .  .  .  .  .  .  1  .  .  .            129|GCT|A  . 87  .  .  .  .  .  .  .  .  .  .  .  .  .  .  .  .  .  .  .
   130|AAA|K  2  .  .  .  1  .  .  .  2 81  .  .  1  .  .  .  .  .  .  .  .            130|AAA|K  .  .  .  .  .  .  .  .  . 87  .  .  .  .  .  .  .  .  .  .  .
   131|CGT|R  .  .  .  .  .  .  .  .  .  .  .  .  .  .  . 87  .  .  .  .  .            131|CGT|R  .  .  .  .  .  .  .  .  .  .  .  .  .  .  . 87  .  .  .  .  .
   132|TGG|W  .  .  .  .  .  .  1  .  .  .  .  .  .  .  .  2  .  .  . 84  .            132|TGG|W  .  .  .  .  .  .  .  .  .  .  .  .  .  .  .  .  .  .  . 87  .
   133|CAG|Q  .  .  .  .  .  .  .  .  .  .  .  .  .  . 85  2  .  .  .  .  .            133|CAG|Q  .  .  .  .  .  .  .  .  .  .  .  .  .  . 87  .  .  .  .  .  .
   134|TGC|C  .  . 83  .  .  .  .  .  .  .  .  .  .  .  .  .  3  .  .  .  1            134|TGC|C  .  . 86  .  .  .  .  .  .  .  .  .  .  .  .  .  1  .  .  .  .
   135|GTT|V  .  1  .  1  .  .  .  .  .  .  .  .  .  .  .  .  .  . 85  .  .            135|GTT|V  .  .  .  .  .  .  .  .  1  .  .  .  .  .  .  .  .  . 86  .  .
   136|CAG|Q  .  .  .  .  .  .  .  .  .  .  1  .  .  1 82  3  .  .  .  .  .            136|CAG|Q  .  .  .  .  .  .  .  .  .  .  .  .  .  . 85  2  .  .  .  .  .
   137|GGT|G  .  .  .  .  .  . 87  .  .  .  .  .  .  .  .  .  .  .  .  .  .            137|GGT|G  .  .  1  .  .  . 86  .  .  .  .  .  .  .  .  .  .  .  .  .  .
   138|GAA|E  .  .  .  . 85  .  .  .  .  .  .  .  .  .  .  .  .  .  2  .  .            138|GAA|E  .  .  .  . 85  .  2  .  .  .  .  .  .  .  .  .  .  .  .  .  .
   139|AAC|N  .  .  .  2  .  .  .  .  1  .  .  . 81  .  .  .  .  1  .  .  2            139|AAC|N  .  .  .  .  .  .  .  .  .  .  .  . 87  .  .  .  .  .  .  .  .
   140|AAC|N  .  .  .  .  .  .  .  .  .  .  .  . 86  .  .  .  1  .  .  .  .            140|AAC|N  .  .  .  .  .  .  .  .  .  .  .  . 87  .  .  .  .  .  .  .  .
   141|CCG|P  .  .  .  .  .  .  .  .  .  .  1  .  . 86  .  .  .  .  .  .  .            141|CCG|P  .  .  .  .  .  .  .  .  .  .  .  .  . 87  .  .  .  .  .  .  .
   142|ATG|M  .  .  .  .  .  .  .  .  .  2  1 81  .  .  .  .  .  3  .  .  .            142|ATG|M  .  .  .  .  .  .  .  .  .  .  1 86  .  .  .  .  .  .  .  .  .
   143|TTC|F  .  .  .  .  . 81  .  .  1  .  1  .  .  .  .  .  2  .  .  .  2            143|TTC|F  .  .  .  .  . 85  .  .  .  .  .  .  .  .  .  .  1  .  .  .  1
   144|GGT|G  .  .  .  .  .  . 86  .  .  .  .  .  .  .  .  .  1  .  .  .  .            144|GGT|G  .  .  .  .  .  . 87  .  .  .  .  .  .  .  .  .  .  .  .  .  .
   145|CGT|R  .  .  .  .  .  .  .  .  .  .  .  .  .  .  . 87  .  .  .  .  .            145|CGT|R  .  .  .  .  .  .  .  .  .  .  .  .  .  .  . 86  1  .  .  .  .
   146|AAA|K  .  .  .  .  1  .  .  .  . 81  .  .  2  .  .  3  .  .  .  .  .            146|AAA|K  .  .  .  .  1  .  .  .  . 85  .  .  1  .  .  .  .  .  .  .  .
   147|CAC|H  .  .  .  .  .  .  . 84  .  .  2  .  .  .  .  1  .  .  .  .  .            147|CAC|H  .  .  .  .  .  .  . 86  .  .  .  .  .  .  .  1  .  .  .  .  .
   148|ACC|T  .  .  .  .  .  .  .  .  .  .  .  .  .  .  .  .  2 85  .  .  .            148|ACC|T  .  1  .  .  .  .  .  .  .  .  .  .  .  .  .  .  1 85  .  .  .
   149|GAA|E  .  .  .  1 82  .  1  .  .  .  .  .  .  .  .  .  .  .  3  .  .            149|GAA|E  .  .  .  1 85  .  .  .  .  .  .  .  .  .  .  .  .  .  1  .  .
   150|ACC|T  .  2  .  .  .  .  .  .  1  .  .  .  .  .  .  .  1 83  .  .  .            150|ACC|T  .  .  .  .  .  .  .  .  .  .  .  .  .  .  .  .  . 87  .  .  .
   151|ACC|T  .  2  .  .  .  .  .  .  .  .  .  .  .  .  .  .  1 84  .  .  .            151|ACC|T  .  1  .  .  .  .  .  .  .  .  .  .  .  .  .  .  . 86  .  .  .
   152|AAA|K  1  .  .  .  1  .  .  .  2 81  .  .  1  .  .  .  .  1  .  .  .            152|AAA|K  .  .  .  .  .  .  .  .  1 84  .  .  .  .  .  2  .  .  .  .  .
   153|CTG|L  .  .  .  .  .  .  .  .  .  . 85  .  .  2  .  .  .  .  .  .  .            153|CTG|L  .  .  .  .  .  .  .  .  .  . 87  .  .  .  .  .  .  .  .  .  .
   154|AAA|K  1  .  .  .  .  .  .  .  1 79  .  .  2  .  .  4  .  .  .  .  .            154|AAA|K  .  .  .  .  .  .  .  .  . 86  .  .  .  .  .  1  .  .  .  .  .
   155|ATC|I  .  1  .  .  .  .  .  . 83  .  .  .  1  .  .  .  .  .  2  .  .            155|ATC|I  .  .  .  .  .  .  .  . 87  .  .  .  .  .  .  .  .  .  .  .  .
   156|TCT|S  .  .  .  .  .  .  .  .  .  .  .  .  .  2  .  . 85  .  .  .  .            156|TCT|S  .  .  .  .  .  .  .  .  .  .  .  .  .  .  .  . 87  .  .  .  .
   157|AAC|N  .  .  .  1  .  .  .  .  2  .  .  . 81  .  .  .  2  1  .  .  .            157|AAC|N  .  .  .  1  .  .  .  .  1  .  .  . 84  .  .  .  1  .  .  .  .
   158|CAC|H  .  .  .  .  .  .  . 80  .  .  4  .  .  .  .  3  .  .  .  .  .            158|CAC|H  .  .  .  .  .  .  . 87  .  .  .  .  .  .  .  .  .  .  .  .  .
   159|AAC|N  .  .  .  .  .  .  .  2  1  .  .  . 80  .  .  .  .  .  .  .  4            159|AAC|N  .  .  .  .  .  .  .  .  .  .  .  . 87  .  .  .  .  .  .  .  .
   160|AAA|K  1  .  .  .  .  .  .  .  . 86  .  .  .  .  .  .  .  .  .  .  .            160|AAA|K  .  .  .  .  2  .  .  .  2 83  .  .  .  .  .  .  .  .  .  .  .
   161|CTG|L  .  .  .  .  .  .  .  .  .  . 83  .  .  2  1  1  .  .  .  .  .            161|CTG|L  .  .  .  .  .  .  .  .  .  . 84  .  .  .  2  1  .  .  .  .  .
   162|TAC|Y  .  .  1  .  .  3  .  1  .  .  .  .  .  .  .  .  .  .  .  . 82            162|TAC|Y  .  .  .  .  .  .  .  1  .  .  .  .  .  .  .  .  .  .  .  . 86
   163|TAC|Y  .  .  3  .  .  1  .  1  .  .  .  .  .  .  .  .  2  .  .  . 80            163|TAC|Y  .  .  .  .  .  1  .  .  .  .  .  .  .  .  .  .  .  .  .  . 86
   164|TCT|S  .  .  .  .  .  .  .  .  .  .  .  .  .  1  .  . 84  2  .  .  .            164|TCT|S  .  .  .  .  .  .  .  .  .  .  .  .  .  .  .  . 87  .  .  .  .
   165|ACC|T  .  .  .  .  .  .  .  .  .  .  .  .  1  .  .  .  . 86  .  .  .            165|ACC|T  .  .  .  .  .  .  .  .  .  .  .  .  .  .  .  .  1 86  .  .  .
   166|CAC|H  .  .  .  .  .  .  . 84  .  .  2  .  .  .  .  .  .  .  .  .  1            166|CAC|H  .  .  .  .  .  .  . 86  .  .  .  .  .  .  .  1  .  .  .  .  .
   167|AAA|K  .  .  .  .  .  .  .  .  1 85  .  .  .  .  1  .  .  .  .  .  .            167|AAA|K  .  .  .  .  1  .  .  .  2 84  .  .  .  .  .  .  .  .  .  .  .
   168|AAC|N  .  .  .  .  .  .  1  .  .  .  .  . 86  .  .  .  .  .  .  .  .            168|AAC|N  .  .  .  .  .  .  .  1  .  .  .  . 86  .  .  .  .  .  .  .  .
   169|CCG|P  .  .  .  .  .  .  .  .  .  .  1  .  . 86  .  .  .  .  .  .  .            169|CCG|P  .  .  .  .  .  .  .  .  .  .  .  .  . 87  .  .  .  .  .  .  .
   170|TTC|F  .  .  .  .  . 84  .  .  .  .  .  .  .  .  .  .  3  .  .  .  .            170|TTC|F  .  .  .  .  . 87  .  .  .  .  .  .  .  .  .  .  .  .  .  .  .
   171|AAA|K  2  .  .  .  .  .  .  .  1 78  .  .  3  .  .  3  .  .  .  .  .            171|AAA|K  .  .  .  .  1  .  2  .  . 82  .  .  1  .  .  1  .  .  .  .  .
   172|GGT|G  .  .  .  1  .  . 86  .  .  .  .  .  .  .  .  .  .  .  .  .  .            172|GGT|G  .  .  .  .  .  . 87  .  .  .  .  .  .  .  .  .  .  .  .  .  .
   173|AAA|K  2  .  .  .  1  .  .  .  2 78  .  .  3  .  .  .  .  1  .  .  .            173|AAA|K  .  .  .  .  1  .  .  .  . 86  .  .  .  .  .  .  .  .  .  .  .
   174|AAA|K  1  .  .  .  1  .  .  .  . 82  .  .  3  .  .  .  .  .  .  .  .            174|AAA|K  .  .  .  .  .  .  .  .  . 85  .  .  2  .  .  .  .  .  .  .  .
   175|CAC|H  .  .  .  .  .  .  . 86  .  .  .  .  .  .  .  .  .  .  .  .  1            175|CAC|H  .  .  .  .  .  .  . 86  .  .  1  .  .  .  .  .  .  .  .  .  .
   176|TCT|S  .  .  .  .  .  .  .  .  .  .  .  .  .  .  .  . 86  1  .  .  .            176|TCT|S  .  .  .  .  .  .  .  .  .  .  .  .  .  .  .  . 87  .  .  .  .
   177|GAA|E  .  .  .  . 87  .  .  .  .  .  .  .  .  .  .  .  .  .  .  .  .            177|GAA|E  .  .  .  2 84  .  .  .  .  .  .  .  .  .  .  .  .  .  1  .  .
   178|GAA|E  .  .  .  . 85  .  1  .  .  1  .  .  .  .  .  .  .  .  .  .  .            178|GAA|E  .  1  .  1 84  .  .  .  .  .  .  .  .  .  .  .  .  .  1  .  .
   179|TCT|S  .  .  .  .  .  .  .  .  .  .  .  .  .  1  .  . 86  .  .  .  .            179|TCT|S  .  .  .  .  .  .  .  .  .  .  .  .  .  .  .  . 86  1  .  .  .
   180|AAA|K  .  .  .  .  .  .  .  .  3 84  .  .  .  .  .  .  .  .  .  .  .            180|AAA|K  .  .  .  .  .  .  .  .  1 86  .  .  .  .  .  .  .  .  .  .  .
   181|ACC|T  .  3  .  .  .  .  .  .  .  .  .  .  .  1  .  .  1 82  .  .  .            181|ACC|T  .  3  .  .  .  .  .  .  .  .  .  .  .  .  .  .  . 84  .  .  .
   182|AAA|K  4  .  .  .  2  .  .  .  1 78  .  .  1  .  .  1  .  .  .  .  .            182|AAA|K  .  .  .  .  1  .  .  .  2 82  .  .  1  .  .  1  .  .  .  .  .
   183|CTG|L  .  .  .  .  .  .  .  .  .  . 85  .  .  1  1  .  .  .  .  .  .            183|CTG|L  .  .  .  .  .  .  .  .  .  . 87  .  .  .  .  .  .  .  .  .  .
   184|TCT|S  .  .  .  .  .  .  .  .  .  .  .  .  .  3  .  . 81  2  .  .  1            184|TCT|S  .  .  .  .  .  .  .  .  .  .  .  .  .  .  .  . 87  .  .  .  .
   185|GAA|E  .  .  .  . 84  .  2  .  .  .  .  .  .  .  .  .  .  .  1  .  .            185|GAA|E  .  2  .  . 84  .  .  .  .  .  .  .  .  .  .  .  .  .  1  .  .
   186|TAC|Y  .  .  .  .  .  .  .  1  .  .  .  .  .  .  .  .  .  .  .  . 86            186|TAC|Y  .  .  .  .  .  .  .  2  .  .  .  .  .  .  .  .  .  .  .  . 85
   187|GCT|A  . 86  .  .  .  .  .  .  .  .  .  .  .  .  .  .  1  .  .  .  .            187|GCT|A  . 87  .  .  .  .  .  .  .  .  .  .  .  .  .  .  .  .  .  .  .
   188|TCT|S  .  .  .  .  .  .  .  .  .  .  .  .  .  .  .  . 86  1  .  .  .            188|TCT|S  .  .  .  .  .  .  .  .  .  .  .  .  .  .  .  . 87  .  .  .  .
   189|CAG|Q  1  .  .  .  .  .  .  1  .  .  1  .  .  . 84  .  .  .  .  .  .            189|CAG|Q  .  .  .  .  .  .  .  1  .  .  .  .  .  . 86  .  .  .  .  .  .
   190|CGT|R  .  .  .  .  .  .  .  .  .  .  .  .  .  .  . 87  .  .  .  .  .            190|CGT|R  .  .  1  .  .  .  .  .  .  .  .  .  .  .  . 86  .  .  .  .  .
   191|GTT|V  .  .  .  1  .  .  .  .  .  .  .  .  .  .  .  .  .  . 86  .  .            191|GTT|V  .  .  .  1  .  .  .  .  .  .  .  .  .  .  .  .  .  . 86  .  .
   192|GGT|G  .  .  .  2  .  . 85  .  .  .  .  .  .  .  .  .  .  .  .  .  .            192|GGT|G  .  .  .  .  .  . 87  .  .  .  .  .  .  .  .  .  .  .  .  .  .
   193|GAA|E  .  .  .  2 80  .  2  .  .  .  .  .  .  .  .  .  .  .  3  .  .            193|GAA|E  .  .  .  . 84  .  .  .  .  1  .  .  .  .  .  .  .  .  2  .  .
   194|AAA|K  2  .  .  .  .  .  .  .  . 82  .  .  1  .  .  2  .  .  .  .  .            194|AAA|K  .  .  .  .  2  1  .  .  . 83  .  .  .  .  .  1  .  .  .  .  .
   195|AAC|N  .  .  .  1  .  .  .  .  .  .  .  . 85  .  .  .  .  .  .  .  1            195|AAC|N  .  .  .  .  .  .  .  .  .  .  .  . 87  .  .  .  .  .  .  .  .
   196|CCG|P  .  .  .  .  .  .  .  .  .  .  .  .  . 87  .  .  .  .  .  .  .            196|CCG|P  .  .  .  .  .  .  .  .  .  .  .  .  . 87  .  .  .  .  .  .  .
   197|TTC|F  .  .  .  .  . 83  .  .  .  .  3  .  .  .  .  .  .  .  1  .  .            197|TTC|F  .  .  .  .  . 87  .  .  .  .  .  .  .  .  .  .  .  .  .  .  .
   198|TAC|Y  .  .  1  .  .  1  .  1  .  .  .  .  .  .  .  .  .  .  .  . 84            198|TAC|Y  .  .  .  .  .  .  .  1  .  .  .  .  .  .  .  .  .  .  .  . 86
   199|GGT|G  .  .  .  .  .  . 87  .  .  .  .  .  .  .  .  .  .  .  .  .  .            199|GGT|G  .  .  .  .  .  . 87  .  .  .  .  .  .  .  .  .  .  .  .  .  .
   200|AAA|K  .  .  .  .  1  .  .  .  . 81  .  .  3  .  .  2  .  .  .  .  .            200|AAA|K  .  .  .  .  .  .  .  .  . 86  .  .  1  .  .  .  .  .  .  .  .
   201|ACC|T  .  2  .  .  .  .  .  .  .  .  .  .  .  .  .  .  1 84  .  .  .            201|ACC|T  .  .  .  .  .  .  .  .  .  .  .  .  .  .  .  .  1 86  .  .  .
   202|CAC|H  .  .  .  .  .  .  . 82  .  .  1  .  1  1  .  1  .  .  .  .  1            202|CAC|H  .  .  .  .  .  .  . 85  .  .  1  .  .  .  .  1  .  .  .  .  .
   203|TCT|S  .  .  .  .  .  .  .  .  .  .  .  .  .  .  .  . 87  .  .  .  .            203|TCT|S  .  .  .  .  .  .  .  .  .  .  .  .  .  .  .  . 87  .  .  .  .
   204|GAC|D  .  .  . 80  .  .  5  .  .  .  .  .  .  .  .  .  .  .  2  .  .            204|GAC|D  .  .  . 86  .  .  .  .  .  .  .  .  .  .  .  .  .  .  1  .  .
   205|GAA|E  1  1  .  . 83  .  .  .  .  1  .  .  .  .  .  .  .  .  1  .  .            205|GAA|E  .  .  .  . 86  .  1  .  .  .  .  .  .  .  .  .  .  .  .  .  .
   206|TTC|F  .  .  .  .  . 81  .  .  .  .  1  .  .  .  .  .  3  .  .  .  2            206|TTC|F  .  .  .  .  . 87  .  .  .  .  .  .  .  .  .  .  .  .  .  .  .
   207|AAA|K  1  .  .  .  2  .  .  .  . 80  .  .  3  .  .  1  .  .  .  .  .            207|AAA|K  .  .  .  .  1  .  .  .  . 84  .  .  .  .  .  1  .  1  .  .  .
   208|ACC|T  .  .  .  .  .  .  .  .  .  .  .  .  .  .  .  .  1 86  .  .  .            208|ACC|T  .  1  .  .  .  .  .  .  .  .  .  .  .  .  .  .  . 86  .  .  .
   209|TAC|Y  1  .  .  .  .  .  .  2  .  .  .  .  1  .  .  .  .  .  .  . 83            209|TAC|Y  .  .  .  .  .  .  .  .  .  .  .  .  .  .  .  .  .  .  .  . 87
   210|ATG|M  .  .  .  .  .  .  .  .  .  1  2 81  .  .  .  .  .  .  3  .  .            210|ATG|M  .  .  .  .  .  .  .  .  .  .  . 85  .  .  .  .  .  1  1  .  .
   211|TCT|S  .  .  .  .  .  1  .  .  .  .  1  .  .  1  .  . 84  .  .  .  .            211|TCT|S  .  .  .  .  .  .  .  .  .  .  .  .  .  .  .  . 87  .  .  .  .
   212|AAA|K  .  .  .  .  .  .  .  .  1 86  .  .  .  .  .  .  .  .  .  .  .            212|AAA|K  .  .  .  .  2  .  .  .  1 80  .  .  2  .  .  2  .  .  .  .  .
   213|AAA|K  .  .  .  .  1  .  .  .  . 82  .  .  .  .  1  2  1  .  .  .  .            213|AAA|K  .  .  .  .  1  .  .  .  . 86  .  .  .  .  .  .  .  .  .  .  .
   214|TTC|F  .  .  .  .  . 85  .  .  .  .  .  .  .  .  .  .  1  .  .  .  1            214|TTC|F  .  .  .  .  . 86  .  .  .  .  .  .  .  .  .  .  1  .  .  .  .
   215|AAA|K  1  .  .  .  2  .  .  .  . 80  .  .  3  .  .  1  .  .  .  .  .            215|AAA|K  .  .  .  .  1  .  .  .  . 84  .  .  2  .  .  .  .  .  .  .  .
   216|GGT|G  .  .  .  1  .  . 86  .  .  .  .  .  .  .  .  .  .  .  .  .  .            216|GGT|G  .  .  .  .  .  . 87  .  .  .  .  .  .  .  .  .  .  .  .  .  .
   217|CGT|R  .  .  .  .  .  .  .  1  .  .  .  .  .  .  . 86  .  .  .  .  .            217|CGT|R  .  .  .  .  .  .  .  .  .  .  .  .  .  .  . 87  .  .  .  .  .
   218|AAA|K  .  .  .  .  .  .  .  .  . 79  .  .  5  .  .  2  .  1  .  .  .            218|AAA|K  .  .  .  .  .  .  .  .  1 86  .  .  .  .  .  .  .  .  .  .  .
   219|CCG|P  .  .  .  .  .  .  .  .  .  .  .  .  . 87  .  .  .  .  .  .  .            219|CCG|P  .  .  .  .  .  .  .  .  .  .  .  .  . 87  .  .  .  .  .  .  .
   220|AAA|K  3  .  .  .  2  .  .  .  2 77  .  .  3  .  .  .  .  .  .  .  .            220|AAA|K  .  .  .  .  .  .  .  .  . 86  .  .  .  .  .  1  .  .  .  .  .
   221|AAC|N  .  .  .  .  .  .  .  .  .  .  .  . 85  .  .  .  1  1  .  .  .            221|AAC|N  .  .  .  .  .  .  .  .  .  .  .  . 87  .  .  .  .  .  .  .  .
   222|TCT|S  .  .  .  .  .  .  .  .  .  .  .  .  .  1  .  . 86  .  .  .  .            222|TCT|S  .  .  .  .  .  .  .  .  .  .  .  .  .  1  .  . 86  .  .  .  .
   223|CGT|R  .  .  .  .  .  .  .  .  .  .  1  .  .  .  . 86  .  .  .  .  .            223|CGT|R  .  .  .  .  .  .  .  .  .  .  .  .  .  .  . 87  .  .  .  .  .
   224|CCG|P  .  .  .  .  .  .  .  .  .  .  .  .  . 87  .  .  .  .  .  .  .            224|CCG|P  .  .  .  .  .  .  .  .  .  .  .  .  . 87  .  .  .  .  .  .  .
   225|GTT|V  .  .  .  2  .  .  .  .  .  .  .  .  .  .  .  .  .  . 85  .  .            225|GTT|V  .  .  .  1  .  .  .  .  .  .  .  .  .  .  .  .  .  . 86  .  .
   226|ATC|I  .  .  .  .  .  .  .  . 86  .  .  .  1  .  .  .  .  .  .  .  .            226|ATC|I  .  .  .  .  .  .  .  . 84  .  .  .  1  .  .  .  .  1  1  .  .
   227|ATC|I  .  .  .  .  .  1  .  . 81  .  .  .  .  .  .  .  .  3  2  .  .            227|ATC|I  .  .  .  .  .  .  .  . 86  .  .  .  .  .  .  .  .  .  1  .  .
   228|GAC|D  .  .  . 85  .  .  .  .  .  .  .  .  1  .  .  .  .  .  1  .  .            228|GAC|D  .  .  . 85  .  .  .  .  .  .  .  .  1  .  .  .  .  .  1  .  .
   229|GGT|G  .  .  .  .  .  . 87  .  .  .  .  .  .  .  .  .  .  .  .  .  .            229|GGT|G  .  .  .  .  .  . 87  .  .  .  .  .  .  .  .  .  .  .  .  .  .
   230|ACC|T  .  .  .  .  .  .  .  .  .  .  .  .  .  .  .  .  . 87  .  .  .            230|ACC|T  .  .  .  .  .  .  .  .  .  .  .  .  .  .  .  .  . 87  .  .  .
   231|GAA|E  .  1  .  3 81  .  1  .  .  .  .  .  .  .  .  .  .  .  1  .  .            231|GAA|E  .  .  .  . 86  .  .  .  .  .  .  .  .  .  .  .  .  .  1  .  .
   232|TAC|Y  .  .  1  .  .  .  .  .  .  .  .  .  1  .  .  .  1  .  .  . 84            232|TAC|Y  .  .  .  .  .  .  .  1  .  .  .  .  .  .  .  .  .  .  .  . 86
   233|GAA|E  2  .  .  2 80  .  2  .  .  1  .  .  .  .  .  .  .  .  .  .  .            233|GAA|E  .  .  .  1 86  .  .  .  .  .  .  .  .  .  .  .  .  .  .  .  .
   234|TCT|S  .  .  .  .  .  .  .  .  .  .  .  .  .  1  .  . 86  .  .  .  .            234|TCT|S  .  .  .  .  .  .  .  .  .  .  .  .  .  .  .  . 86  1  .  .  .
   235|GCT|A  . 87  .  .  .  .  .  .  .  .  .  .  .  .  .  .  .  .  .  .  .            235|GCT|A  . 87  .  .  .  .  .  .  .  .  .  .  .  .  .  .  .  .  .  .  .
   236|ACC|T  .  3  .  .  .  .  .  .  .  .  .  .  .  .  .  .  1 83  .  .  .            236|ACC|T  .  2  .  .  .  .  .  .  .  .  .  .  1  .  .  .  1 83  .  .  .
   237|GAA|E  .  3  .  . 82  .  .  .  .  .  .  .  .  .  .  .  .  .  2  .  .            237|GAA|E  .  .  .  . 87  .  .  .  .  .  .  .  .  .  .  .  .  .  .  .  .
   238|GCT|A  . 85  .  .  .  .  .  .  .  .  .  .  .  .  .  .  1  1  .  .  .            238|GCT|A  . 87  .  .  .  .  .  .  .  .  .  .  .  .  .  .  .  .  .  .  .
   239|TCT|S  .  .  .  .  .  .  .  .  .  .  .  .  .  3  .  . 81  3  .  .  .            239|TCT|S  .  .  .  .  .  .  .  .  .  .  .  .  .  .  .  . 87  .  .  .  .
   240|CGT|R  .  .  .  .  .  .  .  .  .  .  .  .  .  .  . 87  .  .  .  .  .            240|CGT|R  .  .  3  .  .  .  .  .  .  .  .  .  .  .  . 84  .  .  .  .  .
   241|CAG|Q  .  .  .  .  .  .  .  .  .  .  1  .  .  . 82  4  .  .  .  .  .            241|CAG|Q  .  .  .  .  .  .  .  .  .  .  2  .  .  . 85  .  .  .  .  .  .
   242|CTG|L  .  .  .  .  .  .  .  .  .  . 84  1  .  .  1  1  .  .  .  .  .            242|CTG|L  .  .  .  .  .  .  .  .  .  . 87  .  .  .  .  .  .  .  .  .  .
   243|AAC|N  .  .  .  1  .  .  .  .  2  .  .  . 83  .  .  .  1  .  .  .  .            243|AAC|N  .  .  .  .  .  .  .  .  .  .  .  . 84  .  .  .  1  1  .  .  1
   244|GTT|V  .  1  .  1  .  1  .  .  .  .  .  .  .  .  .  .  .  . 84  .  .            244|GTT|V  .  .  .  .  .  .  .  .  .  .  .  .  .  .  .  .  .  . 87  .  .
   245|GTT|V  .  1  .  .  .  .  .  .  .  .  .  .  .  .  .  .  .  . 86  .  .            245|GTT|V  .  2  .  .  .  .  .  .  .  .  .  .  .  .  .  .  .  . 85  .  .
   246|CCG|P  .  .  .  .  .  .  .  .  .  .  .  .  . 87  .  .  .  .  .  .  .            246|CCG|P  .  .  .  .  .  .  .  .  .  .  .  .  . 87  .  .  .  .  .  .  .
   247|GCT|A  . 85  .  2  .  .  .  .  .  .  .  .  .  .  .  .  .  .  .  .  .            247|GCT|A  . 87  .  .  .  .  .  .  .  .  .  .  .  .  .  .  .  .  .  .  .
   248|ACC|T  .  2  .  .  .  .  .  .  .  .  .  .  .  1  .  .  1 83  .  .  .            248|ACC|T  .  .  .  .  .  .  .  .  .  .  .  .  .  .  .  .  . 87  .  .  .
   249|ATC|I  .  1  .  .  .  2  .  . 79  .  .  .  2  .  .  .  .  3  .  .  .            249|ATC|I  .  .  .  .  .  .  .  . 85  .  .  .  .  .  .  .  .  1  1  .  .
   250|CTG|L  .  .  .  .  .  .  .  .  .  . 85  .  .  .  2  .  .  .  .  .  .            250|CTG|L  .  .  .  .  .  .  .  .  .  . 85  .  .  .  2  .  .  .  .  .  .
   251|CAC|H  .  .  .  .  .  .  . 83  .  .  .  .  .  .  .  4  .  .  .  .  .            251|CAC|H  .  .  .  .  .  .  . 86  .  .  1  .  .  .  .  .  .  .  .  .  .
   252|CGT|R  .  .  .  .  .  .  .  .  .  .  .  .  .  .  . 87  .  .  .  .  .            252|CGT|R  .  .  .  .  .  .  .  .  .  .  .  .  .  .  . 87  .  .  .  .  .
   253|ATC|I  .  .  .  .  .  2  .  . 82  .  .  .  .  .  .  .  1  2  .  .  .            253|ATC|I  .  .  .  .  .  .  .  . 85  .  .  .  .  .  .  .  .  1  1  .  .
   254|AAA|K  2  .  .  .  2  .  .  .  . 83  .  .  .  .  .  .  .  .  .  .  .            254|AAA|K  .  .  .  .  .  .  .  .  . 86  .  .  .  .  .  1  .  .  .  .  .
   255|TCT|S  .  .  .  .  .  .  .  .  .  .  .  .  .  .  .  . 85  2  .  .  .            255|TCT|S  .  .  .  .  .  .  .  .  .  .  .  .  .  .  .  . 87  .  .  .  .
   256|AAA|K  .  .  .  .  .  .  .  .  2 85  .  .  .  .  .  .  .  .  .  .  .            256|AAA|K  .  .  .  .  1  .  .  .  . 86  .  .  .  .  .  .  .  .  .  .  .
   257|AAC|N  .  .  .  2  .  .  .  .  1  1  .  . 80  .  .  .  1  1  .  .  1            257|AAC|N  .  .  .  .  .  .  .  .  .  .  .  . 84  .  .  .  3  .  .  .  .
   258|GAA|E  .  .  .  1 80  .  3  .  .  .  .  .  .  .  .  .  .  .  3  .  .            258|GAA|E  .  .  .  . 83  .  1  .  .  1  .  .  .  .  .  .  .  .  2  .  .
   259|AAA|K  1  .  .  .  1  .  .  .  . 82  .  .  1  .  .  1  .  1  .  .  .            259|AAA|K  .  .  .  .  1  .  .  .  . 84  .  .  .  .  .  2  .  .  .  .  .
   260|TAC|Y  .  .  1  .  .  1  .  .  .  .  .  .  .  .  .  .  .  .  .  . 85            260|TAC|Y  .  .  .  .  .  .  .  .  .  .  .  .  .  .  .  .  .  .  .  . 87
   261|TCT|S  .  .  .  .  .  .  .  .  .  .  .  .  .  .  .  . 86  1  .  .  .            261|TCT|S  .  .  .  .  .  .  .  .  .  .  .  .  .  .  .  . 87  .  .  .  .
   262|GGT|G  .  .  .  .  .  . 87  .  .  .  .  .  .  .  .  .  .  .  .  .  .            262|GGT|G  .  .  .  .  .  . 86  .  .  .  .  .  .  .  .  .  1  .  .  .  .
   263|TAC|Y  1  .  .  .  .  .  .  1  .  .  .  .  .  .  .  .  .  .  .  . 85            263|TAC|Y  .  .  .  .  .  1  .  .  .  .  .  .  .  .  .  .  .  .  .  . 86
   264|TTC|F  .  .  .  .  . 85  .  .  2  .  .  .  .  .  .  .  .  .  .  .  .            264|TTC|F  .  .  .  .  . 86  .  .  .  .  .  .  .  .  .  .  .  .  .  .  1
   265|TAC|Y  .  .  1  .  .  .  .  .  .  .  .  .  .  .  .  .  .  .  .  . 86            265|TAC|Y  .  .  .  .  .  .  .  .  .  .  .  .  .  .  .  .  .  .  .  . 87
   266|AAA|K  4  .  .  .  3  .  .  .  . 80  .  .  .  .  .  .  .  .  .  .  .            266|AAA|K  .  .  .  .  .  .  .  .  . 86  .  .  .  .  .  1  .  .  .  .  .
                                                                                                                                                               
                                                                                                                                                               
                                                                                                                                                               
Expected Unselected Codon Mutation Counts               Expected Unselected Amino Acid Counts                                                                                                    
-----------------------------------------               -------------------------------------                                                                                                    
                                                                                                                                                                                                 
            Codon                                                   Residue                                                                                                                      
Site         Identical Synonymous Nonsynonymous         Site            *     A     C     D     E     F     G     H     I     K     L     M     N     P     Q     R     S     T     V     W     Y
     1|ATG|M     82.33       0.00          4.67              1|ATG|M 0.01  0.01  0.00  0.00  0.01  0.00  0.00  0.00  0.35  0.97  1.17 82.33  0.00  0.00  0.00  0.16  0.01  0.99  0.99  0.00  0.00
     2|AAA|K     80.53       0.96          5.51              2|AAA|K 0.94  0.00  0.00  0.01  0.97  0.00  0.01  0.00  0.93 81.49  0.01  0.01  1.14  0.00  0.22  0.97  0.02  0.23  0.01  0.00  0.01
     3|TCT|S     82.48       2.11          2.41              3|TCT|S 0.00  0.16  0.02  0.00  0.00  0.13  0.00  0.00  0.00  0.00  0.00  0.00  0.00  1.01  0.00  0.00 84.59  1.00  0.00  0.00  0.08
     4|GGT|G     84.12       2.15          0.73              4|GGT|G 0.00  0.01  0.14  0.21  0.00  0.00 86.27  0.00  0.00  0.00  0.00  0.00  0.00  0.00  0.00  0.01  0.21  0.00  0.15  0.00  0.00
     5|GTT|V     82.37       2.11          2.53              5|GTT|V 0.00  1.01  0.00  0.98  0.01  0.14  0.16  0.00  0.20  0.00  0.01  0.00  0.00  0.00  0.00  0.00  0.00  0.00 84.47  0.00  0.00
     6|TAC|Y     82.44       0.13          4.43              6|TAC|Y 0.10  0.00  0.98  0.16  0.00  0.94  0.00  0.98  0.01  0.00  0.01  0.00  0.97  0.00  0.00  0.01  0.24  0.00  0.00  0.00 82.57
     7|AAA|K     80.53       0.96          5.51              7|AAA|K 0.94  0.00  0.00  0.01  0.97  0.00  0.01  0.00  0.93 81.49  0.01  0.01  1.14  0.00  0.22  0.97  0.02  0.23  0.01  0.00  0.01
     8|ATC|I     82.44       0.21          4.34              8|ATC|I 0.00  0.01  0.00  0.01  0.00  0.94  0.00  0.00 82.66  0.00  0.23  0.02  0.97  0.00  0.00  0.00  0.17  0.99  0.99  0.00  0.01
     9|ACC|T     84.31       0.24          2.45              9|ACC|T 0.00  1.01  0.00  0.00  0.00  0.00  0.00  0.00  0.14  0.00  0.00  0.00  0.08  0.23  0.00  0.00  0.98 84.55  0.00  0.00  0.00
    10|AAC|N     82.40       0.13          4.47             10|AAC|N 0.00  0.00  0.01  0.98  0.00  0.01  0.01  0.23  0.94  0.10  0.00  0.00 82.53  0.00  0.00  0.00  0.99  0.23  0.01  0.00  0.94
    11|AAA|K     80.53       0.96          5.51             11|AAA|K 0.94  0.00  0.00  0.01  0.97  0.00  0.01  0.00  0.93 81.49  0.01  0.01  1.14  0.00  0.22  0.97  0.02  0.23  0.01  0.00  0.01
    12|AAC|N     82.40       0.13          4.47             12|AAC|N 0.00  0.00  0.01  0.98  0.00  0.01  0.01  0.23  0.94  0.10  0.00  0.00 82.53  0.00  0.00  0.00  0.99  0.23  0.01  0.00  0.94
    13|ACC|T     84.31       0.24          2.45             13|ACC|T 0.00  1.01  0.00  0.00  0.00  0.00  0.00  0.00  0.14  0.00  0.00  0.00  0.08  0.23  0.00  0.00  0.98 84.55  0.00  0.00  0.00
    14|GGT|G     84.12       2.15          0.73             14|GGT|G 0.00  0.01  0.14  0.21  0.00  0.00 86.27  0.00  0.00  0.00  0.00  0.00  0.00  0.00  0.00  0.01  0.21  0.00  0.15  0.00  0.00
    15|AAA|K     80.53       0.96          5.51             15|AAA|K 0.94  0.00  0.00  0.01  0.97  0.00  0.01  0.00  0.93 81.49  0.01  0.01  1.14  0.00  0.22  0.97  0.02  0.23  0.01  0.00  0.01
    16|TTC|F     82.48       0.13          4.39             16|TTC|F 0.00  0.00  0.16  0.00  0.00 82.61  0.00  0.01  0.97  0.00  1.09  0.00  0.01  0.01  0.00  0.00  0.99  0.01  0.16  0.00  0.97
    17|TAC|Y     82.44       0.13          4.43             17|TAC|Y 0.10  0.00  0.98  0.16  0.00  0.94  0.00  0.98  0.01  0.00  0.01  0.00  0.97  0.00  0.00  0.01  0.24  0.00  0.00  0.00 82.57
    18|ATC|I     82.44       0.21          4.34             18|ATC|I 0.00  0.01  0.00  0.01  0.00  0.94  0.00  0.00 82.66  0.00  0.23  0.02  0.97  0.00  0.00  0.00  0.17  0.99  0.99  0.00  0.01
    19|GGT|G     84.12       2.15          0.73             19|GGT|G 0.00  0.01  0.14  0.21  0.00  0.00 86.27  0.00  0.00  0.00  0.00  0.00  0.00  0.00  0.00  0.01  0.21  0.00  0.15  0.00  0.00
    20|TCT|S     82.48       2.11          2.41             20|TCT|S 0.00  0.16  0.02  0.00  0.00  0.13  0.00  0.00  0.00  0.00  0.00  0.00  0.00  1.01  0.00  0.00 84.59  1.00  0.00  0.00  0.08
    21|TCT|S     82.48       2.11          2.41             21|TCT|S 0.00  0.16  0.02  0.00  0.00  0.13  0.00  0.00  0.00  0.00  0.00  0.00  0.00  1.01  0.00  0.00 84.59  1.00  0.00  0.00  0.08
    22|GAA|E     82.29       0.98          3.73             22|GAA|E 0.14  0.23  0.00  1.17 83.27  0.00  1.01  0.00  0.00  0.20  0.00  0.00  0.00  0.00  0.01  0.00  0.00  0.00  0.96  0.00  0.00
    23|GAC|D     84.20       0.14          2.67             23|GAC|D 0.00  0.23  0.00 84.33  0.10  0.00  1.01  0.01  0.00  0.00  0.00  0.00  0.20  0.00  0.00  0.00  0.00  0.00  0.96  0.00  0.14
    24|TGC|C     84.24       0.14          2.63             24|TGC|C 0.08  0.00 84.37  0.00  0.00  0.14  0.16  0.00  0.00  0.00  0.00  0.00  0.00  0.00  0.00  1.01  1.00  0.00  0.00  0.02  0.20
    25|GAA|E     82.29       0.98          3.73             25|GAA|E 0.14  0.23  0.00  1.17 83.27  0.00  1.01  0.00  0.00  0.20  0.00  0.00  0.00  0.00  0.01  0.00  0.00  0.00  0.96  0.00  0.00
    26|TCT|S     82.48       2.11          2.41             26|TCT|S 0.00  0.16  0.02  0.00  0.00  0.13  0.00  0.00  0.00  0.00  0.00  0.00  0.00  1.01  0.00  0.00 84.59  1.00  0.00  0.00  0.08
    27|CGT|R     84.24       2.16          0.61             27|CGT|R 0.00  0.00  0.14  0.00  0.00  0.00  0.02  0.21  0.00  0.00  0.15  0.00  0.00  0.01  0.00 86.39  0.09  0.00  0.00  0.00  0.00
    28|CTG|L     84.24       0.49          2.27             28|CTG|L 0.00  0.00  0.00  0.00  0.00  0.00  0.00  0.00  0.00  0.00 84.73  0.08  0.00  1.01  1.00  0.16  0.00  0.00  0.02  0.00  0.00
    29|AAA|K     80.53       0.96          5.51             29|AAA|K 0.94  0.00  0.00  0.01  0.97  0.00  0.01  0.00  0.93 81.49  0.01  0.01  1.14  0.00  0.22  0.97  0.02  0.23  0.01  0.00  0.01
    30|GTT|V     82.37       2.11          2.53             30|GTT|V 0.00  1.01  0.00  0.98  0.01  0.14  0.16  0.00  0.20  0.00  0.01  0.00  0.00  0.00  0.00  0.00  0.00  0.00 84.47  0.00  0.00
    31|CAC|H     84.31       0.14          2.55             31|CAC|H 0.00  0.00  0.00  0.02  0.00  0.00  0.00 84.45  0.00  0.00  0.97  0.00  0.08  0.23  0.10  1.01  0.00  0.00  0.00  0.00  0.14
    32|TTC|F     82.48       0.13          4.39             32|TTC|F 0.00  0.00  0.16  0.00  0.00 82.61  0.00  0.01  0.97  0.00  1.09  0.00  0.01  0.01  0.00  0.00  0.99  0.01  0.16  0.00  0.97
    33|CGT|R     84.24       2.16          0.61             33|CGT|R 0.00  0.00  0.14  0.00  0.00  0.00  0.02  0.21  0.00  0.00  0.15  0.00  0.00  0.01  0.00 86.39  0.09  0.00  0.00  0.00  0.00
    34|AAC|N     82.40       0.13          4.47             34|AAC|N 0.00  0.00  0.01  0.98  0.00  0.01  0.01  0.23  0.94  0.10  0.00  0.00 82.53  0.00  0.00  0.00  0.99  0.23  0.01  0.00  0.94
    35|CTG|L     84.24       0.49          2.27             35|CTG|L 0.00  0.00  0.00  0.00  0.00  0.00  0.00  0.00  0.00  0.00 84.73  0.08  0.00  1.01  1.00  0.16  0.00  0.00  0.02  0.00  0.00
    36|AAA|K     80.53       0.96          5.51             36|AAA|K 0.94  0.00  0.00  0.01  0.97  0.00  0.01  0.00  0.93 81.49  0.01  0.01  1.14  0.00  0.22  0.97  0.02  0.23  0.01  0.00  0.01
    37|AAC|N     82.40       0.13          4.47             37|AAC|N 0.00  0.00  0.01  0.98  0.00  0.01  0.01  0.23  0.94  0.10  0.00  0.00 82.53  0.00  0.00  0.00  0.99  0.23  0.01  0.00  0.94
    38|AAC|N     82.40       0.13          4.47             38|AAC|N 0.00  0.00  0.01  0.98  0.00  0.01  0.01  0.23  0.94  0.10  0.00  0.00 82.53  0.00  0.00  0.00  0.99  0.23  0.01  0.00  0.94
    39|CGT|R     84.24       2.16          0.61             39|CGT|R 0.00  0.00  0.14  0.00  0.00  0.00  0.02  0.21  0.00  0.00  0.15  0.00  0.00  0.01  0.00 86.39  0.09  0.00  0.00  0.00  0.00
    40|CAC|H     84.31       0.14          2.55             40|CAC|H 0.00  0.00  0.00  0.02  0.00  0.00  0.00 84.45  0.00  0.00  0.97  0.00  0.08  0.23  0.10  1.01  0.00  0.00  0.00  0.00  0.14
    41|ATC|I     82.44       0.21          4.34             41|ATC|I 0.00  0.01  0.00  0.01  0.00  0.94  0.00  0.00 82.66  0.00  0.23  0.02  0.97  0.00  0.00  0.00  0.17  0.99  0.99  0.00  0.01
    42|AAC|N     82.40       0.13          4.47             42|AAC|N 0.00  0.00  0.01  0.98  0.00  0.01  0.01  0.23  0.94  0.10  0.00  0.00 82.53  0.00  0.00  0.00  0.99  0.23  0.01  0.00  0.94
    43|CGT|R     84.24       2.16          0.61             43|CGT|R 0.00  0.00  0.14  0.00  0.00  0.00  0.02  0.21  0.00  0.00  0.15  0.00  0.00  0.01  0.00 86.39  0.09  0.00  0.00  0.00  0.00
    44|TAC|Y     82.44       0.13          4.43             44|TAC|Y 0.10  0.00  0.98  0.16  0.00  0.94  0.00  0.98  0.01  0.00  0.01  0.00  0.97  0.00  0.00  0.01  0.24  0.00  0.00  0.00 82.57
    45|CTG|L     84.24       0.49          2.27             45|CTG|L 0.00  0.00  0.00  0.00  0.00  0.00  0.00  0.00  0.00  0.00 84.73  0.08  0.00  1.01  1.00  0.16  0.00  0.00  0.02  0.00  0.00
    46|AAC|N     82.40       0.13          4.47             46|AAC|N 0.00  0.00  0.01  0.98  0.00  0.01  0.01  0.23  0.94  0.10  0.00  0.00 82.53  0.00  0.00  0.00  0.99  0.23  0.01  0.00  0.94
    47|AAC|N     82.40       0.13          4.47             47|AAC|N 0.00  0.00  0.01  0.98  0.00  0.01  0.01  0.23  0.94  0.10  0.00  0.00 82.53  0.00  0.00  0.00  0.99  0.23  0.01  0.00  0.94
    48|TCT|S     82.48       2.11          2.41             48|TCT|S 0.00  0.16  0.02  0.00  0.00  0.13  0.00  0.00  0.00  0.00  0.00  0.00  0.00  1.01  0.00  0.00 84.59  1.00  0.00  0.00  0.08
    49|TTC|F     82.48       0.13          4.39             49|TTC|F 0.00  0.00  0.16  0.00  0.00 82.61  0.00  0.01  0.97  0.00  1.09  0.00  0.01  0.01  0.00  0.00  0.99  0.01  0.16  0.00  0.97
    50|AAC|N     82.40       0.13          4.47             50|AAC|N 0.00  0.00  0.01  0.98  0.00  0.01  0.01  0.23  0.94  0.10  0.00  0.00 82.53  0.00  0.00  0.00  0.99  0.23  0.01  0.00  0.94
    51|AAA|K     80.53       0.96          5.51             51|AAA|K 0.94  0.00  0.00  0.01  0.97  0.00  0.01  0.00  0.93 81.49  0.01  0.01  1.14  0.00  0.22  0.97  0.02  0.23  0.01  0.00  0.01
    52|CAC|H     84.31       0.14          2.55             52|CAC|H 0.00  0.00  0.00  0.02  0.00  0.00  0.00 84.45  0.00  0.00  0.97  0.00  0.08  0.23  0.10  1.01  0.00  0.00  0.00  0.00  0.14
    53|GGT|G     84.12       2.15          0.73             53|GGT|G 0.00  0.01  0.14  0.21  0.00  0.00 86.27  0.00  0.00  0.00  0.00  0.00  0.00  0.00  0.00  0.01  0.21  0.00  0.15  0.00  0.00
    54|GAA|E     82.29       0.98          3.73             54|GAA|E 0.14  0.23  0.00  1.17 83.27  0.00  1.01  0.00  0.00  0.20  0.00  0.00  0.00  0.00  0.01  0.00  0.00  0.00  0.96  0.00  0.00
    55|CAG|Q     84.20       0.20          2.60             55|CAG|Q 0.14  0.00  0.00  0.00  0.02  0.00  0.00  0.15  0.00  0.08  0.97  0.00  0.00  0.23 84.40  1.01  0.00  0.00  0.00  0.00  0.00
    56|GTT|V     82.37       2.11          2.53             56|GTT|V 0.00  1.01  0.00  0.98  0.01  0.14  0.16  0.00  0.20  0.00  0.01  0.00  0.00  0.00  0.00  0.00  0.00  0.00 84.47  0.00  0.00
    57|TTC|F     82.48       0.13          4.39             57|TTC|F 0.00  0.00  0.16  0.00  0.00 82.61  0.00  0.01  0.97  0.00  1.09  0.00  0.01  0.01  0.00  0.00  0.99  0.01  0.16  0.00  0.97
    58|ATC|I     82.44       0.21          4.34             58|ATC|I 0.00  0.01  0.00  0.01  0.00  0.94  0.00  0.00 82.66  0.00  0.23  0.02  0.97  0.00  0.00  0.00  0.17  0.99  0.99  0.00  0.01
    59|GGT|G     84.12       2.15          0.73             59|GGT|G 0.00  0.01  0.14  0.21  0.00  0.00 86.27  0.00  0.00  0.00  0.00  0.00  0.00  0.00  0.00  0.01  0.21  0.00  0.15  0.00  0.00
    60|GAA|E     82.29       0.98          3.73             60|GAA|E 0.14  0.23  0.00  1.17 83.27  0.00  1.01  0.00  0.00  0.20  0.00  0.00  0.00  0.00  0.01  0.00  0.00  0.00  0.96  0.00  0.00
    61|GTT|V     82.37       2.11          2.53             61|GTT|V 0.00  1.01  0.00  0.98  0.01  0.14  0.16  0.00  0.20  0.00  0.01  0.00  0.00  0.00  0.00  0.00  0.00  0.00 84.47  0.00  0.00
    62|ATC|I     82.44       0.21          4.34             62|ATC|I 0.00  0.01  0.00  0.01  0.00  0.94  0.00  0.00 82.66  0.00  0.23  0.02  0.97  0.00  0.00  0.00  0.17  0.99  0.99  0.00  0.01
    63|CAC|H     84.31       0.14          2.55             63|CAC|H 0.00  0.00  0.00  0.02  0.00  0.00  0.00 84.45  0.00  0.00  0.97  0.00  0.08  0.23  0.10  1.01  0.00  0.00  0.00  0.00  0.14
    64|ATC|I     82.44       0.21          4.34             64|ATC|I 0.00  0.01  0.00  0.01  0.00  0.94  0.00  0.00 82.66  0.00  0.23  0.02  0.97  0.00  0.00  0.00  0.17  0.99  0.99  0.00  0.01
    65|CTG|L     84.24       0.49          2.27             65|CTG|L 0.00  0.00  0.00  0.00  0.00  0.00  0.00  0.00  0.00  0.00 84.73  0.08  0.00  1.01  1.00  0.16  0.00  0.00  0.02  0.00  0.00
    66|CCG|P     86.15       0.36          0.49             66|CCG|P 0.00  0.02  0.00  0.00  0.00  0.00  0.00  0.00  0.00  0.00  0.14  0.00  0.00 86.51  0.09  0.02  0.14  0.09  0.00  0.00  0.00
    67|ATC|I     82.44       0.21          4.34             67|ATC|I 0.00  0.01  0.00  0.01  0.00  0.94  0.00  0.00 82.66  0.00  0.23  0.02  0.97  0.00  0.00  0.00  0.17  0.99  0.99  0.00  0.01
    68|GAA|E     82.29       0.98          3.73             68|GAA|E 0.14  0.23  0.00  1.17 83.27  0.00  1.01  0.00  0.00  0.20  0.00  0.00  0.00  0.00  0.01  0.00  0.00  0.00  0.96  0.00  0.00
    69|GAA|E     82.29       0.98          3.73             69|GAA|E 0.14  0.23  0.00  1.17 83.27  0.00  1.01  0.00  0.00  0.20  0.00  0.00  0.00  0.00  0.01  0.00  0.00  0.00  0.96  0.00  0.00
    70|GCT|A     84.24       2.16          0.61             70|GCT|A 0.00 86.39  0.00  0.09  0.00  0.00  0.02  0.00  0.00  0.00  0.00  0.00  0.00  0.01  0.00  0.00  0.15  0.21  0.14  0.00  0.00
    71|ATC|I     82.44       0.21          4.34             71|ATC|I 0.00  0.01  0.00  0.01  0.00  0.94  0.00  0.00 82.66  0.00  0.23  0.02  0.97  0.00  0.00  0.00  0.17  0.99  0.99  0.00  0.01
    72|GCT|A     84.24       2.16          0.61             72|GCT|A 0.00 86.39  0.00  0.09  0.00  0.00  0.02  0.00  0.00  0.00  0.00  0.00  0.00  0.01  0.00  0.00  0.15  0.21  0.14  0.00  0.00
    73|AAA|K     80.53       0.96          5.51             73|AAA|K 0.94  0.00  0.00  0.01  0.97  0.00  0.01  0.00  0.93 81.49  0.01  0.01  1.14  0.00  0.22  0.97  0.02  0.23  0.01  0.00  0.01
    74|GAA|E     82.29       0.98          3.73             74|GAA|E 0.14  0.23  0.00  1.17 83.27  0.00  1.01  0.00  0.00  0.20  0.00  0.00  0.00  0.00  0.01  0.00  0.00  0.00  0.96  0.00  0.00
    75|CAG|Q     84.20       0.20          2.60             75|CAG|Q 0.14  0.00  0.00  0.00  0.02  0.00  0.00  0.15  0.00  0.08  0.97  0.00  0.00  0.23 84.40  1.01  0.00  0.00  0.00  0.00  0.00
    76|TGG|W     84.12       0.00          2.88             76|TGG|W 0.41  0.00  0.15  0.00  0.00  0.00  0.16  0.00  0.00  0.00  0.15  0.00  0.00  0.00  0.00  2.00  0.01  0.00  0.00 84.12  0.00
    77|TAC|Y     82.44       0.13          4.43             77|TAC|Y 0.10  0.00  0.98  0.16  0.00  0.94  0.00  0.98  0.01  0.00  0.01  0.00  0.97  0.00  0.00  0.01  0.24  0.00  0.00  0.00 82.57
    78|ATC|I     82.44       0.21          4.34             78|ATC|I 0.00  0.01  0.00  0.01  0.00  0.94  0.00  0.00 82.66  0.00  0.23  0.02  0.97  0.00  0.00  0.00  0.17  0.99  0.99  0.00  0.01
    79|GAC|D     84.20       0.14          2.67             79|GAC|D 0.00  0.23  0.00 84.33  0.10  0.00  1.01  0.01  0.00  0.00  0.00  0.00  0.20  0.00  0.00  0.00  0.00  0.00  0.96  0.00  0.14
    80|AAC|N     82.40       0.13          4.47             80|AAC|N 0.00  0.00  0.01  0.98  0.00  0.01  0.01  0.23  0.94  0.10  0.00  0.00 82.53  0.00  0.00  0.00  0.99  0.23  0.01  0.00  0.94
    81|TTC|F     82.48       0.13          4.39             81|TTC|F 0.00  0.00  0.16  0.00  0.00 82.61  0.00  0.01  0.97  0.00  1.09  0.00  0.01  0.01  0.00  0.00  0.99  0.01  0.16  0.00  0.97
    82|TAC|Y     82.44       0.13          4.43             82|TAC|Y 0.10  0.00  0.98  0.16  0.00  0.94  0.00  0.98  0.01  0.00  0.01  0.00  0.97  0.00  0.00  0.01  0.24  0.00  0.00  0.00 82.57
    83|GAA|E     82.29       0.98          3.73             83|GAA|E 0.14  0.23  0.00  1.17 83.27  0.00  1.01  0.00  0.00  0.20  0.00  0.00  0.00  0.00  0.01  0.00  0.00  0.00  0.96  0.00  0.00
    84|GAA|E     82.29       0.98          3.73             84|GAA|E 0.14  0.23  0.00  1.17 83.27  0.00  1.01  0.00  0.00  0.20  0.00  0.00  0.00  0.00  0.01  0.00  0.00  0.00  0.96  0.00  0.00
    85|ATG|M     82.33       0.00          4.67             85|ATG|M 0.01  0.01  0.00  0.00  0.01  0.00  0.00  0.00  0.35  0.97  1.17 82.33  0.00  0.00  0.00  0.16  0.01  0.99  0.99  0.00  0.00
    86|TAC|Y     82.44       0.13          4.43             86|TAC|Y 0.10  0.00  0.98  0.16  0.00  0.94  0.00  0.98  0.01  0.00  0.01  0.00  0.97  0.00  0.00  0.01  0.24  0.00  0.00  0.00 82.57
    87|AAC|N     82.40       0.13          4.47             87|AAC|N 0.00  0.00  0.01  0.98  0.00  0.01  0.01  0.23  0.94  0.10  0.00  0.00 82.53  0.00  0.00  0.00  0.99  0.23  0.01  0.00  0.94
    88|ATC|I     82.44       0.21          4.34             88|ATC|I 0.00  0.01  0.00  0.01  0.00  0.94  0.00  0.00 82.66  0.00  0.23  0.02  0.97  0.00  0.00  0.00  0.17  0.99  0.99  0.00  0.01
    89|TCT|S     82.48       2.11          2.41             89|TCT|S 0.00  0.16  0.02  0.00  0.00  0.13  0.00  0.00  0.00  0.00  0.00  0.00  0.00  1.01  0.00  0.00 84.59  1.00  0.00  0.00  0.08
    90|AAA|K     80.53       0.96          5.51             90|AAA|K 0.94  0.00  0.00  0.01  0.97  0.00  0.01  0.00  0.93 81.49  0.01  0.01  1.14  0.00  0.22  0.97  0.02  0.23  0.01  0.00  0.01
    91|TCT|S     82.48       2.11          2.41             91|TCT|S 0.00  0.16  0.02  0.00  0.00  0.13  0.00  0.00  0.00  0.00  0.00  0.00  0.00  1.01  0.00  0.00 84.59  1.00  0.00  0.00  0.08
    92|GCT|A     84.24       2.16          0.61             92|GCT|A 0.00 86.39  0.00  0.09  0.00  0.00  0.02  0.00  0.00  0.00  0.00  0.00  0.00  0.01  0.00  0.00  0.15  0.21  0.14  0.00  0.00
    93|TAC|Y     82.44       0.13          4.43             93|TAC|Y 0.10  0.00  0.98  0.16  0.00  0.94  0.00  0.98  0.01  0.00  0.01  0.00  0.97  0.00  0.00  0.01  0.24  0.00  0.00  0.00 82.57
    94|CAC|H     84.31       0.14          2.55             94|CAC|H 0.00  0.00  0.00  0.02  0.00  0.00  0.00 84.45  0.00  0.00  0.97  0.00  0.08  0.23  0.10  1.01  0.00  0.00  0.00  0.00  0.14
    95|GGT|G     84.12       2.15          0.73             95|GGT|G 0.00  0.01  0.14  0.21  0.00  0.00 86.27  0.00  0.00  0.00  0.00  0.00  0.00  0.00  0.00  0.01  0.21  0.00  0.15  0.00  0.00
    96|GGT|G     84.12       2.15          0.73             96|GGT|G 0.00  0.01  0.14  0.21  0.00  0.00 86.27  0.00  0.00  0.00  0.00  0.00  0.00  0.00  0.00  0.01  0.21  0.00  0.15  0.00  0.00
    97|GAC|D     84.20       0.14          2.67             97|GAC|D 0.00  0.23  0.00 84.33  0.10  0.00  1.01  0.01  0.00  0.00  0.00  0.00  0.20  0.00  0.00  0.00  0.00  0.00  0.96  0.00  0.14
    98|CTG|L     84.24       0.49          2.27             98|CTG|L 0.00  0.00  0.00  0.00  0.00  0.00  0.00  0.00  0.00  0.00 84.73  0.08  0.00  1.01  1.00  0.16  0.00  0.00  0.02  0.00  0.00
    99|ACC|T     84.31       0.24          2.45             99|ACC|T 0.00  1.01  0.00  0.00  0.00  0.00  0.00  0.00  0.14  0.00  0.00  0.00  0.08  0.23  0.00  0.00  0.98 84.55  0.00  0.00  0.00
   100|TCT|S     82.48       2.11          2.41            100|TCT|S 0.00  0.16  0.02  0.00  0.00  0.13  0.00  0.00  0.00  0.00  0.00  0.00  0.00  1.01  0.00  0.00 84.59  1.00  0.00  0.00  0.08
   101|TAC|Y     82.44       0.13          4.43            101|TAC|Y 0.10  0.00  0.98  0.16  0.00  0.94  0.00  0.98  0.01  0.00  0.01  0.00  0.97  0.00  0.00  0.01  0.24  0.00  0.00  0.00 82.57
   102|CAC|H     84.31       0.14          2.55            102|CAC|H 0.00  0.00  0.00  0.02  0.00  0.00  0.00 84.45  0.00  0.00  0.97  0.00  0.08  0.23  0.10  1.01  0.00  0.00  0.00  0.00  0.14
   103|CCG|P     86.15       0.36          0.49            103|CCG|P 0.00  0.02  0.00  0.00  0.00  0.00  0.00  0.00  0.00  0.00  0.14  0.00  0.00 86.51  0.09  0.02  0.14  0.09  0.00  0.00  0.00
   104|GAC|D     84.20       0.14          2.67            104|GAC|D 0.00  0.23  0.00 84.33  0.10  0.00  1.01  0.01  0.00  0.00  0.00  0.00  0.20  0.00  0.00  0.00  0.00  0.00  0.96  0.00  0.14
   105|AAA|K     80.53       0.96          5.51            105|AAA|K 0.94  0.00  0.00  0.01  0.97  0.00  0.01  0.00  0.93 81.49  0.01  0.01  1.14  0.00  0.22  0.97  0.02  0.23  0.01  0.00  0.01
   106|CGT|R     84.24       2.16          0.61            106|CGT|R 0.00  0.00  0.14  0.00  0.00  0.00  0.02  0.21  0.00  0.00  0.15  0.00  0.00  0.01  0.00 86.39  0.09  0.00  0.00  0.00  0.00
   107|AAC|N     82.40       0.13          4.47            107|AAC|N 0.00  0.00  0.01  0.98  0.00  0.01  0.01  0.23  0.94  0.10  0.00  0.00 82.53  0.00  0.00  0.00  0.99  0.23  0.01  0.00  0.94
   108|ATC|I     82.44       0.21          4.34            108|ATC|I 0.00  0.01  0.00  0.01  0.00  0.94  0.00  0.00 82.66  0.00  0.23  0.02  0.97  0.00  0.00  0.00  0.17  0.99  0.99  0.00  0.01
   109|ATC|I     82.44       0.21          4.34            109|ATC|I 0.00  0.01  0.00  0.01  0.00  0.94  0.00  0.00 82.66  0.00  0.23  0.02  0.97  0.00  0.00  0.00  0.17  0.99  0.99  0.00  0.01
   110|CTG|L     84.24       0.49          2.27            110|CTG|L 0.00  0.00  0.00  0.00  0.00  0.00  0.00  0.00  0.00  0.00 84.73  0.08  0.00  1.01  1.00  0.16  0.00  0.00  0.02  0.00  0.00
   111|AAA|K     80.53       0.96          5.51            111|AAA|K 0.94  0.00  0.00  0.01  0.97  0.00  0.01  0.00  0.93 81.49  0.01  0.01  1.14  0.00  0.22  0.97  0.02  0.23  0.01  0.00  0.01
   112|CGT|R     84.24       2.16          0.61            112|CGT|R 0.00  0.00  0.14  0.00  0.00  0.00  0.02  0.21  0.00  0.00  0.15  0.00  0.00  0.01  0.00 86.39  0.09  0.00  0.00  0.00  0.00
   113|GCT|A     84.24       2.16          0.61            113|GCT|A 0.00 86.39  0.00  0.09  0.00  0.00  0.02  0.00  0.00  0.00  0.00  0.00  0.00  0.01  0.00  0.00  0.15  0.21  0.14  0.00  0.00
   114|GAC|D     84.20       0.14          2.67            114|GAC|D 0.00  0.23  0.00 84.33  0.10  0.00  1.01  0.01  0.00  0.00  0.00  0.00  0.20  0.00  0.00  0.00  0.00  0.00  0.96  0.00  0.14
   115|TCT|S     82.48       2.11          2.41            115|TCT|S 0.00  0.16  0.02  0.00  0.00  0.13  0.00  0.00  0.00  0.00  0.00  0.00  0.00  1.01  0.00  0.00 84.59  1.00  0.00  0.00  0.08
   116|CTG|L     84.24       0.49          2.27            116|CTG|L 0.00  0.00  0.00  0.00  0.00  0.00  0.00  0.00  0.00  0.00 84.73  0.08  0.00  1.01  1.00  0.16  0.00  0.00  0.02  0.00  0.00
   117|AAA|K     80.53       0.96          5.51            117|AAA|K 0.94  0.00  0.00  0.01  0.97  0.00  0.01  0.00  0.93 81.49  0.01  0.01  1.14  0.00  0.22  0.97  0.02  0.23  0.01  0.00  0.01
   118|AAA|K     80.53       0.96          5.51            118|AAA|K 0.94  0.00  0.00  0.01  0.97  0.00  0.01  0.00  0.93 81.49  0.01  0.01  1.14  0.00  0.22  0.97  0.02  0.23  0.01  0.00  0.01
   119|GTT|V     82.37       2.11          2.53            119|GTT|V 0.00  1.01  0.00  0.98  0.01  0.14  0.16  0.00  0.20  0.00  0.01  0.00  0.00  0.00  0.00  0.00  0.00  0.00 84.47  0.00  0.00
   120|TAC|Y     82.44       0.13          4.43            120|TAC|Y 0.10  0.00  0.98  0.16  0.00  0.94  0.00  0.98  0.01  0.00  0.01  0.00  0.97  0.00  0.00  0.01  0.24  0.00  0.00  0.00 82.57
   121|CTG|L     84.24       0.49          2.27            121|CTG|L 0.00  0.00  0.00  0.00  0.00  0.00  0.00  0.00  0.00  0.00 84.73  0.08  0.00  1.01  1.00  0.16  0.00  0.00  0.02  0.00  0.00
   122|AAA|K     80.53       0.96          5.51            122|AAA|K 0.94  0.00  0.00  0.01  0.97  0.00  0.01  0.00  0.93 81.49  0.01  0.01  1.14  0.00  0.22  0.97  0.02  0.23  0.01  0.00  0.01
   123|ATG|M     82.33       0.00          4.67            123|ATG|M 0.01  0.01  0.00  0.00  0.01  0.00  0.00  0.00  0.35  0.97  1.17 82.33  0.00  0.00  0.00  0.16  0.01  0.99  0.99  0.00  0.00
   124|ACC|T     84.31       0.24          2.45            124|ACC|T 0.00  1.01  0.00  0.00  0.00  0.00  0.00  0.00  0.14  0.00  0.00  0.00  0.08  0.23  0.00  0.00  0.98 84.55  0.00  0.00  0.00
   125|TCT|S     82.48       2.11          2.41            125|TCT|S 0.00  0.16  0.02  0.00  0.00  0.13  0.00  0.00  0.00  0.00  0.00  0.00  0.00  1.01  0.00  0.00 84.59  1.00  0.00  0.00  0.08
   126|GAA|E     82.29       0.98          3.73            126|GAA|E 0.14  0.23  0.00  1.17 83.27  0.00  1.01  0.00  0.00  0.20  0.00  0.00  0.00  0.00  0.01  0.00  0.00  0.00  0.96  0.00  0.00
   127|GAA|E     82.29       0.98          3.73            127|GAA|E 0.14  0.23  0.00  1.17 83.27  0.00  1.01  0.00  0.00  0.20  0.00  0.00  0.00  0.00  0.01  0.00  0.00  0.00  0.96  0.00  0.00
   128|AAA|K     80.53       0.96          5.51            128|AAA|K 0.94  0.00  0.00  0.01  0.97  0.00  0.01  0.00  0.93 81.49  0.01  0.01  1.14  0.00  0.22  0.97  0.02  0.23  0.01  0.00  0.01
   129|GCT|A     84.24       2.16          0.61            129|GCT|A 0.00 86.39  0.00  0.09  0.00  0.00  0.02  0.00  0.00  0.00  0.00  0.00  0.00  0.01  0.00  0.00  0.15  0.21  0.14  0.00  0.00
   130|AAA|K     80.53       0.96          5.51            130|AAA|K 0.94  0.00  0.00  0.01  0.97  0.00  0.01  0.00  0.93 81.49  0.01  0.01  1.14  0.00  0.22  0.97  0.02  0.23  0.01  0.00  0.01
   131|CGT|R     84.24       2.16          0.61            131|CGT|R 0.00  0.00  0.14  0.00  0.00  0.00  0.02  0.21  0.00  0.00  0.15  0.00  0.00  0.01  0.00 86.39  0.09  0.00  0.00  0.00  0.00
   132|TGG|W     84.12       0.00          2.88            132|TGG|W 0.41  0.00  0.15  0.00  0.00  0.00  0.16  0.00  0.00  0.00  0.15  0.00  0.00  0.00  0.00  2.00  0.01  0.00  0.00 84.12  0.00
   133|CAG|Q     84.20       0.20          2.60            133|CAG|Q 0.14  0.00  0.00  0.00  0.02  0.00  0.00  0.15  0.00  0.08  0.97  0.00  0.00  0.23 84.40  1.01  0.00  0.00  0.00  0.00  0.00
   134|TGC|C     84.24       0.14          2.63            134|TGC|C 0.08  0.00 84.37  0.00  0.00  0.14  0.16  0.00  0.00  0.00  0.00  0.00  0.00  0.00  0.00  1.01  1.00  0.00  0.00  0.02  0.20
   135|GTT|V     82.37       2.11          2.53            135|GTT|V 0.00  1.01  0.00  0.98  0.01  0.14  0.16  0.00  0.20  0.00  0.01  0.00  0.00  0.00  0.00  0.00  0.00  0.00 84.47  0.00  0.00
   136|CAG|Q     84.20       0.20          2.60            136|CAG|Q 0.14  0.00  0.00  0.00  0.02  0.00  0.00  0.15  0.00  0.08  0.97  0.00  0.00  0.23 84.40  1.01  0.00  0.00  0.00  0.00  0.00
   137|GGT|G     84.12       2.15          0.73            137|GGT|G 0.00  0.01  0.14  0.21  0.00  0.00 86.27  0.00  0.00  0.00  0.00  0.00  0.00  0.00  0.00  0.01  0.21  0.00  0.15  0.00  0.00
   138|GAA|E     82.29       0.98          3.73            138|GAA|E 0.14  0.23  0.00  1.17 83.27  0.00  1.01  0.00  0.00  0.20  0.00  0.00  0.00  0.00  0.01  0.00  0.00  0.00  0.96  0.00  0.00
   139|AAC|N     82.40       0.13          4.47            139|AAC|N 0.00  0.00  0.01  0.98  0.00  0.01  0.01  0.23  0.94  0.10  0.00  0.00 82.53  0.00  0.00  0.00  0.99  0.23  0.01  0.00  0.94
   140|AAC|N     82.40       0.13          4.47            140|AAC|N 0.00  0.00  0.01  0.98  0.00  0.01  0.01  0.23  0.94  0.10  0.00  0.00 82.53  0.00  0.00  0.00  0.99  0.23  0.01  0.00  0.94
   141|CCG|P     86.15       0.36          0.49            141|CCG|P 0.00  0.02  0.00  0.00  0.00  0.00  0.00  0.00  0.00  0.00  0.14  0.00  0.00 86.51  0.09  0.02  0.14  0.09  0.00  0.00  0.00
   142|ATG|M     82.33       0.00          4.67            142|ATG|M 0.01  0.01  0.00  0.00  0.01  0.00  0.00  0.00  0.35  0.97  1.17 82.33  0.00  0.00  0.00  0.16  0.01  0.99  0.99  0.00  0.00
   143|TTC|F     82.48       0.13          4.39            143|TTC|F 0.00  0.00  0.16  0.00  0.00 82.61  0.00  0.01  0.97  0.00  1.09  0.00  0.01  0.01  0.00  0.00  0.99  0.01  0.16  0.00  0.97
   144|GGT|G     84.12       2.15          0.73            144|GGT|G 0.00  0.01  0.14  0.21  0.00  0.00 86.27  0.00  0.00  0.00  0.00  0.00  0.00  0.00  0.00  0.01  0.21  0.00  0.15  0.00  0.00
   145|CGT|R     84.24       2.16          0.61            145|CGT|R 0.00  0.00  0.14  0.00  0.00  0.00  0.02  0.21  0.00  0.00  0.15  0.00  0.00  0.01  0.00 86.39  0.09  0.00  0.00  0.00  0.00
   146|AAA|K     80.53       0.96          5.51            146|AAA|K 0.94  0.00  0.00  0.01  0.97  0.00  0.01  0.00  0.93 81.49  0.01  0.01  1.14  0.00  0.22  0.97  0.02  0.23  0.01  0.00  0.01
   147|CAC|H     84.31       0.14          2.55            147|CAC|H 0.00  0.00  0.00  0.02  0.00  0.00  0.00 84.45  0.00  0.00  0.97  0.00  0.08  0.23  0.10  1.01  0.00  0.00  0.00  0.00  0.14
   148|ACC|T     84.31       0.24          2.45            148|ACC|T 0.00  1.01  0.00  0.00  0.00  0.00  0.00  0.00  0.14  0.00  0.00  0.00  0.08  0.23  0.00  0.00  0.98 84.55  0.00  0.00  0.00
   149|GAA|E     82.29       0.98          3.73            149|GAA|E 0.14  0.23  0.00  1.17 83.27  0.00  1.01  0.00  0.00  0.20  0.00  0.00  0.00  0.00  0.01  0.00  0.00  0.00  0.96  0.00  0.00
   150|ACC|T     84.31       0.24          2.45            150|ACC|T 0.00  1.01  0.00  0.00  0.00  0.00  0.00  0.00  0.14  0.00  0.00  0.00  0.08  0.23  0.00  0.00  0.98 84.55  0.00  0.00  0.00
   151|ACC|T     84.31       0.24          2.45            151|ACC|T 0.00  1.01  0.00  0.00  0.00  0.00  0.00  0.00  0.14  0.00  0.00  0.00  0.08  0.23  0.00  0.00  0.98 84.55  0.00  0.00  0.00
   152|AAA|K     80.53       0.96          5.51            152|AAA|K 0.94  0.00  0.00  0.01  0.97  0.00  0.01  0.00  0.93 81.49  0.01  0.01  1.14  0.00  0.22  0.97  0.02  0.23  0.01  0.00  0.01
   153|CTG|L     84.24       0.49          2.27            153|CTG|L 0.00  0.00  0.00  0.00  0.00  0.00  0.00  0.00  0.00  0.00 84.73  0.08  0.00  1.01  1.00  0.16  0.00  0.00  0.02  0.00  0.00
   154|AAA|K     80.53       0.96          5.51            154|AAA|K 0.94  0.00  0.00  0.01  0.97  0.00  0.01  0.00  0.93 81.49  0.01  0.01  1.14  0.00  0.22  0.97  0.02  0.23  0.01  0.00  0.01
   155|ATC|I     82.44       0.21          4.34            155|ATC|I 0.00  0.01  0.00  0.01  0.00  0.94  0.00  0.00 82.66  0.00  0.23  0.02  0.97  0.00  0.00  0.00  0.17  0.99  0.99  0.00  0.01
   156|TCT|S     82.48       2.11          2.41            156|TCT|S 0.00  0.16  0.02  0.00  0.00  0.13  0.00  0.00  0.00  0.00  0.00  0.00  0.00  1.01  0.00  0.00 84.59  1.00  0.00  0.00  0.08
   157|AAC|N     82.40       0.13          4.47            157|AAC|N 0.00  0.00  0.01  0.98  0.00  0.01  0.01  0.23  0.94  0.10  0.00  0.00 82.53  0.00  0.00  0.00  0.99  0.23  0.01  0.00  0.94
   158|CAC|H     84.31       0.14          2.55            158|CAC|H 0.00  0.00  0.00  0.02  0.00  0.00  0.00 84.45  0.00  0.00  0.97  0.00  0.08  0.23  0.10  1.01  0.00  0.00  0.00  0.00  0.14
   159|AAC|N     82.40       0.13          4.47            159|AAC|N 0.00  0.00  0.01  0.98  0.00  0.01  0.01  0.23  0.94  0.10  0.00  0.00 82.53  0.00  0.00  0.00  0.99  0.23  0.01  0.00  0.94
   160|AAA|K     80.53       0.96          5.51            160|AAA|K 0.94  0.00  0.00  0.01  0.97  0.00  0.01  0.00  0.93 81.49  0.01  0.01  1.14  0.00  0.22  0.97  0.02  0.23  0.01  0.00  0.01
   161|CTG|L     84.24       0.49          2.27            161|CTG|L 0.00  0.00  0.00  0.00  0.00  0.00  0.00  0.00  0.00  0.00 84.73  0.08  0.00  1.01  1.00  0.16  0.00  0.00  0.02  0.00  0.00
   162|TAC|Y     82.44       0.13          4.43            162|TAC|Y 0.10  0.00  0.98  0.16  0.00  0.94  0.00  0.98  0.01  0.00  0.01  0.00  0.97  0.00  0.00  0.01  0.24  0.00  0.00  0.00 82.57
   163|TAC|Y     82.44       0.13          4.43            163|TAC|Y 0.10  0.00  0.98  0.16  0.00  0.94  0.00  0.98  0.01  0.00  0.01  0.00  0.97  0.00  0.00  0.01  0.24  0.00  0.00  0.00 82.57
   164|TCT|S     82.48       2.11          2.41            164|TCT|S 0.00  0.16  0.02  0.00  0.00  0.13  0.00  0.00  0.00  0.00  0.00  0.00  0.00  1.01  0.00  0.00 84.59  1.00  0.00  0.00  0.08
   165|ACC|T     84.31       0.24          2.45            165|ACC|T 0.00  1.01  0.00  0.00  0.00  0.00  0.00  0.00  0.14  0.00  0.00  0.00  0.08  0.23  0.00  0.00  0.98 84.55  0.00  0.00  0.00
   166|CAC|H     84.31       0.14          2.55            166|CAC|H 0.00  0.00  0.00  0.02  0.00  0.00  0.00 84.45  0.00  0.00  0.97  0.00  0.08  0.23  0.10  1.01  0.00  0.00  0.00  0.00  0.14
   167|AAA|K     80.53       0.96          5.51            167|AAA|K 0.94  0.00  0.00  0.01  0.97  0.00  0.01  0.00  0.93 81.49  0.01  0.01  1.14  0.00  0.22  0.97  0.02  0.23  0.01  0.00  0.01
   168|AAC|N     82.40       0.13          4.47            168|AAC|N 0.00  0.00  0.01  0.98  0.00  0.01  0.01  0.23  0.94  0.10  0.00  0.00 82.53  0.00  0.00  0.00  0.99  0.23  0.01  0.00  0.94
   169|CCG|P     86.15       0.36          0.49            169|CCG|P 0.00  0.02  0.00  0.00  0.00  0.00  0.00  0.00  0.00  0.00  0.14  0.00  0.00 86.51  0.09  0.02  0.14  0.09  0.00  0.00  0.00
   170|TTC|F     82.48       0.13          4.39            170|TTC|F 0.00  0.00  0.16  0.00  0.00 82.61  0.00  0.01  0.97  0.00  1.09  0.00  0.01  0.01  0.00  0.00  0.99  0.01  0.16  0.00  0.97
   171|AAA|K     80.53       0.96          5.51            171|AAA|K 0.94  0.00  0.00  0.01  0.97  0.00  0.01  0.00  0.93 81.49  0.01  0.01  1.14  0.00  0.22  0.97  0.02  0.23  0.01  0.00  0.01
   172|GGT|G     84.12       2.15          0.73            172|GGT|G 0.00  0.01  0.14  0.21  0.00  0.00 86.27  0.00  0.00  0.00  0.00  0.00  0.00  0.00  0.00  0.01  0.21  0.00  0.15  0.00  0.00
   173|AAA|K     80.53       0.96          5.51            173|AAA|K 0.94  0.00  0.00  0.01  0.97  0.00  0.01  0.00  0.93 81.49  0.01  0.01  1.14  0.00  0.22  0.97  0.02  0.23  0.01  0.00  0.01
   174|AAA|K     80.53       0.96          5.51            174|AAA|K 0.94  0.00  0.00  0.01  0.97  0.00  0.01  0.00  0.93 81.49  0.01  0.01  1.14  0.00  0.22  0.97  0.02  0.23  0.01  0.00  0.01
   175|CAC|H     84.31       0.14          2.55            175|CAC|H 0.00  0.00  0.00  0.02  0.00  0.00  0.00 84.45  0.00  0.00  0.97  0.00  0.08  0.23  0.10  1.01  0.00  0.00  0.00  0.00  0.14
   176|TCT|S     82.48       2.11          2.41            176|TCT|S 0.00  0.16  0.02  0.00  0.00  0.13  0.00  0.00  0.00  0.00  0.00  0.00  0.00  1.01  0.00  0.00 84.59  1.00  0.00  0.00  0.08
   177|GAA|E     82.29       0.98          3.73            177|GAA|E 0.14  0.23  0.00  1.17 83.27  0.00  1.01  0.00  0.00  0.20  0.00  0.00  0.00  0.00  0.01  0.00  0.00  0.00  0.96  0.00  0.00
   178|GAA|E     82.29       0.98          3.73            178|GAA|E 0.14  0.23  0.00  1.17 83.27  0.00  1.01  0.00  0.00  0.20  0.00  0.00  0.00  0.00  0.01  0.00  0.00  0.00  0.96  0.00  0.00
   179|TCT|S     82.48       2.11          2.41            179|TCT|S 0.00  0.16  0.02  0.00  0.00  0.13  0.00  0.00  0.00  0.00  0.00  0.00  0.00  1.01  0.00  0.00 84.59  1.00  0.00  0.00  0.08
   180|AAA|K     80.53       0.96          5.51            180|AAA|K 0.94  0.00  0.00  0.01  0.97  0.00  0.01  0.00  0.93 81.49  0.01  0.01  1.14  0.00  0.22  0.97  0.02  0.23  0.01  0.00  0.01
   181|ACC|T     84.31       0.24          2.45            181|ACC|T 0.00  1.01  0.00  0.00  0.00  0.00  0.00  0.00  0.14  0.00  0.00  0.00  0.08  0.23  0.00  0.00  0.98 84.55  0.00  0.00  0.00
   182|AAA|K     80.53       0.96          5.51            182|AAA|K 0.94  0.00  0.00  0.01  0.97  0.00  0.01  0.00  0.93 81.49  0.01  0.01  1.14  0.00  0.22  0.97  0.02  0.23  0.01  0.00  0.01
   183|CTG|L     84.24       0.49          2.27            183|CTG|L 0.00  0.00  0.00  0.00  0.00  0.00  0.00  0.00  0.00  0.00 84.73  0.08  0.00  1.01  1.00  0.16  0.00  0.00  0.02  0.00  0.00
   184|TCT|S     82.48       2.11          2.41            184|TCT|S 0.00  0.16  0.02  0.00  0.00  0.13  0.00  0.00  0.00  0.00  0.00  0.00  0.00  1.01  0.00  0.00 84.59  1.00  0.00  0.00  0.08
   185|GAA|E     82.29       0.98          3.73            185|GAA|E 0.14  0.23  0.00  1.17 83.27  0.00  1.01  0.00  0.00  0.20  0.00  0.00  0.00  0.00  0.01  0.00  0.00  0.00  0.96  0.00  0.00
   186|TAC|Y     82.44       0.13          4.43            186|TAC|Y 0.10  0.00  0.98  0.16  0.00  0.94  0.00  0.98  0.01  0.00  0.01  0.00  0.97  0.00  0.00  0.01  0.24  0.00  0.00  0.00 82.57
   187|GCT|A     84.24       2.16          0.61            187|GCT|A 0.00 86.39  0.00  0.09  0.00  0.00  0.02  0.00  0.00  0.00  0.00  0.00  0.00  0.01  0.00  0.00  0.15  0.21  0.14  0.00  0.00
   188|TCT|S     82.48       2.11          2.41            188|TCT|S 0.00  0.16  0.02  0.00  0.00  0.13  0.00  0.00  0.00  0.00  0.00  0.00  0.00  1.01  0.00  0.00 84.59  1.00  0.00  0.00  0.08
   189|CAG|Q     84.20       0.20          2.60            189|CAG|Q 0.14  0.00  0.00  0.00  0.02  0.00  0.00  0.15  0.00  0.08  0.97  0.00  0.00  0.23 84.40  1.01  0.00  0.00  0.00  0.00  0.00
   190|CGT|R     84.24       2.16          0.61            190|CGT|R 0.00  0.00  0.14  0.00  0.00  0.00  0.02  0.21  0.00  0.00  0.15  0.00  0.00  0.01  0.00 86.39  0.09  0.00  0.00  0.00  0.00
   191|GTT|V     82.37       2.11          2.53            191|GTT|V 0.00  1.01  0.00  0.98  0.01  0.14  0.16  0.00  0.20  0.00  0.01  0.00  0.00  0.00  0.00  0.00  0.00  0.00 84.47  0.00  0.00
   192|GGT|G     84.12       2.15          0.73            192|GGT|G 0.00  0.01  0.14  0.21  0.00  0.00 86.27  0.00  0.00  0.00  0.00  0.00  0.00  0.00  0.00  0.01  0.21  0.00  0.15  0.00  0.00
   193|GAA|E     82.29       0.98          3.73            193|GAA|E 0.14  0.23  0.00  1.17 83.27  0.00  1.01  0.00  0.00  0.20  0.00  0.00  0.00  0.00  0.01  0.00  0.00  0.00  0.96  0.00  0.00
   194|AAA|K     80.53       0.96          5.51            194|AAA|K 0.94  0.00  0.00  0.01  0.97  0.00  0.01  0.00  0.93 81.49  0.01  0.01  1.14  0.00  0.22  0.97  0.02  0.23  0.01  0.00  0.01
   195|AAC|N     82.40       0.13          4.47            195|AAC|N 0.00  0.00  0.01  0.98  0.00  0.01  0.01  0.23  0.94  0.10  0.00  0.00 82.53  0.00  0.00  0.00  0.99  0.23  0.01  0.00  0.94
   196|CCG|P     86.15       0.36          0.49            196|CCG|P 0.00  0.02  0.00  0.00  0.00  0.00  0.00  0.00  0.00  0.00  0.14  0.00  0.00 86.51  0.09  0.02  0.14  0.09  0.00  0.00  0.00
   197|TTC|F     82.48       0.13          4.39            197|TTC|F 0.00  0.00  0.16  0.00  0.00 82.61  0.00  0.01  0.97  0.00  1.09  0.00  0.01  0.01  0.00  0.00  0.99  0.01  0.16  0.00  0.97
   198|TAC|Y     82.44       0.13          4.43            198|TAC|Y 0.10  0.00  0.98  0.16  0.00  0.94  0.00  0.98  0.01  0.00  0.01  0.00  0.97  0.00  0.00  0.01  0.24  0.00  0.00  0.00 82.57
   199|GGT|G     84.12       2.15          0.73            199|GGT|G 0.00  0.01  0.14  0.21  0.00  0.00 86.27  0.00  0.00  0.00  0.00  0.00  0.00  0.00  0.00  0.01  0.21  0.00  0.15  0.00  0.00
   200|AAA|K     80.53       0.96          5.51            200|AAA|K 0.94  0.00  0.00  0.01  0.97  0.00  0.01  0.00  0.93 81.49  0.01  0.01  1.14  0.00  0.22  0.97  0.02  0.23  0.01  0.00  0.01
   201|ACC|T     84.31       0.24          2.45            201|ACC|T 0.00  1.01  0.00  0.00  0.00  0.00  0.00  0.00  0.14  0.00  0.00  0.00  0.08  0.23  0.00  0.00  0.98 84.55  0.00  0.00  0.00
   202|CAC|H     84.31       0.14          2.55            202|CAC|H 0.00  0.00  0.00  0.02  0.00  0.00  0.00 84.45  0.00  0.00  0.97  0.00  0.08  0.23  0.10  1.01  0.00  0.00  0.00  0.00  0.14
   203|TCT|S     82.48       2.11          2.41            203|TCT|S 0.00  0.16  0.02  0.00  0.00  0.13  0.00  0.00  0.00  0.00  0.00  0.00  0.00  1.01  0.00  0.00 84.59  1.00  0.00  0.00  0.08
   204|GAC|D     84.20       0.14          2.67            204|GAC|D 0.00  0.23  0.00 84.33  0.10  0.00  1.01  0.01  0.00  0.00  0.00  0.00  0.20  0.00  0.00  0.00  0.00  0.00  0.96  0.00  0.14
   205|GAA|E     82.29       0.98          3.73            205|GAA|E 0.14  0.23  0.00  1.17 83.27  0.00  1.01  0.00  0.00  0.20  0.00  0.00  0.00  0.00  0.01  0.00  0.00  0.00  0.96  0.00  0.00
   206|TTC|F     82.48       0.13          4.39            206|TTC|F 0.00  0.00  0.16  0.00  0.00 82.61  0.00  0.01  0.97  0.00  1.09  0.00  0.01  0.01  0.00  0.00  0.99  0.01  0.16  0.00  0.97
   207|AAA|K     80.53       0.96          5.51            207|AAA|K 0.94  0.00  0.00  0.01  0.97  0.00  0.01  0.00  0.93 81.49  0.01  0.01  1.14  0.00  0.22  0.97  0.02  0.23  0.01  0.00  0.01
   208|ACC|T     84.31       0.24          2.45            208|ACC|T 0.00  1.01  0.00  0.00  0.00  0.00  0.00  0.00  0.14  0.00  0.00  0.00  0.08  0.23  0.00  0.00  0.98 84.55  0.00  0.00  0.00
   209|TAC|Y     82.44       0.13          4.43            209|TAC|Y 0.10  0.00  0.98  0.16  0.00  0.94  0.00  0.98  0.01  0.00  0.01  0.00  0.97  0.00  0.00  0.01  0.24  0.00  0.00  0.00 82.57
   210|ATG|M     82.33       0.00          4.67            210|ATG|M 0.01  0.01  0.00  0.00  0.01  0.00  0.00  0.00  0.35  0.97  1.17 82.33  0.00  0.00  0.00  0.16  0.01  0.99  0.99  0.00  0.00
   211|TCT|S     82.48       2.11          2.41            211|TCT|S 0.00  0.16  0.02  0.00  0.00  0.13  0.00  0.00  0.00  0.00  0.00  0.00  0.00  1.01  0.00  0.00 84.59  1.00  0.00  0.00  0.08
   212|AAA|K     80.53       0.96          5.51            212|AAA|K 0.94  0.00  0.00  0.01  0.97  0.00  0.01  0.00  0.93 81.49  0.01  0.01  1.14  0.00  0.22  0.97  0.02  0.23  0.01  0.00  0.01
   213|AAA|K     80.53       0.96          5.51            213|AAA|K 0.94  0.00  0.00  0.01  0.97  0.00  0.01  0.00  0.93 81.49  0.01  0.01  1.14  0.00  0.22  0.97  0.02  0.23  0.01  0.00  0.01
   214|TTC|F     82.48       0.13          4.39            214|TTC|F 0.00  0.00  0.16  0.00  0.00 82.61  0.00  0.01  0.97  0.00  1.09  0.00  0.01  0.01  0.00  0.00  0.99  0.01  0.16  0.00  0.97
   215|AAA|K     80.53       0.96          5.51            215|AAA|K 0.94  0.00  0.00  0.01  0.97  0.00  0.01  0.00  0.93 81.49  0.01  0.01  1.14  0.00  0.22  0.97  0.02  0.23  0.01  0.00  0.01
   216|GGT|G     84.12       2.15          0.73            216|GGT|G 0.00  0.01  0.14  0.21  0.00  0.00 86.27  0.00  0.00  0.00  0.00  0.00  0.00  0.00  0.00  0.01  0.21  0.00  0.15  0.00  0.00
   217|CGT|R     84.24       2.16          0.61            217|CGT|R 0.00  0.00  0.14  0.00  0.00  0.00  0.02  0.21  0.00  0.00  0.15  0.00  0.00  0.01  0.00 86.39  0.09  0.00  0.00  0.00  0.00
   218|AAA|K     80.53       0.96          5.51            218|AAA|K 0.94  0.00  0.00  0.01  0.97  0.00  0.01  0.00  0.93 81.49  0.01  0.01  1.14  0.00  0.22  0.97  0.02  0.23  0.01  0.00  0.01
   219|CCG|P     86.15       0.36          0.49            219|CCG|P 0.00  0.02  0.00  0.00  0.00  0.00  0.00  0.00  0.00  0.00  0.14  0.00  0.00 86.51  0.09  0.02  0.14  0.09  0.00  0.00  0.00
   220|AAA|K     80.53       0.96          5.51            220|AAA|K 0.94  0.00  0.00  0.01  0.97  0.00  0.01  0.00  0.93 81.49  0.01  0.01  1.14  0.00  0.22  0.97  0.02  0.23  0.01  0.00  0.01
   221|AAC|N     82.40       0.13          4.47            221|AAC|N 0.00  0.00  0.01  0.98  0.00  0.01  0.01  0.23  0.94  0.10  0.00  0.00 82.53  0.00  0.00  0.00  0.99  0.23  0.01  0.00  0.94
   222|TCT|S     82.48       2.11          2.41            222|TCT|S 0.00  0.16  0.02  0.00  0.00  0.13  0.00  0.00  0.00  0.00  0.00  0.00  0.00  1.01  0.00  0.00 84.59  1.00  0.00  0.00  0.08
   223|CGT|R     84.24       2.16          0.61            223|CGT|R 0.00  0.00  0.14  0.00  0.00  0.00  0.02  0.21  0.00  0.00  0.15  0.00  0.00  0.01  0.00 86.39  0.09  0.00  0.00  0.00  0.00
   224|CCG|P     86.15       0.36          0.49            224|CCG|P 0.00  0.02  0.00  0.00  0.00  0.00  0.00  0.00  0.00  0.00  0.14  0.00  0.00 86.51  0.09  0.02  0.14  0.09  0.00  0.00  0.00
   225|GTT|V     82.37       2.11          2.53            225|GTT|V 0.00  1.01  0.00  0.98  0.01  0.14  0.16  0.00  0.20  0.00  0.01  0.00  0.00  0.00  0.00  0.00  0.00  0.00 84.47  0.00  0.00
   226|ATC|I     82.44       0.21          4.34            226|ATC|I 0.00  0.01  0.00  0.01  0.00  0.94  0.00  0.00 82.66  0.00  0.23  0.02  0.97  0.00  0.00  0.00  0.17  0.99  0.99  0.00  0.01
   227|ATC|I     82.44       0.21          4.34            227|ATC|I 0.00  0.01  0.00  0.01  0.00  0.94  0.00  0.00 82.66  0.00  0.23  0.02  0.97  0.00  0.00  0.00  0.17  0.99  0.99  0.00  0.01
   228|GAC|D     84.20       0.14          2.67            228|GAC|D 0.00  0.23  0.00 84.33  0.10  0.00  1.01  0.01  0.00  0.00  0.00  0.00  0.20  0.00  0.00  0.00  0.00  0.00  0.96  0.00  0.14
   229|GGT|G     84.12       2.15          0.73            229|GGT|G 0.00  0.01  0.14  0.21  0.00  0.00 86.27  0.00  0.00  0.00  0.00  0.00  0.00  0.00  0.00  0.01  0.21  0.00  0.15  0.00  0.00
   230|ACC|T     84.31       0.24          2.45            230|ACC|T 0.00  1.01  0.00  0.00  0.00  0.00  0.00  0.00  0.14  0.00  0.00  0.00  0.08  0.23  0.00  0.00  0.98 84.55  0.00  0.00  0.00
   231|GAA|E     82.29       0.98          3.73            231|GAA|E 0.14  0.23  0.00  1.17 83.27  0.00  1.01  0.00  0.00  0.20  0.00  0.00  0.00  0.00  0.01  0.00  0.00  0.00  0.96  0.00  0.00
   232|TAC|Y     82.44       0.13          4.43            232|TAC|Y 0.10  0.00  0.98  0.16  0.00  0.94  0.00  0.98  0.01  0.00  0.01  0.00  0.97  0.00  0.00  0.01  0.24  0.00  0.00  0.00 82.57
   233|GAA|E     82.29       0.98          3.73            233|GAA|E 0.14  0.23  0.00  1.17 83.27  0.00  1.01  0.00  0.00  0.20  0.00  0.00  0.00  0.00  0.01  0.00  0.00  0.00  0.96  0.00  0.00
   234|TCT|S     82.48       2.11          2.41            234|TCT|S 0.00  0.16  0.02  0.00  0.00  0.13  0.00  0.00  0.00  0.00  0.00  0.00  0.00  1.01  0.00  0.00 84.59  1.00  0.00  0.00  0.08
   235|GCT|A     84.24       2.16          0.61            235|GCT|A 0.00 86.39  0.00  0.09  0.00  0.00  0.02  0.00  0.00  0.00  0.00  0.00  0.00  0.01  0.00  0.00  0.15  0.21  0.14  0.00  0.00
   236|ACC|T     84.31       0.24          2.45            236|ACC|T 0.00  1.01  0.00  0.00  0.00  0.00  0.00  0.00  0.14  0.00  0.00  0.00  0.08  0.23  0.00  0.00  0.98 84.55  0.00  0.00  0.00
   237|GAA|E     82.29       0.98          3.73            237|GAA|E 0.14  0.23  0.00  1.17 83.27  0.00  1.01  0.00  0.00  0.20  0.00  0.00  0.00  0.00  0.01  0.00  0.00  0.00  0.96  0.00  0.00
   238|GCT|A     84.24       2.16          0.61            238|GCT|A 0.00 86.39  0.00  0.09  0.00  0.00  0.02  0.00  0.00  0.00  0.00  0.00  0.00  0.01  0.00  0.00  0.15  0.21  0.14  0.00  0.00
   239|TCT|S     82.48       2.11          2.41            239|TCT|S 0.00  0.16  0.02  0.00  0.00  0.13  0.00  0.00  0.00  0.00  0.00  0.00  0.00  1.01  0.00  0.00 84.59  1.00  0.00  0.00  0.08
   240|CGT|R     84.24       2.16          0.61            240|CGT|R 0.00  0.00  0.14  0.00  0.00  0.00  0.02  0.21  0.00  0.00  0.15  0.00  0.00  0.01  0.00 86.39  0.09  0.00  0.00  0.00  0.00
   241|CAG|Q     84.20       0.20          2.60            241|CAG|Q 0.14  0.00  0.00  0.00  0.02  0.00  0.00  0.15  0.00  0.08  0.97  0.00  0.00  0.23 84.40  1.01  0.00  0.00  0.00  0.00  0.00
   242|CTG|L     84.24       0.49          2.27            242|CTG|L 0.00  0.00  0.00  0.00  0.00  0.00  0.00  0.00  0.00  0.00 84.73  0.08  0.00  1.01  1.00  0.16  0.00  0.00  0.02  0.00  0.00
   243|AAC|N     82.40       0.13          4.47            243|AAC|N 0.00  0.00  0.01  0.98  0.00  0.01  0.01  0.23  0.94  0.10  0.00  0.00 82.53  0.00  0.00  0.00  0.99  0.23  0.01  0.00  0.94
   244|GTT|V     82.37       2.11          2.53            244|GTT|V 0.00  1.01  0.00  0.98  0.01  0.14  0.16  0.00  0.20  0.00  0.01  0.00  0.00  0.00  0.00  0.00  0.00  0.00 84.47  0.00  0.00
   245|GTT|V     82.37       2.11          2.53            245|GTT|V 0.00  1.01  0.00  0.98  0.01  0.14  0.16  0.00  0.20  0.00  0.01  0.00  0.00  0.00  0.00  0.00  0.00  0.00 84.47  0.00  0.00
   246|CCG|P     86.15       0.36          0.49            246|CCG|P 0.00  0.02  0.00  0.00  0.00  0.00  0.00  0.00  0.00  0.00  0.14  0.00  0.00 86.51  0.09  0.02  0.14  0.09  0.00  0.00  0.00
   247|GCT|A     84.24       2.16          0.61            247|GCT|A 0.00 86.39  0.00  0.09  0.00  0.00  0.02  0.00  0.00  0.00  0.00  0.00  0.00  0.01  0.00  0.00  0.15  0.21  0.14  0.00  0.00
   248|ACC|T     84.31       0.24          2.45            248|ACC|T 0.00  1.01  0.00  0.00  0.00  0.00  0.00  0.00  0.14  0.00  0.00  0.00  0.08  0.23  0.00  0.00  0.98 84.55  0.00  0.00  0.00
   249|ATC|I     82.44       0.21          4.34            249|ATC|I 0.00  0.01  0.00  0.01  0.00  0.94  0.00  0.00 82.66  0.00  0.23  0.02  0.97  0.00  0.00  0.00  0.17  0.99  0.99  0.00  0.01
   250|CTG|L     84.24       0.49          2.27            250|CTG|L 0.00  0.00  0.00  0.00  0.00  0.00  0.00  0.00  0.00  0.00 84.73  0.08  0.00  1.01  1.00  0.16  0.00  0.00  0.02  0.00  0.00
   251|CAC|H     84.31       0.14          2.55            251|CAC|H 0.00  0.00  0.00  0.02  0.00  0.00  0.00 84.45  0.00  0.00  0.97  0.00  0.08  0.23  0.10  1.01  0.00  0.00  0.00  0.00  0.14
   252|CGT|R     84.24       2.16          0.61            252|CGT|R 0.00  0.00  0.14  0.00  0.00  0.00  0.02  0.21  0.00  0.00  0.15  0.00  0.00  0.01  0.00 86.39  0.09  0.00  0.00  0.00  0.00
   253|ATC|I     82.44       0.21          4.34            253|ATC|I 0.00  0.01  0.00  0.01  0.00  0.94  0.00  0.00 82.66  0.00  0.23  0.02  0.97  0.00  0.00  0.00  0.17  0.99  0.99  0.00  0.01
   254|AAA|K     80.53       0.96          5.51            254|AAA|K 0.94  0.00  0.00  0.01  0.97  0.00  0.01  0.00  0.93 81.49  0.01  0.01  1.14  0.00  0.22  0.97  0.02  0.23  0.01  0.00  0.01
   255|TCT|S     82.48       2.11          2.41            255|TCT|S 0.00  0.16  0.02  0.00  0.00  0.13  0.00  0.00  0.00  0.00  0.00  0.00  0.00  1.01  0.00  0.00 84.59  1.00  0.00  0.00  0.08
   256|AAA|K     80.53       0.96          5.51            256|AAA|K 0.94  0.00  0.00  0.01  0.97  0.00  0.01  0.00  0.93 81.49  0.01  0.01  1.14  0.00  0.22  0.97  0.02  0.23  0.01  0.00  0.01
   257|AAC|N     82.40       0.13          4.47            257|AAC|N 0.00  0.00  0.01  0.98  0.00  0.01  0.01  0.23  0.94  0.10  0.00  0.00 82.53  0.00  0.00  0.00  0.99  0.23  0.01  0.00  0.94
   258|GAA|E     82.29       0.98          3.73            258|GAA|E 0.14  0.23  0.00  1.17 83.27  0.00  1.01  0.00  0.00  0.20  0.00  0.00  0.00  0.00  0.01  0.00  0.00  0.00  0.96  0.00  0.00
   259|AAA|K     80.53       0.96          5.51            259|AAA|K 0.94  0.00  0.00  0.01  0.97  0.00  0.01  0.00  0.93 81.49  0.01  0.01  1.14  0.00  0.22  0.97  0.02  0.23  0.01  0.00  0.01
   260|TAC|Y     82.44       0.13          4.43            260|TAC|Y 0.10  0.00  0.98  0.16  0.00  0.94  0.00  0.98  0.01  0.00  0.01  0.00  0.97  0.00  0.00  0.01  0.24  0.00  0.00  0.00 82.57
   261|TCT|S     82.48       2.11          2.41            261|TCT|S 0.00  0.16  0.02  0.00  0.00  0.13  0.00  0.00  0.00  0.00  0.00  0.00  0.00  1.01  0.00  0.00 84.59  1.00  0.00  0.00  0.08
   262|GGT|G     84.12       2.15          0.73            262|GGT|G 0.00  0.01  0.14  0.21  0.00  0.00 86.27  0.00  0.00  0.00  0.00  0.00  0.00  0.00  0.00  0.01  0.21  0.00  0.15  0.00  0.00
   263|TAC|Y     82.44       0.13          4.43            263|TAC|Y 0.10  0.00  0.98  0.16  0.00  0.94  0.00  0.98  0.01  0.00  0.01  0.00  0.97  0.00  0.00  0.01  0.24  0.00  0.00  0.00 82.57
   264|TTC|F     82.48       0.13          4.39            264|TTC|F 0.00  0.00  0.16  0.00  0.00 82.61  0.00  0.01  0.97  0.00  1.09  0.00  0.01  0.01  0.00  0.00  0.99  0.01  0.16  0.00  0.97
   265|TAC|Y     82.44       0.13          4.43            265|TAC|Y 0.10  0.00  0.98  0.16  0.00  0.94  0.00  0.98  0.01  0.00  0.01  0.00  0.97  0.00  0.00  0.01  0.24  0.00  0.00  0.00 82.57
   266|AAA|K     80.53       0.96          5.51            266|AAA|K 0.94  0.00  0.00  0.01  0.97  0.00  0.01  0.00  0.93 81.49  0.01  0.01  1.14  0.00  0.22  0.97  0.02  0.23  0.01  0.00  0.01
                                                                                                                                                                                                 
                                                                                                                                                                                                 
                                                                                                                                                                                                 
Expected Selected Codon Mutation Counts                 Expected Selected Amino Acid Counts                                                                                                      
---------------------------------------                 -----------------------------------                                                                                                      
                                                                                                                                                                                                 
            Codon                                                   Residue                                                                                                                      
Site         Identical Synonymous Nonsynonymous         Site            *     A     C     D     E     F     G     H     I     K     L     M     N     P     Q     R     S     T     V     W     Y
     1|ATG|M     82.33       0.00          4.67              1|ATG|M 0.01  0.01  0.00  0.00  0.01  0.00  0.00  0.00  0.35  0.97  1.17 82.33  0.00  0.00  0.00  0.16  0.01  0.99  0.99  0.00  0.00
     2|AAA|K     80.53       0.96          5.51              2|AAA|K 0.94  0.00  0.00  0.01  0.97  0.00  0.01  0.00  0.93 81.49  0.01  0.01  1.14  0.00  0.22  0.97  0.02  0.23  0.01  0.00  0.01
     3|TCT|S     82.48       2.11          2.41              3|TCT|S 0.00  0.16  0.02  0.00  0.00  0.13  0.00  0.00  0.00  0.00  0.00  0.00  0.00  1.01  0.00  0.00 84.59  1.00  0.00  0.00  0.08
     4|GGT|G     84.12       2.15          0.73              4|GGT|G 0.00  0.01  0.14  0.21  0.00  0.00 86.27  0.00  0.00  0.00  0.00  0.00  0.00  0.00  0.00  0.01  0.21  0.00  0.15  0.00  0.00
     5|GTT|V     82.37       2.11          2.53              5|GTT|V 0.00  1.01  0.00  0.98  0.01  0.14  0.16  0.00  0.20  0.00  0.01  0.00  0.00  0.00  0.00  0.00  0.00  0.00 84.47  0.00  0.00
     6|TAC|Y     82.44       0.13          4.43              6|TAC|Y 0.10  0.00  0.98  0.16  0.00  0.94  0.00  0.98  0.01  0.00  0.01  0.00  0.97  0.00  0.00  0.01  0.24  0.00  0.00  0.00 82.57
     7|AAA|K     80.53       0.96          5.51              7|AAA|K 0.94  0.00  0.00  0.01  0.97  0.00  0.01  0.00  0.93 81.49  0.01  0.01  1.14  0.00  0.22  0.97  0.02  0.23  0.01  0.00  0.01
     8|ATC|I     82.44       0.21          4.34              8|ATC|I 0.00  0.01  0.00  0.01  0.00  0.94  0.00  0.00 82.66  0.00  0.23  0.02  0.97  0.00  0.00  0.00  0.17  0.99  0.99  0.00  0.01
     9|ACC|T     84.31       0.24          2.45              9|ACC|T 0.00  1.01  0.00  0.00  0.00  0.00  0.00  0.00  0.14  0.00  0.00  0.00  0.08  0.23  0.00  0.00  0.98 84.55  0.00  0.00  0.00
    10|AAC|N     82.40       0.13          4.47             10|AAC|N 0.00  0.00  0.01  0.98  0.00  0.01  0.01  0.23  0.94  0.10  0.00  0.00 82.53  0.00  0.00  0.00  0.99  0.23  0.01  0.00  0.94
    11|AAA|K     80.53       0.96          5.51             11|AAA|K 0.94  0.00  0.00  0.01  0.97  0.00  0.01  0.00  0.93 81.49  0.01  0.01  1.14  0.00  0.22  0.97  0.02  0.23  0.01  0.00  0.01
    12|AAC|N     82.40       0.13          4.47             12|AAC|N 0.00  0.00  0.01  0.98  0.00  0.01  0.01  0.23  0.94  0.10  0.00  0.00 82.53  0.00  0.00  0.00  0.99  0.23  0.01  0.00  0.94
    13|ACC|T     84.31       0.24          2.45             13|ACC|T 0.00  1.01  0.00  0.00  0.00  0.00  0.00  0.00  0.14  0.00  0.00  0.00  0.08  0.23  0.00  0.00  0.98 84.55  0.00  0.00  0.00
    14|GGT|G     84.12       2.15          0.73             14|GGT|G 0.00  0.01  0.14  0.21  0.00  0.00 86.27  0.00  0.00  0.00  0.00  0.00  0.00  0.00  0.00  0.01  0.21  0.00  0.15  0.00  0.00
    15|AAA|K     80.53       0.96          5.51             15|AAA|K 0.94  0.00  0.00  0.01  0.97  0.00  0.01  0.00  0.93 81.49  0.01  0.01  1.14  0.00  0.22  0.97  0.02  0.23  0.01  0.00  0.01
    16|TTC|F     82.48       0.13          4.39             16|TTC|F 0.00  0.00  0.16  0.00  0.00 82.61  0.00  0.01  0.97  0.00  1.09  0.00  0.01  0.01  0.00  0.00  0.99  0.01  0.16  0.00  0.97
    17|TAC|Y     82.44       0.13          4.43             17|TAC|Y 0.10  0.00  0.98  0.16  0.00  0.94  0.00  0.98  0.01  0.00  0.01  0.00  0.97  0.00  0.00  0.01  0.24  0.00  0.00  0.00 82.57
    18|ATC|I     82.44       0.21          4.34             18|ATC|I 0.00  0.01  0.00  0.01  0.00  0.94  0.00  0.00 82.66  0.00  0.23  0.02  0.97  0.00  0.00  0.00  0.17  0.99  0.99  0.00  0.01
    19|GGT|G     84.12       2.15          0.73             19|GGT|G 0.00  0.01  0.14  0.21  0.00  0.00 86.27  0.00  0.00  0.00  0.00  0.00  0.00  0.00  0.00  0.01  0.21  0.00  0.15  0.00  0.00
    20|TCT|S     82.48       2.11          2.41             20|TCT|S 0.00  0.16  0.02  0.00  0.00  0.13  0.00  0.00  0.00  0.00  0.00  0.00  0.00  1.01  0.00  0.00 84.59  1.00  0.00  0.00  0.08
    21|TCT|S     82.48       2.11          2.41             21|TCT|S 0.00  0.16  0.02  0.00  0.00  0.13  0.00  0.00  0.00  0.00  0.00  0.00  0.00  1.01  0.00  0.00 84.59  1.00  0.00  0.00  0.08
    22|GAA|E     82.29       0.98          3.73             22|GAA|E 0.14  0.23  0.00  1.17 83.27  0.00  1.01  0.00  0.00  0.20  0.00  0.00  0.00  0.00  0.01  0.00  0.00  0.00  0.96  0.00  0.00
    23|GAC|D     84.20       0.14          2.67             23|GAC|D 0.00  0.23  0.00 84.33  0.10  0.00  1.01  0.01  0.00  0.00  0.00  0.00  0.20  0.00  0.00  0.00  0.00  0.00  0.96  0.00  0.14
    24|TGC|C     84.24       0.14          2.63             24|TGC|C 0.08  0.00 84.37  0.00  0.00  0.14  0.16  0.00  0.00  0.00  0.00  0.00  0.00  0.00  0.00  1.01  1.00  0.00  0.00  0.02  0.20
    25|GAA|E     82.29       0.98          3.73             25|GAA|E 0.14  0.23  0.00  1.17 83.27  0.00  1.01  0.00  0.00  0.20  0.00  0.00  0.00  0.00  0.01  0.00  0.00  0.00  0.96  0.00  0.00
    26|TCT|S     82.48       2.11          2.41             26|TCT|S 0.00  0.16  0.02  0.00  0.00  0.13  0.00  0.00  0.00  0.00  0.00  0.00  0.00  1.01  0.00  0.00 84.59  1.00  0.00  0.00  0.08
    27|CGT|R     84.24       2.16          0.61             27|CGT|R 0.00  0.00  0.14  0.00  0.00  0.00  0.02  0.21  0.00  0.00  0.15  0.00  0.00  0.01  0.00 86.39  0.09  0.00  0.00  0.00  0.00
    28|CTG|L     84.24       0.49          2.27             28|CTG|L 0.00  0.00  0.00  0.00  0.00  0.00  0.00  0.00  0.00  0.00 84.73  0.08  0.00  1.01  1.00  0.16  0.00  0.00  0.02  0.00  0.00
    29|AAA|K     80.53       0.96          5.51             29|AAA|K 0.94  0.00  0.00  0.01  0.97  0.00  0.01  0.00  0.93 81.49  0.01  0.01  1.14  0.00  0.22  0.97  0.02  0.23  0.01  0.00  0.01
    30|GTT|V     82.37       2.11          2.53             30|GTT|V 0.00  1.01  0.00  0.98  0.01  0.14  0.16  0.00  0.20  0.00  0.01  0.00  0.00  0.00  0.00  0.00  0.00  0.00 84.47  0.00  0.00
    31|CAC|H     84.31       0.14          2.55             31|CAC|H 0.00  0.00  0.00  0.02  0.00  0.00  0.00 84.45  0.00  0.00  0.97  0.00  0.08  0.23  0.10  1.01  0.00  0.00  0.00  0.00  0.14
    32|TTC|F     82.48       0.13          4.39             32|TTC|F 0.00  0.00  0.16  0.00  0.00 82.61  0.00  0.01  0.97  0.00  1.09  0.00  0.01  0.01  0.00  0.00  0.99  0.01  0.16  0.00  0.97
    33|CGT|R     84.24       2.16          0.61             33|CGT|R 0.00  0.00  0.14  0.00  0.00  0.00  0.02  0.21  0.00  0.00  0.15  0.00  0.00  0.01  0.00 86.39  0.09  0.00  0.00  0.00  0.00
    34|AAC|N     82.40       0.13          4.47             34|AAC|N 0.00  0.00  0.01  0.98  0.00  0.01  0.01  0.23  0.94  0.10  0.00  0.00 82.53  0.00  0.00  0.00  0.99  0.23  0.01  0.00  0.94
    35|CTG|L     84.24       0.49          2.27             35|CTG|L 0.00  0.00  0.00  0.00  0.00  0.00  0.00  0.00  0.00  0.00 84.73  0.08  0.00  1.01  1.00  0.16  0.00  0.00  0.02  0.00  0.00
    36|AAA|K     80.53       0.96          5.51             36|AAA|K 0.94  0.00  0.00  0.01  0.97  0.00  0.01  0.00  0.93 81.49  0.01  0.01  1.14  0.00  0.22  0.97  0.02  0.23  0.01  0.00  0.01
    37|AAC|N     82.40       0.13          4.47             37|AAC|N 0.00  0.00  0.01  0.98  0.00  0.01  0.01  0.23  0.94  0.10  0.00  0.00 82.53  0.00  0.00  0.00  0.99  0.23  0.01  0.00  0.94
    38|AAC|N     82.40       0.13          4.47             38|AAC|N 0.00  0.00  0.01  0.98  0.00  0.01  0.01  0.23  0.94  0.10  0.00  0.00 82.53  0.00  0.00  0.00  0.99  0.23  0.01  0.00  0.94
    39|CGT|R     84.24       2.16          0.61             39|CGT|R 0.00  0.00  0.14  0.00  0.00  0.00  0.02  0.21  0.00  0.00  0.15  0.00  0.00  0.01  0.00 86.39  0.09  0.00  0.00  0.00  0.00
    40|CAC|H     84.31       0.14          2.55             40|CAC|H 0.00  0.00  0.00  0.02  0.00  0.00  0.00 84.45  0.00  0.00  0.97  0.00  0.08  0.23  0.10  1.01  0.00  0.00  0.00  0.00  0.14
    41|ATC|I     82.44       0.21          4.34             41|ATC|I 0.00  0.01  0.00  0.01  0.00  0.94  0.00  0.00 82.66  0.00  0.23  0.02  0.97  0.00  0.00  0.00  0.17  0.99  0.99  0.00  0.01
    42|AAC|N     82.40       0.13          4.47             42|AAC|N 0.00  0.00  0.01  0.98  0.00  0.01  0.01  0.23  0.94  0.10  0.00  0.00 82.53  0.00  0.00  0.00  0.99  0.23  0.01  0.00  0.94
    43|CGT|R     84.24       2.16          0.61             43|CGT|R 0.00  0.00  0.14  0.00  0.00  0.00  0.02  0.21  0.00  0.00  0.15  0.00  0.00  0.01  0.00 86.39  0.09  0.00  0.00  0.00  0.00
    44|TAC|Y     82.44       0.13          4.43             44|TAC|Y 0.10  0.00  0.98  0.16  0.00  0.94  0.00  0.98  0.01  0.00  0.01  0.00  0.97  0.00  0.00  0.01  0.24  0.00  0.00  0.00 82.57
    45|CTG|L     84.24       0.49          2.27             45|CTG|L 0.00  0.00  0.00  0.00  0.00  0.00  0.00  0.00  0.00  0.00 84.73  0.08  0.00  1.01  1.00  0.16  0.00  0.00  0.02  0.00  0.00
    46|AAC|N     82.40       0.13          4.47             46|AAC|N 0.00  0.00  0.01  0.98  0.00  0.01  0.01  0.23  0.94  0.10  0.00  0.00 82.53  0.00  0.00  0.00  0.99  0.23  0.01  0.00  0.94
    47|AAC|N     82.40       0.13          4.47             47|AAC|N 0.00  0.00  0.01  0.98  0.00  0.01  0.01  0.23  0.94  0.10  0.00  0.00 82.53  0.00  0.00  0.00  0.99  0.23  0.01  0.00  0.94
    48|TCT|S     82.48       2.11          2.41             48|TCT|S 0.00  0.16  0.02  0.00  0.00  0.13  0.00  0.00  0.00  0.00  0.00  0.00  0.00  1.01  0.00  0.00 84.59  1.00  0.00  0.00  0.08
    49|TTC|F     82.48       0.13          4.39             49|TTC|F 0.00  0.00  0.16  0.00  0.00 82.61  0.00  0.01  0.97  0.00  1.09  0.00  0.01  0.01  0.00  0.00  0.99  0.01  0.16  0.00  0.97
    50|AAC|N     82.40       0.13          4.47             50|AAC|N 0.00  0.00  0.01  0.98  0.00  0.01  0.01  0.23  0.94  0.10  0.00  0.00 82.53  0.00  0.00  0.00  0.99  0.23  0.01  0.00  0.94
    51|AAA|K     80.53       0.96          5.51             51|AAA|K 0.94  0.00  0.00  0.01  0.97  0.00  0.01  0.00  0.93 81.49  0.01  0.01  1.14  0.00  0.22  0.97  0.02  0.23  0.01  0.00  0.01
    52|CAC|H     84.31       0.14          2.55             52|CAC|H 0.00  0.00  0.00  0.02  0.00  0.00  0.00 84.45  0.00  0.00  0.97  0.00  0.08  0.23  0.10  1.01  0.00  0.00  0.00  0.00  0.14
    53|GGT|G     84.12       2.15          0.73             53|GGT|G 0.00  0.01  0.14  0.21  0.00  0.00 86.27  0.00  0.00  0.00  0.00  0.00  0.00  0.00  0.00  0.01  0.21  0.00  0.15  0.00  0.00
    54|GAA|E     82.29       0.98          3.73             54|GAA|E 0.14  0.23  0.00  1.17 83.27  0.00  1.01  0.00  0.00  0.20  0.00  0.00  0.00  0.00  0.01  0.00  0.00  0.00  0.96  0.00  0.00
    55|CAG|Q     84.20       0.20          2.60             55|CAG|Q 0.14  0.00  0.00  0.00  0.02  0.00  0.00  0.15  0.00  0.08  0.97  0.00  0.00  0.23 84.40  1.01  0.00  0.00  0.00  0.00  0.00
    56|GTT|V     82.37       2.11          2.53             56|GTT|V 0.00  1.01  0.00  0.98  0.01  0.14  0.16  0.00  0.20  0.00  0.01  0.00  0.00  0.00  0.00  0.00  0.00  0.00 84.47  0.00  0.00
    57|TTC|F     82.48       0.13          4.39             57|TTC|F 0.00  0.00  0.16  0.00  0.00 82.61  0.00  0.01  0.97  0.00  1.09  0.00  0.01  0.01  0.00  0.00  0.99  0.01  0.16  0.00  0.97
    58|ATC|I     82.44       0.21          4.34             58|ATC|I 0.00  0.01  0.00  0.01  0.00  0.94  0.00  0.00 82.66  0.00  0.23  0.02  0.97  0.00  0.00  0.00  0.17  0.99  0.99  0.00  0.01
    59|GGT|G     84.12       2.15          0.73             59|GGT|G 0.00  0.01  0.14  0.21  0.00  0.00 86.27  0.00  0.00  0.00  0.00  0.00  0.00  0.00  0.00  0.01  0.21  0.00  0.15  0.00  0.00
    60|GAA|E     82.29       0.98          3.73             60|GAA|E 0.14  0.23  0.00  1.17 83.27  0.00  1.01  0.00  0.00  0.20  0.00  0.00  0.00  0.00  0.01  0.00  0.00  0.00  0.96  0.00  0.00
    61|GTT|V     82.37       2.11          2.53             61|GTT|V 0.00  1.01  0.00  0.98  0.01  0.14  0.16  0.00  0.20  0.00  0.01  0.00  0.00  0.00  0.00  0.00  0.00  0.00 84.47  0.00  0.00
    62|ATC|I     82.44       0.21          4.34             62|ATC|I 0.00  0.01  0.00  0.01  0.00  0.94  0.00  0.00 82.66  0.00  0.23  0.02  0.97  0.00  0.00  0.00  0.17  0.99  0.99  0.00  0.01
    63|CAC|H     84.31       0.14          2.55             63|CAC|H 0.00  0.00  0.00  0.02  0.00  0.00  0.00 84.45  0.00  0.00  0.97  0.00  0.08  0.23  0.10  1.01  0.00  0.00  0.00  0.00  0.14
    64|ATC|I     82.44       0.21          4.34             64|ATC|I 0.00  0.01  0.00  0.01  0.00  0.94  0.00  0.00 82.66  0.00  0.23  0.02  0.97  0.00  0.00  0.00  0.17  0.99  0.99  0.00  0.01
    65|CTG|L     84.24       0.49          2.27             65|CTG|L 0.00  0.00  0.00  0.00  0.00  0.00  0.00  0.00  0.00  0.00 84.73  0.08  0.00  1.01  1.00  0.16  0.00  0.00  0.02  0.00  0.00
    66|CCG|P     86.15       0.36          0.49             66|CCG|P 0.00  0.02  0.00  0.00  0.00  0.00  0.00  0.00  0.00  0.00  0.14  0.00  0.00 86.51  0.09  0.02  0.14  0.09  0.00  0.00  0.00
    67|ATC|I     82.44       0.21          4.34             67|ATC|I 0.00  0.01  0.00  0.01  0.00  0.94  0.00  0.00 82.66  0.00  0.23  0.02  0.97  0.00  0.00  0.00  0.17  0.99  0.99  0.00  0.01
    68|GAA|E     82.29       0.98          3.73             68|GAA|E 0.14  0.23  0.00  1.17 83.27  0.00  1.01  0.00  0.00  0.20  0.00  0.00  0.00  0.00  0.01  0.00  0.00  0.00  0.96  0.00  0.00
    69|GAA|E     82.29       0.98          3.73             69|GAA|E 0.14  0.23  0.00  1.17 83.27  0.00  1.01  0.00  0.00  0.20  0.00  0.00  0.00  0.00  0.01  0.00  0.00  0.00  0.96  0.00  0.00
    70|GCT|A     84.24       2.16          0.61             70|GCT|A 0.00 86.39  0.00  0.09  0.00  0.00  0.02  0.00  0.00  0.00  0.00  0.00  0.00  0.01  0.00  0.00  0.15  0.21  0.14  0.00  0.00
    71|ATC|I     82.44       0.21          4.34             71|ATC|I 0.00  0.01  0.00  0.01  0.00  0.94  0.00  0.00 82.66  0.00  0.23  0.02  0.97  0.00  0.00  0.00  0.17  0.99  0.99  0.00  0.01
    72|GCT|A     84.24       2.16          0.61             72|GCT|A 0.00 86.39  0.00  0.09  0.00  0.00  0.02  0.00  0.00  0.00  0.00  0.00  0.00  0.01  0.00  0.00  0.15  0.21  0.14  0.00  0.00
    73|AAA|K     80.53       0.96          5.51             73|AAA|K 0.94  0.00  0.00  0.01  0.97  0.00  0.01  0.00  0.93 81.49  0.01  0.01  1.14  0.00  0.22  0.97  0.02  0.23  0.01  0.00  0.01
    74|GAA|E     82.29       0.98          3.73             74|GAA|E 0.14  0.23  0.00  1.17 83.27  0.00  1.01  0.00  0.00  0.20  0.00  0.00  0.00  0.00  0.01  0.00  0.00  0.00  0.96  0.00  0.00
    75|CAG|Q     84.20       0.20          2.60             75|CAG|Q 0.14  0.00  0.00  0.00  0.02  0.00  0.00  0.15  0.00  0.08  0.97  0.00  0.00  0.23 84.40  1.01  0.00  0.00  0.00  0.00  0.00
    76|TGG|W     84.12       0.00          2.88             76|TGG|W 0.41  0.00  0.15  0.00  0.00  0.00  0.16  0.00  0.00  0.00  0.15  0.00  0.00  0.00  0.00  2.00  0.01  0.00  0.00 84.12  0.00
    77|TAC|Y     82.44       0.13          4.43             77|TAC|Y 0.10  0.00  0.98  0.16  0.00  0.94  0.00  0.98  0.01  0.00  0.01  0.00  0.97  0.00  0.00  0.01  0.24  0.00  0.00  0.00 82.57
    78|ATC|I     82.44       0.21          4.34             78|ATC|I 0.00  0.01  0.00  0.01  0.00  0.94  0.00  0.00 82.66  0.00  0.23  0.02  0.97  0.00  0.00  0.00  0.17  0.99  0.99  0.00  0.01
    79|GAC|D     84.20       0.14          2.67             79|GAC|D 0.00  0.23  0.00 84.33  0.10  0.00  1.01  0.01  0.00  0.00  0.00  0.00  0.20  0.00  0.00  0.00  0.00  0.00  0.96  0.00  0.14
    80|AAC|N     82.40       0.13          4.47             80|AAC|N 0.00  0.00  0.01  0.98  0.00  0.01  0.01  0.23  0.94  0.10  0.00  0.00 82.53  0.00  0.00  0.00  0.99  0.23  0.01  0.00  0.94
    81|TTC|F     82.48       0.13          4.39             81|TTC|F 0.00  0.00  0.16  0.00  0.00 82.61  0.00  0.01  0.97  0.00  1.09  0.00  0.01  0.01  0.00  0.00  0.99  0.01  0.16  0.00  0.97
    82|TAC|Y     82.44       0.13          4.43             82|TAC|Y 0.10  0.00  0.98  0.16  0.00  0.94  0.00  0.98  0.01  0.00  0.01  0.00  0.97  0.00  0.00  0.01  0.24  0.00  0.00  0.00 82.57
    83|GAA|E     82.29       0.98          3.73             83|GAA|E 0.14  0.23  0.00  1.17 83.27  0.00  1.01  0.00  0.00  0.20  0.00  0.00  0.00  0.00  0.01  0.00  0.00  0.00  0.96  0.00  0.00
    84|GAA|E     82.29       0.98          3.73             84|GAA|E 0.14  0.23  0.00  1.17 83.27  0.00  1.01  0.00  0.00  0.20  0.00  0.00  0.00  0.00  0.01  0.00  0.00  0.00  0.96  0.00  0.00
    85|ATG|M     82.33       0.00          4.67             85|ATG|M 0.01  0.01  0.00  0.00  0.01  0.00  0.00  0.00  0.35  0.97  1.17 82.33  0.00  0.00  0.00  0.16  0.01  0.99  0.99  0.00  0.00
    86|TAC|Y     82.44       0.13          4.43             86|TAC|Y 0.10  0.00  0.98  0.16  0.00  0.94  0.00  0.98  0.01  0.00  0.01  0.00  0.97  0.00  0.00  0.01  0.24  0.00  0.00  0.00 82.57
    87|AAC|N     82.40       0.13          4.47             87|AAC|N 0.00  0.00  0.01  0.98  0.00  0.01  0.01  0.23  0.94  0.10  0.00  0.00 82.53  0.00  0.00  0.00  0.99  0.23  0.01  0.00  0.94
    88|ATC|I     82.44       0.21          4.34             88|ATC|I 0.00  0.01  0.00  0.01  0.00  0.94  0.00  0.00 82.66  0.00  0.23  0.02  0.97  0.00  0.00  0.00  0.17  0.99  0.99  0.00  0.01
    89|TCT|S     82.48       2.11          2.41             89|TCT|S 0.00  0.16  0.02  0.00  0.00  0.13  0.00  0.00  0.00  0.00  0.00  0.00  0.00  1.01  0.00  0.00 84.59  1.00  0.00  0.00  0.08
    90|AAA|K     80.53       0.96          5.51             90|AAA|K 0.94  0.00  0.00  0.01  0.97  0.00  0.01  0.00  0.93 81.49  0.01  0.01  1.14  0.00  0.22  0.97  0.02  0.23  0.01  0.00  0.01
    91|TCT|S     82.48       2.11          2.41             91|TCT|S 0.00  0.16  0.02  0.00  0.00  0.13  0.00  0.00  0.00  0.00  0.00  0.00  0.00  1.01  0.00  0.00 84.59  1.00  0.00  0.00  0.08
    92|GCT|A     84.24       2.16          0.61             92|GCT|A 0.00 86.39  0.00  0.09  0.00  0.00  0.02  0.00  0.00  0.00  0.00  0.00  0.00  0.01  0.00  0.00  0.15  0.21  0.14  0.00  0.00
    93|TAC|Y     82.44       0.13          4.43             93|TAC|Y 0.10  0.00  0.98  0.16  0.00  0.94  0.00  0.98  0.01  0.00  0.01  0.00  0.97  0.00  0.00  0.01  0.24  0.00  0.00  0.00 82.57
    94|CAC|H     84.31       0.14          2.55             94|CAC|H 0.00  0.00  0.00  0.02  0.00  0.00  0.00 84.45  0.00  0.00  0.97  0.00  0.08  0.23  0.10  1.01  0.00  0.00  0.00  0.00  0.14
    95|GGT|G     84.12       2.15          0.73             95|GGT|G 0.00  0.01  0.14  0.21  0.00  0.00 86.27  0.00  0.00  0.00  0.00  0.00  0.00  0.00  0.00  0.01  0.21  0.00  0.15  0.00  0.00
    96|GGT|G     84.12       2.15          0.73             96|GGT|G 0.00  0.01  0.14  0.21  0.00  0.00 86.27  0.00  0.00  0.00  0.00  0.00  0.00  0.00  0.00  0.01  0.21  0.00  0.15  0.00  0.00
    97|GAC|D     84.20       0.14          2.67             97|GAC|D 0.00  0.23  0.00 84.33  0.10  0.00  1.01  0.01  0.00  0.00  0.00  0.00  0.20  0.00  0.00  0.00  0.00  0.00  0.96  0.00  0.14
    98|CTG|L     84.24       0.49          2.27             98|CTG|L 0.00  0.00  0.00  0.00  0.00  0.00  0.00  0.00  0.00  0.00 84.73  0.08  0.00  1.01  1.00  0.16  0.00  0.00  0.02  0.00  0.00
    99|ACC|T     84.31       0.24          2.45             99|ACC|T 0.00  1.01  0.00  0.00  0.00  0.00  0.00  0.00  0.14  0.00  0.00  0.00  0.08  0.23  0.00  0.00  0.98 84.55  0.00  0.00  0.00
   100|TCT|S     82.48       2.11          2.41            100|TCT|S 0.00  0.16  0.02  0.00  0.00  0.13  0.00  0.00  0.00  0.00  0.00  0.00  0.00  1.01  0.00  0.00 84.59  1.00  0.00  0.00  0.08
   101|TAC|Y     82.44       0.13          4.43            101|TAC|Y 0.10  0.00  0.98  0.16  0.00  0.94  0.00  0.98  0.01  0.00  0.01  0.00  0.97  0.00  0.00  0.01  0.24  0.00  0.00  0.00 82.57
   102|CAC|H     84.31       0.14          2.55            102|CAC|H 0.00  0.00  0.00  0.02  0.00  0.00  0.00 84.45  0.00  0.00  0.97  0.00  0.08  0.23  0.10  1.01  0.00  0.00  0.00  0.00  0.14
   103|CCG|P     86.15       0.36          0.49            103|CCG|P 0.00  0.02  0.00  0.00  0.00  0.00  0.00  0.00  0.00  0.00  0.14  0.00  0.00 86.51  0.09  0.02  0.14  0.09  0.00  0.00  0.00
   104|GAC|D     84.20       0.14          2.67            104|GAC|D 0.00  0.23  0.00 84.33  0.10  0.00  1.01  0.01  0.00  0.00  0.00  0.00  0.20  0.00  0.00  0.00  0.00  0.00  0.96  0.00  0.14
   105|AAA|K     80.53       0.96          5.51            105|AAA|K 0.94  0.00  0.00  0.01  0.97  0.00  0.01  0.00  0.93 81.49  0.01  0.01  1.14  0.00  0.22  0.97  0.02  0.23  0.01  0.00  0.01
   106|CGT|R     84.24       2.16          0.61            106|CGT|R 0.00  0.00  0.14  0.00  0.00  0.00  0.02  0.21  0.00  0.00  0.15  0.00  0.00  0.01  0.00 86.39  0.09  0.00  0.00  0.00  0.00
   107|AAC|N     82.40       0.13          4.47            107|AAC|N 0.00  0.00  0.01  0.98  0.00  0.01  0.01  0.23  0.94  0.10  0.00  0.00 82.53  0.00  0.00  0.00  0.99  0.23  0.01  0.00  0.94
   108|ATC|I     82.44       0.21          4.34            108|ATC|I 0.00  0.01  0.00  0.01  0.00  0.94  0.00  0.00 82.66  0.00  0.23  0.02  0.97  0.00  0.00  0.00  0.17  0.99  0.99  0.00  0.01
   109|ATC|I     82.44       0.21          4.34            109|ATC|I 0.00  0.01  0.00  0.01  0.00  0.94  0.00  0.00 82.66  0.00  0.23  0.02  0.97  0.00  0.00  0.00  0.17  0.99  0.99  0.00  0.01
   110|CTG|L     84.24       0.49          2.27            110|CTG|L 0.00  0.00  0.00  0.00  0.00  0.00  0.00  0.00  0.00  0.00 84.73  0.08  0.00  1.01  1.00  0.16  0.00  0.00  0.02  0.00  0.00
   111|AAA|K     80.53       0.96          5.51            111|AAA|K 0.94  0.00  0.00  0.01  0.97  0.00  0.01  0.00  0.93 81.49  0.01  0.01  1.14  0.00  0.22  0.97  0.02  0.23  0.01  0.00  0.01
   112|CGT|R     84.24       2.16          0.61            112|CGT|R 0.00  0.00  0.14  0.00  0.00  0.00  0.02  0.21  0.00  0.00  0.15  0.00  0.00  0.01  0.00 86.39  0.09  0.00  0.00  0.00  0.00
   113|GCT|A     84.24       2.16          0.61            113|GCT|A 0.00 86.39  0.00  0.09  0.00  0.00  0.02  0.00  0.00  0.00  0.00  0.00  0.00  0.01  0.00  0.00  0.15  0.21  0.14  0.00  0.00
   114|GAC|D     84.20       0.14          2.67            114|GAC|D 0.00  0.23  0.00 84.33  0.10  0.00  1.01  0.01  0.00  0.00  0.00  0.00  0.20  0.00  0.00  0.00  0.00  0.00  0.96  0.00  0.14
   115|TCT|S     82.48       2.11          2.41            115|TCT|S 0.00  0.16  0.02  0.00  0.00  0.13  0.00  0.00  0.00  0.00  0.00  0.00  0.00  1.01  0.00  0.00 84.59  1.00  0.00  0.00  0.08
   116|CTG|L     84.24       0.49          2.27            116|CTG|L 0.00  0.00  0.00  0.00  0.00  0.00  0.00  0.00  0.00  0.00 84.73  0.08  0.00  1.01  1.00  0.16  0.00  0.00  0.02  0.00  0.00
   117|AAA|K     80.53       0.96          5.51            117|AAA|K 0.94  0.00  0.00  0.01  0.97  0.00  0.01  0.00  0.93 81.49  0.01  0.01  1.14  0.00  0.22  0.97  0.02  0.23  0.01  0.00  0.01
   118|AAA|K     80.53       0.96          5.51            118|AAA|K 0.94  0.00  0.00  0.01  0.97  0.00  0.01  0.00  0.93 81.49  0.01  0.01  1.14  0.00  0.22  0.97  0.02  0.23  0.01  0.00  0.01
   119|GTT|V     82.37       2.11          2.53            119|GTT|V 0.00  1.01  0.00  0.98  0.01  0.14  0.16  0.00  0.20  0.00  0.01  0.00  0.00  0.00  0.00  0.00  0.00  0.00 84.47  0.00  0.00
   120|TAC|Y     82.44       0.13          4.43            120|TAC|Y 0.10  0.00  0.98  0.16  0.00  0.94  0.00  0.98  0.01  0.00  0.01  0.00  0.97  0.00  0.00  0.01  0.24  0.00  0.00  0.00 82.57
   121|CTG|L     84.24       0.49          2.27            121|CTG|L 0.00  0.00  0.00  0.00  0.00  0.00  0.00  0.00  0.00  0.00 84.73  0.08  0.00  1.01  1.00  0.16  0.00  0.00  0.02  0.00  0.00
   122|AAA|K     80.53       0.96          5.51            122|AAA|K 0.94  0.00  0.00  0.01  0.97  0.00  0.01  0.00  0.93 81.49  0.01  0.01  1.14  0.00  0.22  0.97  0.02  0.23  0.01  0.00  0.01
   123|ATG|M     82.33       0.00          4.67            123|ATG|M 0.01  0.01  0.00  0.00  0.01  0.00  0.00  0.00  0.35  0.97  1.17 82.33  0.00  0.00  0.00  0.16  0.01  0.99  0.99  0.00  0.00
   124|ACC|T     84.31       0.24          2.45            124|ACC|T 0.00  1.01  0.00  0.00  0.00  0.00  0.00  0.00  0.14  0.00  0.00  0.00  0.08  0.23  0.00  0.00  0.98 84.55  0.00  0.00  0.00
   125|TCT|S     82.48       2.11          2.41            125|TCT|S 0.00  0.16  0.02  0.00  0.00  0.13  0.00  0.00  0.00  0.00  0.00  0.00  0.00  1.01  0.00  0.00 84.59  1.00  0.00  0.00  0.08
   126|GAA|E     82.29       0.98          3.73            126|GAA|E 0.14  0.23  0.00  1.17 83.27  0.00  1.01  0.00  0.00  0.20  0.00  0.00  0.00  0.00  0.01  0.00  0.00  0.00  0.96  0.00  0.00
   127|GAA|E     82.29       0.98          3.73            127|GAA|E 0.14  0.23  0.00  1.17 83.27  0.00  1.01  0.00  0.00  0.20  0.00  0.00  0.00  0.00  0.01  0.00  0.00  0.00  0.96  0.00  0.00
   128|AAA|K     80.53       0.96          5.51            128|AAA|K 0.94  0.00  0.00  0.01  0.97  0.00  0.01  0.00  0.93 81.49  0.01  0.01  1.14  0.00  0.22  0.97  0.02  0.23  0.01  0.00  0.01
   129|GCT|A     84.24       2.16          0.61            129|GCT|A 0.00 86.39  0.00  0.09  0.00  0.00  0.02  0.00  0.00  0.00  0.00  0.00  0.00  0.01  0.00  0.00  0.15  0.21  0.14  0.00  0.00
   130|AAA|K     80.53       0.96          5.51            130|AAA|K 0.94  0.00  0.00  0.01  0.97  0.00  0.01  0.00  0.93 81.49  0.01  0.01  1.14  0.00  0.22  0.97  0.02  0.23  0.01  0.00  0.01
   131|CGT|R     84.24       2.16          0.61            131|CGT|R 0.00  0.00  0.14  0.00  0.00  0.00  0.02  0.21  0.00  0.00  0.15  0.00  0.00  0.01  0.00 86.39  0.09  0.00  0.00  0.00  0.00
   132|TGG|W     84.12       0.00          2.88            132|TGG|W 0.41  0.00  0.15  0.00  0.00  0.00  0.16  0.00  0.00  0.00  0.15  0.00  0.00  0.00  0.00  2.00  0.01  0.00  0.00 84.12  0.00
   133|CAG|Q     84.20       0.20          2.60            133|CAG|Q 0.14  0.00  0.00  0.00  0.02  0.00  0.00  0.15  0.00  0.08  0.97  0.00  0.00  0.23 84.40  1.01  0.00  0.00  0.00  0.00  0.00
   134|TGC|C     84.24       0.14          2.63            134|TGC|C 0.08  0.00 84.37  0.00  0.00  0.14  0.16  0.00  0.00  0.00  0.00  0.00  0.00  0.00  0.00  1.01  1.00  0.00  0.00  0.02  0.20
   135|GTT|V     82.37       2.11          2.53            135|GTT|V 0.00  1.01  0.00  0.98  0.01  0.14  0.16  0.00  0.20  0.00  0.01  0.00  0.00  0.00  0.00  0.00  0.00  0.00 84.47  0.00  0.00
   136|CAG|Q     84.20       0.20          2.60            136|CAG|Q 0.14  0.00  0.00  0.00  0.02  0.00  0.00  0.15  0.00  0.08  0.97  0.00  0.00  0.23 84.40  1.01  0.00  0.00  0.00  0.00  0.00
   137|GGT|G     84.12       2.15          0.73            137|GGT|G 0.00  0.01  0.14  0.21  0.00  0.00 86.27  0.00  0.00  0.00  0.00  0.00  0.00  0.00  0.00  0.01  0.21  0.00  0.15  0.00  0.00
   138|GAA|E     82.29       0.98          3.73            138|GAA|E 0.14  0.23  0.00  1.17 83.27  0.00  1.01  0.00  0.00  0.20  0.00  0.00  0.00  0.00  0.01  0.00  0.00  0.00  0.96  0.00  0.00
   139|AAC|N     82.40       0.13          4.47            139|AAC|N 0.00  0.00  0.01  0.98  0.00  0.01  0.01  0.23  0.94  0.10  0.00  0.00 82.53  0.00  0.00  0.00  0.99  0.23  0.01  0.00  0.94
   140|AAC|N     82.40       0.13          4.47            140|AAC|N 0.00  0.00  0.01  0.98  0.00  0.01  0.01  0.23  0.94  0.10  0.00  0.00 82.53  0.00  0.00  0.00  0.99  0.23  0.01  0.00  0.94
   141|CCG|P     86.15       0.36          0.49            141|CCG|P 0.00  0.02  0.00  0.00  0.00  0.00  0.00  0.00  0.00  0.00  0.14  0.00  0.00 86.51  0.09  0.02  0.14  0.09  0.00  0.00  0.00
   142|ATG|M     82.33       0.00          4.67            142|ATG|M 0.01  0.01  0.00  0.00  0.01  0.00  0.00  0.00  0.35  0.97  1.17 82.33  0.00  0.00  0.00  0.16  0.01  0.99  0.99  0.00  0.00
   143|TTC|F     82.48       0.13          4.39            143|TTC|F 0.00  0.00  0.16  0.00  0.00 82.61  0.00  0.01  0.97  0.00  1.09  0.00  0.01  0.01  0.00  0.00  0.99  0.01  0.16  0.00  0.97
   144|GGT|G     84.12       2.15          0.73            144|GGT|G 0.00  0.01  0.14  0.21  0.00  0.00 86.27  0.00  0.00  0.00  0.00  0.00  0.00  0.00  0.00  0.01  0.21  0.00  0.15  0.00  0.00
   145|CGT|R     84.24       2.16          0.61            145|CGT|R 0.00  0.00  0.14  0.00  0.00  0.00  0.02  0.21  0.00  0.00  0.15  0.00  0.00  0.01  0.00 86.39  0.09  0.00  0.00  0.00  0.00
   146|AAA|K     80.53       0.96          5.51            146|AAA|K 0.94  0.00  0.00  0.01  0.97  0.00  0.01  0.00  0.93 81.49  0.01  0.01  1.14  0.00  0.22  0.97  0.02  0.23  0.01  0.00  0.01
   147|CAC|H     84.31       0.14          2.55            147|CAC|H 0.00  0.00  0.00  0.02  0.00  0.00  0.00 84.45  0.00  0.00  0.97  0.00  0.08  0.23  0.10  1.01  0.00  0.00  0.00  0.00  0.14
   148|ACC|T     84.31       0.24          2.45            148|ACC|T 0.00  1.01  0.00  0.00  0.00  0.00  0.00  0.00  0.14  0.00  0.00  0.00  0.08  0.23  0.00  0.00  0.98 84.55  0.00  0.00  0.00
   149|GAA|E     82.29       0.98          3.73            149|GAA|E 0.14  0.23  0.00  1.17 83.27  0.00  1.01  0.00  0.00  0.20  0.00  0.00  0.00  0.00  0.01  0.00  0.00  0.00  0.96  0.00  0.00
   150|ACC|T     84.31       0.24          2.45            150|ACC|T 0.00  1.01  0.00  0.00  0.00  0.00  0.00  0.00  0.14  0.00  0.00  0.00  0.08  0.23  0.00  0.00  0.98 84.55  0.00  0.00  0.00
   151|ACC|T     84.31       0.24          2.45            151|ACC|T 0.00  1.01  0.00  0.00  0.00  0.00  0.00  0.00  0.14  0.00  0.00  0.00  0.08  0.23  0.00  0.00  0.98 84.55  0.00  0.00  0.00
   152|AAA|K     80.53       0.96          5.51            152|AAA|K 0.94  0.00  0.00  0.01  0.97  0.00  0.01  0.00  0.93 81.49  0.01  0.01  1.14  0.00  0.22  0.97  0.02  0.23  0.01  0.00  0.01
   153|CTG|L     84.24       0.49          2.27            153|CTG|L 0.00  0.00  0.00  0.00  0.00  0.00  0.00  0.00  0.00  0.00 84.73  0.08  0.00  1.01  1.00  0.16  0.00  0.00  0.02  0.00  0.00
   154|AAA|K     80.53       0.96          5.51            154|AAA|K 0.94  0.00  0.00  0.01  0.97  0.00  0.01  0.00  0.93 81.49  0.01  0.01  1.14  0.00  0.22  0.97  0.02  0.23  0.01  0.00  0.01
   155|ATC|I     82.44       0.21          4.34            155|ATC|I 0.00  0.01  0.00  0.01  0.00  0.94  0.00  0.00 82.66  0.00  0.23  0.02  0.97  0.00  0.00  0.00  0.17  0.99  0.99  0.00  0.01
   156|TCT|S     82.48       2.11          2.41            156|TCT|S 0.00  0.16  0.02  0.00  0.00  0.13  0.00  0.00  0.00  0.00  0.00  0.00  0.00  1.01  0.00  0.00 84.59  1.00  0.00  0.00  0.08
   157|AAC|N     82.40       0.13          4.47            157|AAC|N 0.00  0.00  0.01  0.98  0.00  0.01  0.01  0.23  0.94  0.10  0.00  0.00 82.53  0.00  0.00  0.00  0.99  0.23  0.01  0.00  0.94
   158|CAC|H     84.31       0.14          2.55            158|CAC|H 0.00  0.00  0.00  0.02  0.00  0.00  0.00 84.45  0.00  0.00  0.97  0.00  0.08  0.23  0.10  1.01  0.00  0.00  0.00  0.00  0.14
   159|AAC|N     82.40       0.13          4.47            159|AAC|N 0.00  0.00  0.01  0.98  0.00  0.01  0.01  0.23  0.94  0.10  0.00  0.00 82.53  0.00  0.00  0.00  0.99  0.23  0.01  0.00  0.94
   160|AAA|K     80.53       0.96          5.51            160|AAA|K 0.94  0.00  0.00  0.01  0.97  0.00  0.01  0.00  0.93 81.49  0.01  0.01  1.14  0.00  0.22  0.97  0.02  0.23  0.01  0.00  0.01
   161|CTG|L     84.24       0.49          2.27            161|CTG|L 0.00  0.00  0.00  0.00  0.00  0.00  0.00  0.00  0.00  0.00 84.73  0.08  0.00  1.01  1.00  0.16  0.00  0.00  0.02  0.00  0.00
   162|TAC|Y     82.44       0.13          4.43            162|TAC|Y 0.10  0.00  0.98  0.16  0.00  0.94  0.00  0.98  0.01  0.00  0.01  0.00  0.97  0.00  0.00  0.01  0.24  0.00  0.00  0.00 82.57
   163|TAC|Y     82.44       0.13          4.43            163|TAC|Y 0.10  0.00  0.98  0.16  0.00  0.94  0.00  0.98  0.01  0.00  0.01  0.00  0.97  0.00  0.00  0.01  0.24  0.00  0.00  0.00 82.57
   164|TCT|S     82.48       2.11          2.41            164|TCT|S 0.00  0.16  0.02  0.00  0.00  0.13  0.00  0.00  0.00  0.00  0.00  0.00  0.00  1.01  0.00  0.00 84.59  1.00  0.00  0.00  0.08
   165|ACC|T     84.31       0.24          2.45            165|ACC|T 0.00  1.01  0.00  0.00  0.00  0.00  0.00  0.00  0.14  0.00  0.00  0.00  0.08  0.23  0.00  0.00  0.98 84.55  0.00  0.00  0.00
   166|CAC|H     84.31       0.14          2.55            166|CAC|H 0.00  0.00  0.00  0.02  0.00  0.00  0.00 84.45  0.00  0.00  0.97  0.00  0.08  0.23  0.10  1.01  0.00  0.00  0.00  0.00  0.14
   167|AAA|K     80.53       0.96          5.51            167|AAA|K 0.94  0.00  0.00  0.01  0.97  0.00  0.01  0.00  0.93 81.49  0.01  0.01  1.14  0.00  0.22  0.97  0.02  0.23  0.01  0.00  0.01
   168|AAC|N     82.40       0.13          4.47            168|AAC|N 0.00  0.00  0.01  0.98  0.00  0.01  0.01  0.23  0.94  0.10  0.00  0.00 82.53  0.00  0.00  0.00  0.99  0.23  0.01  0.00  0.94
   169|CCG|P     86.15       0.36          0.49            169|CCG|P 0.00  0.02  0.00  0.00  0.00  0.00  0.00  0.00  0.00  0.00  0.14  0.00  0.00 86.51  0.09  0.02  0.14  0.09  0.00  0.00  0.00
   170|TTC|F     82.48       0.13          4.39            170|TTC|F 0.00  0.00  0.16  0.00  0.00 82.61  0.00  0.01  0.97  0.00  1.09  0.00  0.01  0.01  0.00  0.00  0.99  0.01  0.16  0.00  0.97
   171|AAA|K     80.53       0.96          5.51            171|AAA|K 0.94  0.00  0.00  0.01  0.97  0.00  0.01  0.00  0.93 81.49  0.01  0.01  1.14  0.00  0.22  0.97  0.02  0.23  0.01  0.00  0.01
   172|GGT|G     84.12       2.15          0.73            172|GGT|G 0.00  0.01  0.14  0.21  0.00  0.00 86.27  0.00  0.00  0.00  0.00  0.00  0.00  0.00  0.00  0.01  0.21  0.00  0.15  0.00  0.00
   173|AAA|K     80.53       0.96          5.51            173|AAA|K 0.94  0.00  0.00  0.01  0.97  0.00  0.01  0.00  0.93 81.49  0.01  0.01  1.14  0.00  0.22  0.97  0.02  0.23  0.01  0.00  0.01
   174|AAA|K     80.53       0.96          5.51            174|AAA|K 0.94  0.00  0.00  0.01  0.97  0.00  0.01  0.00  0.93 81.49  0.01  0.01  1.14  0.00  0.22  0.97  0.02  0.23  0.01  0.00  0.01
   175|CAC|H     84.31       0.14          2.55            175|CAC|H 0.00  0.00  0.00  0.02  0.00  0.00  0.00 84.45  0.00  0.00  0.97  0.00  0.08  0.23  0.10  1.01  0.00  0.00  0.00  0.00  0.14
   176|TCT|S     82.48       2.11          2.41            176|TCT|S 0.00  0.16  0.02  0.00  0.00  0.13  0.00  0.00  0.00  0.00  0.00  0.00  0.00  1.01  0.00  0.00 84.59  1.00  0.00  0.00  0.08
   177|GAA|E     82.29       0.98          3.73            177|GAA|E 0.14  0.23  0.00  1.17 83.27  0.00  1.01  0.00  0.00  0.20  0.00  0.00  0.00  0.00  0.01  0.00  0.00  0.00  0.96  0.00  0.00
   178|GAA|E     82.29       0.98          3.73            178|GAA|E 0.14  0.23  0.00  1.17 83.27  0.00  1.01  0.00  0.00  0.20  0.00  0.00  0.00  0.00  0.01  0.00  0.00  0.00  0.96  0.00  0.00
   179|TCT|S     82.48       2.11          2.41            179|TCT|S 0.00  0.16  0.02  0.00  0.00  0.13  0.00  0.00  0.00  0.00  0.00  0.00  0.00  1.01  0.00  0.00 84.59  1.00  0.00  0.00  0.08
   180|AAA|K     80.53       0.96          5.51            180|AAA|K 0.94  0.00  0.00  0.01  0.97  0.00  0.01  0.00  0.93 81.49  0.01  0.01  1.14  0.00  0.22  0.97  0.02  0.23  0.01  0.00  0.01
   181|ACC|T     84.31       0.24          2.45            181|ACC|T 0.00  1.01  0.00  0.00  0.00  0.00  0.00  0.00  0.14  0.00  0.00  0.00  0.08  0.23  0.00  0.00  0.98 84.55  0.00  0.00  0.00
   182|AAA|K     80.53       0.96          5.51            182|AAA|K 0.94  0.00  0.00  0.01  0.97  0.00  0.01  0.00  0.93 81.49  0.01  0.01  1.14  0.00  0.22  0.97  0.02  0.23  0.01  0.00  0.01
   183|CTG|L     84.24       0.49          2.27            183|CTG|L 0.00  0.00  0.00  0.00  0.00  0.00  0.00  0.00  0.00  0.00 84.73  0.08  0.00  1.01  1.00  0.16  0.00  0.00  0.02  0.00  0.00
   184|TCT|S     82.48       2.11          2.41            184|TCT|S 0.00  0.16  0.02  0.00  0.00  0.13  0.00  0.00  0.00  0.00  0.00  0.00  0.00  1.01  0.00  0.00 84.59  1.00  0.00  0.00  0.08
   185|GAA|E     82.29       0.98          3.73            185|GAA|E 0.14  0.23  0.00  1.17 83.27  0.00  1.01  0.00  0.00  0.20  0.00  0.00  0.00  0.00  0.01  0.00  0.00  0.00  0.96  0.00  0.00
   186|TAC|Y     82.44       0.13          4.43            186|TAC|Y 0.10  0.00  0.98  0.16  0.00  0.94  0.00  0.98  0.01  0.00  0.01  0.00  0.97  0.00  0.00  0.01  0.24  0.00  0.00  0.00 82.57
   187|GCT|A     84.24       2.16          0.61            187|GCT|A 0.00 86.39  0.00  0.09  0.00  0.00  0.02  0.00  0.00  0.00  0.00  0.00  0.00  0.01  0.00  0.00  0.15  0.21  0.14  0.00  0.00
   188|TCT|S     82.48       2.11          2.41            188|TCT|S 0.00  0.16  0.02  0.00  0.00  0.13  0.00  0.00  0.00  0.00  0.00  0.00  0.00  1.01  0.00  0.00 84.59  1.00  0.00  0.00  0.08
   189|CAG|Q     84.20       0.20          2.60            189|CAG|Q 0.14  0.00  0.00  0.00  0.02  0.00  0.00  0.15  0.00  0.08  0.97  0.00  0.00  0.23 84.40  1.01  0.00  0.00  0.00  0.00  0.00
   190|CGT|R     84.24       2.16          0.61            190|CGT|R 0.00  0.00  0.14  0.00  0.00  0.00  0.02  0.21  0.00  0.00  0.15  0.00  0.00  0.01  0.00 86.39  0.09  0.00  0.00  0.00  0.00
   191|GTT|V     82.37       2.11          2.53            191|GTT|V 0.00  1.01  0.00  0.98  0.01  0.14  0.16  0.00  0.20  0.00  0.01  0.00  0.00  0.00  0.00  0.00  0.00  0.00 84.47  0.00  0.00
   192|GGT|G     84.12       2.15          0.73            192|GGT|G 0.00  0.01  0.14  0.21  0.00  0.00 86.27  0.00  0.00  0.00  0.00  0.00  0.00  0.00  0.00  0.01  0.21  0.00  0.15  0.00  0.00
   193|GAA|E     82.29       0.98          3.73            193|GAA|E 0.14  0.23  0.00  1.17 83.27  0.00  1.01  0.00  0.00  0.20  0.00  0.00  0.00  0.00  0.01  0.00  0.00  0.00  0.96  0.00  0.00
   194|AAA|K     80.53       0.96          5.51            194|AAA|K 0.94  0.00  0.00  0.01  0.97  0.00  0.01  0.00  0.93 81.49  0.01  0.01  1.14  0.00  0.22  0.97  0.02  0.23  0.01  0.00  0.01
   195|AAC|N     82.40       0.13          4.47            195|AAC|N 0.00  0.00  0.01  0.98  0.00  0.01  0.01  0.23  0.94  0.10  0.00  0.00 82.53  0.00  0.00  0.00  0.99  0.23  0.01  0.00  0.94
   196|CCG|P     86.15       0.36          0.49            196|CCG|P 0.00  0.02  0.00  0.00  0.00  0.00  0.00  0.00  0.00  0.00  0.14  0.00  0.00 86.51  0.09  0.02  0.14  0.09  0.00  0.00  0.00
   197|TTC|F     82.48       0.13          4.39            197|TTC|F 0.00  0.00  0.16  0.00  0.00 82.61  0.00  0.01  0.97  0.00  1.09  0.00  0.01  0.01  0.00  0.00  0.99  0.01  0.16  0.00  0.97
   198|TAC|Y     82.44       0.13          4.43            198|TAC|Y 0.10  0.00  0.98  0.16  0.00  0.94  0.00  0.98  0.01  0.00  0.01  0.00  0.97  0.00  0.00  0.01  0.24  0.00  0.00  0.00 82.57
   199|GGT|G     84.12       2.15          0.73            199|GGT|G 0.00  0.01  0.14  0.21  0.00  0.00 86.27  0.00  0.00  0.00  0.00  0.00  0.00  0.00  0.00  0.01  0.21  0.00  0.15  0.00  0.00
   200|AAA|K     80.53       0.96          5.51            200|AAA|K 0.94  0.00  0.00  0.01  0.97  0.00  0.01  0.00  0.93 81.49  0.01  0.01  1.14  0.00  0.22  0.97  0.02  0.23  0.01  0.00  0.01
   201|ACC|T     84.31       0.24          2.45            201|ACC|T 0.00  1.01  0.00  0.00  0.00  0.00  0.00  0.00  0.14  0.00  0.00  0.00  0.08  0.23  0.00  0.00  0.98 84.55  0.00  0.00  0.00
   202|CAC|H     84.31       0.14          2.55            202|CAC|H 0.00  0.00  0.00  0.02  0.00  0.00  0.00 84.45  0.00  0.00  0.97  0.00  0.08  0.23  0.10  1.01  0.00  0.00  0.00  0.00  0.14
   203|TCT|S     82.48       2.11          2.41            203|TCT|S 0.00  0.16  0.02  0.00  0.00  0.13  0.00  0.00  0.00  0.00  0.00  0.00  0.00  1.01  0.00  0.00 84.59  1.00  0.00  0.00  0.08
   204|GAC|D     84.20       0.14          2.67            204|GAC|D 0.00  0.23  0.00 84.33  0.10  0.00  1.01  0.01  0.00  0.00  0.00  0.00  0.20  0.00  0.00  0.00  0.00  0.00  0.96  0.00  0.14
   205|GAA|E     82.29       0.98          3.73            205|GAA|E 0.14  0.23  0.00  1.17 83.27  0.00  1.01  0.00  0.00  0.20  0.00  0.00  0.00  0.00  0.01  0.00  0.00  0.00  0.96  0.00  0.00
   206|TTC|F     82.48       0.13          4.39            206|TTC|F 0.00  0.00  0.16  0.00  0.00 82.61  0.00  0.01  0.97  0.00  1.09  0.00  0.01  0.01  0.00  0.00  0.99  0.01  0.16  0.00  0.97
   207|AAA|K     80.53       0.96          5.51            207|AAA|K 0.94  0.00  0.00  0.01  0.97  0.00  0.01  0.00  0.93 81.49  0.01  0.01  1.14  0.00  0.22  0.97  0.02  0.23  0.01  0.00  0.01
   208|ACC|T     84.31       0.24          2.45            208|ACC|T 0.00  1.01  0.00  0.00  0.00  0.00  0.00  0.00  0.14  0.00  0.00  0.00  0.08  0.23  0.00  0.00  0.98 84.55  0.00  0.00  0.00
   209|TAC|Y     82.44       0.13          4.43            209|TAC|Y 0.10  0.00  0.98  0.16  0.00  0.94  0.00  0.98  0.01  0.00  0.01  0.00  0.97  0.00  0.00  0.01  0.24  0.00  0.00  0.00 82.57
   210|ATG|M     82.33       0.00          4.67            210|ATG|M 0.01  0.01  0.00  0.00  0.01  0.00  0.00  0.00  0.35  0.97  1.17 82.33  0.00  0.00  0.00  0.16  0.01  0.99  0.99  0.00  0.00
   211|TCT|S     82.48       2.11          2.41            211|TCT|S 0.00  0.16  0.02  0.00  0.00  0.13  0.00  0.00  0.00  0.00  0.00  0.00  0.00  1.01  0.00  0.00 84.59  1.00  0.00  0.00  0.08
   212|AAA|K     80.53       0.96          5.51            212|AAA|K 0.94  0.00  0.00  0.01  0.97  0.00  0.01  0.00  0.93 81.49  0.01  0.01  1.14  0.00  0.22  0.97  0.02  0.23  0.01  0.00  0.01
   213|AAA|K     80.53       0.96          5.51            213|AAA|K 0.94  0.00  0.00  0.01  0.97  0.00  0.01  0.00  0.93 81.49  0.01  0.01  1.14  0.00  0.22  0.97  0.02  0.23  0.01  0.00  0.01
   214|TTC|F     82.48       0.13          4.39            214|TTC|F 0.00  0.00  0.16  0.00  0.00 82.61  0.00  0.01  0.97  0.00  1.09  0.00  0.01  0.01  0.00  0.00  0.99  0.01  0.16  0.00  0.97
   215|AAA|K     80.53       0.96          5.51            215|AAA|K 0.94  0.00  0.00  0.01  0.97  0.00  0.01  0.00  0.93 81.49  0.01  0.01  1.14  0.00  0.22  0.97  0.02  0.23  0.01  0.00  0.01
   216|GGT|G     84.12       2.15          0.73            216|GGT|G 0.00  0.01  0.14  0.21  0.00  0.00 86.27  0.00  0.00  0.00  0.00  0.00  0.00  0.00  0.00  0.01  0.21  0.00  0.15  0.00  0.00
   217|CGT|R     84.24       2.16          0.61            217|CGT|R 0.00  0.00  0.14  0.00  0.00  0.00  0.02  0.21  0.00  0.00  0.15  0.00  0.00  0.01  0.00 86.39  0.09  0.00  0.00  0.00  0.00
   218|AAA|K     80.53       0.96          5.51            218|AAA|K 0.94  0.00  0.00  0.01  0.97  0.00  0.01  0.00  0.93 81.49  0.01  0.01  1.14  0.00  0.22  0.97  0.02  0.23  0.01  0.00  0.01
   219|CCG|P     86.15       0.36          0.49            219|CCG|P 0.00  0.02  0.00  0.00  0.00  0.00  0.00  0.00  0.00  0.00  0.14  0.00  0.00 86.51  0.09  0.02  0.14  0.09  0.00  0.00  0.00
   220|AAA|K     80.53       0.96          5.51            220|AAA|K 0.94  0.00  0.00  0.01  0.97  0.00  0.01  0.00  0.93 81.49  0.01  0.01  1.14  0.00  0.22  0.97  0.02  0.23  0.01  0.00  0.01
   221|AAC|N     82.40       0.13          4.47            221|AAC|N 0.00  0.00  0.01  0.98  0.00  0.01  0.01  0.23  0.94  0.10  0.00  0.00 82.53  0.00  0.00  0.00  0.99  0.23  0.01  0.00  0.94
   222|TCT|S     82.48       2.11          2.41            222|TCT|S 0.00  0.16  0.02  0.00  0.00  0.13  0.00  0.00  0.00  0.00  0.00  0.00  0.00  1.01  0.00  0.00 84.59  1.00  0.00  0.00  0.08
   223|CGT|R     84.24       2.16          0.61            223|CGT|R 0.00  0.00  0.14  0.00  0.00  0.00  0.02  0.21  0.00  0.00  0.15  0.00  0.00  0.01  0.00 86.39  0.09  0.00  0.00  0.00  0.00
   224|CCG|P     86.15       0.36          0.49            224|CCG|P 0.00  0.02  0.00  0.00  0.00  0.00  0.00  0.00  0.00  0.00  0.14  0.00  0.00 86.51  0.09  0.02  0.14  0.09  0.00  0.00  0.00
   225|GTT|V     82.37       2.11          2.53            225|GTT|V 0.00  1.01  0.00  0.98  0.01  0.14  0.16  0.00  0.20  0.00  0.01  0.00  0.00  0.00  0.00  0.00  0.00  0.00 84.47  0.00  0.00
   226|ATC|I     82.44       0.21          4.34            226|ATC|I 0.00  0.01  0.00  0.01  0.00  0.94  0.00  0.00 82.66  0.00  0.23  0.02  0.97  0.00  0.00  0.00  0.17  0.99  0.99  0.00  0.01
   227|ATC|I     82.44       0.21          4.34            227|ATC|I 0.00  0.01  0.00  0.01  0.00  0.94  0.00  0.00 82.66  0.00  0.23  0.02  0.97  0.00  0.00  0.00  0.17  0.99  0.99  0.00  0.01
   228|GAC|D     84.20       0.14          2.67            228|GAC|D 0.00  0.23  0.00 84.33  0.10  0.00  1.01  0.01  0.00  0.00  0.00  0.00  0.20  0.00  0.00  0.00  0.00  0.00  0.96  0.00  0.14
   229|GGT|G     84.12       2.15          0.73            229|GGT|G 0.00  0.01  0.14  0.21  0.00  0.00 86.27  0.00  0.00  0.00  0.00  0.00  0.00  0.00  0.00  0.01  0.21  0.00  0.15  0.00  0.00
   230|ACC|T     84.31       0.24          2.45            230|ACC|T 0.00  1.01  0.00  0.00  0.00  0.00  0.00  0.00  0.14  0.00  0.00  0.00  0.08  0.23  0.00  0.00  0.98 84.55  0.00  0.00  0.00
   231|GAA|E     82.29       0.98          3.73            231|GAA|E 0.14  0.23  0.00  1.17 83.27  0.00  1.01  0.00  0.00  0.20  0.00  0.00  0.00  0.00  0.01  0.00  0.00  0.00  0.96  0.00  0.00
   232|TAC|Y     82.44       0.13          4.43            232|TAC|Y 0.10  0.00  0.98  0.16  0.00  0.94  0.00  0.98  0.01  0.00  0.01  0.00  0.97  0.00  0.00  0.01  0.24  0.00  0.00  0.00 82.57
   233|GAA|E     82.29       0.98          3.73            233|GAA|E 0.14  0.23  0.00  1.17 83.27  0.00  1.01  0.00  0.00  0.20  0.00  0.00  0.00  0.00  0.01  0.00  0.00  0.00  0.96  0.00  0.00
   234|TCT|S     82.48       2.11          2.41            234|TCT|S 0.00  0.16  0.02  0.00  0.00  0.13  0.00  0.00  0.00  0.00  0.00  0.00  0.00  1.01  0.00  0.00 84.59  1.00  0.00  0.00  0.08
   235|GCT|A     84.24       2.16          0.61            235|GCT|A 0.00 86.39  0.00  0.09  0.00  0.00  0.02  0.00  0.00  0.00  0.00  0.00  0.00  0.01  0.00  0.00  0.15  0.21  0.14  0.00  0.00
   236|ACC|T     84.31       0.24          2.45            236|ACC|T 0.00  1.01  0.00  0.00  0.00  0.00  0.00  0.00  0.14  0.00  0.00  0.00  0.08  0.23  0.00  0.00  0.98 84.55  0.00  0.00  0.00
   237|GAA|E     82.29       0.98          3.73            237|GAA|E 0.14  0.23  0.00  1.17 83.27  0.00  1.01  0.00  0.00  0.20  0.00  0.00  0.00  0.00  0.01  0.00  0.00  0.00  0.96  0.00  0.00
   238|GCT|A     84.24       2.16          0.61            238|GCT|A 0.00 86.39  0.00  0.09  0.00  0.00  0.02  0.00  0.00  0.00  0.00  0.00  0.00  0.01  0.00  0.00  0.15  0.21  0.14  0.00  0.00
   239|TCT|S     82.48       2.11          2.41            239|TCT|S 0.00  0.16  0.02  0.00  0.00  0.13  0.00  0.00  0.00  0.00  0.00  0.00  0.00  1.01  0.00  0.00 84.59  1.00  0.00  0.00  0.08
   240|CGT|R     84.24       2.16          0.61            240|CGT|R 0.00  0.00  0.14  0.00  0.00  0.00  0.02  0.21  0.00  0.00  0.15  0.00  0.00  0.01  0.00 86.39  0.09  0.00  0.00  0.00  0.00
   241|CAG|Q     84.20       0.20          2.60            241|CAG|Q 0.14  0.00  0.00  0.00  0.02  0.00  0.00  0.15  0.00  0.08  0.97  0.00  0.00  0.23 84.40  1.01  0.00  0.00  0.00  0.00  0.00
   242|CTG|L     84.24       0.49          2.27            242|CTG|L 0.00  0.00  0.00  0.00  0.00  0.00  0.00  0.00  0.00  0.00 84.73  0.08  0.00  1.01  1.00  0.16  0.00  0.00  0.02  0.00  0.00
   243|AAC|N     82.40       0.13          4.47            243|AAC|N 0.00  0.00  0.01  0.98  0.00  0.01  0.01  0.23  0.94  0.10  0.00  0.00 82.53  0.00  0.00  0.00  0.99  0.23  0.01  0.00  0.94
   244|GTT|V     82.37       2.11          2.53            244|GTT|V 0.00  1.01  0.00  0.98  0.01  0.14  0.16  0.00  0.20  0.00  0.01  0.00  0.00  0.00  0.00  0.00  0.00  0.00 84.47  0.00  0.00
   245|GTT|V     82.37       2.11          2.53            245|GTT|V 0.00  1.01  0.00  0.98  0.01  0.14  0.16  0.00  0.20  0.00  0.01  0.00  0.00  0.00  0.00  0.00  0.00  0.00 84.47  0.00  0.00
   246|CCG|P     86.15       0.36          0.49            246|CCG|P 0.00  0.02  0.00  0.00  0.00  0.00  0.00  0.00  0.00  0.00  0.14  0.00  0.00 86.51  0.09  0.02  0.14  0.09  0.00  0.00  0.00
   247|GCT|A     84.24       2.16          0.61            247|GCT|A 0.00 86.39  0.00  0.09  0.00  0.00  0.02  0.00  0.00  0.00  0.00  0.00  0.00  0.01  0.00  0.00  0.15  0.21  0.14  0.00  0.00
   248|ACC|T     84.31       0.24          2.45            248|ACC|T 0.00  1.01  0.00  0.00  0.00  0.00  0.00  0.00  0.14  0.00  0.00  0.00  0.08  0.23  0.00  0.00  0.98 84.55  0.00  0.00  0.00
   249|ATC|I     82.44       0.21          4.34            249|ATC|I 0.00  0.01  0.00  0.01  0.00  0.94  0.00  0.00 82.66  0.00  0.23  0.02  0.97  0.00  0.00  0.00  0.17  0.99  0.99  0.00  0.01
   250|CTG|L     84.24       0.49          2.27            250|CTG|L 0.00  0.00  0.00  0.00  0.00  0.00  0.00  0.00  0.00  0.00 84.73  0.08  0.00  1.01  1.00  0.16  0.00  0.00  0.02  0.00  0.00
   251|CAC|H     84.31       0.14          2.55            251|CAC|H 0.00  0.00  0.00  0.02  0.00  0.00  0.00 84.45  0.00  0.00  0.97  0.00  0.08  0.23  0.10  1.01  0.00  0.00  0.00  0.00  0.14
   252|CGT|R     84.24       2.16          0.61            252|CGT|R 0.00  0.00  0.14  0.00  0.00  0.00  0.02  0.21  0.00  0.00  0.15  0.00  0.00  0.01  0.00 86.39  0.09  0.00  0.00  0.00  0.00
   253|ATC|I     82.44       0.21          4.34            253|ATC|I 0.00  0.01  0.00  0.01  0.00  0.94  0.00  0.00 82.66  0.00  0.23  0.02  0.97  0.00  0.00  0.00  0.17  0.99  0.99  0.00  0.01
   254|AAA|K     80.53       0.96          5.51            254|AAA|K 0.94  0.00  0.00  0.01  0.97  0.00  0.01  0.00  0.93 81.49  0.01  0.01  1.14  0.00  0.22  0.97  0.02  0.23  0.01  0.00  0.01
   255|TCT|S     82.48       2.11          2.41            255|TCT|S 0.00  0.16  0.02  0.00  0.00  0.13  0.00  0.00  0.00  0.00  0.00  0.00  0.00  1.01  0.00  0.00 84.59  1.00  0.00  0.00  0.08
   256|AAA|K     80.53       0.96          5.51            256|AAA|K 0.94  0.00  0.00  0.01  0.97  0.00  0.01  0.00  0.93 81.49  0.01  0.01  1.14  0.00  0.22  0.97  0.02  0.23  0.01  0.00  0.01
   257|AAC|N     82.40       0.13          4.47            257|AAC|N 0.00  0.00  0.01  0.98  0.00  0.01  0.01  0.23  0.94  0.10  0.00  0.00 82.53  0.00  0.00  0.00  0.99  0.23  0.01  0.00  0.94
   258|GAA|E     82.29       0.98          3.73            258|GAA|E 0.14  0.23  0.00  1.17 83.27  0.00  1.01  0.00  0.00  0.20  0.00  0.00  0.00  0.00  0.01  0.00  0.00  0.00  0.96  0.00  0.00
   259|AAA|K     80.53       0.96          5.51            259|AAA|K 0.94  0.00  0.00  0.01  0.97  0.00  0.01  0.00  0.93 81.49  0.01  0.01  1.14  0.00  0.22  0.97  0.02  0.23  0.01  0.00  0.01
   260|TAC|Y     82.44       0.13          4.43            260|TAC|Y 0.10  0.00  0.98  0.16  0.00  0.94  0.00  0.98  0.01  0.00  0.01  0.00  0.97  0.00  0.00  0.01  0.24  0.00  0.00  0.00 82.57
   261|TCT|S     82.48       2.11          2.41            261|TCT|S 0.00  0.16  0.02  0.00  0.00  0.13  0.00  0.00  0.00  0.00  0.00  0.00  0.00  1.01  0.00  0.00 84.59  1.00  0.00  0.00  0.08
   262|GGT|G     84.12       2.15          0.73            262|GGT|G 0.00  0.01  0.14  0.21  0.00  0.00 86.27  0.00  0.00  0.00  0.00  0.00  0.00  0.00  0.00  0.01  0.21  0.00  0.15  0.00  0.00
   263|TAC|Y     82.44       0.13          4.43            263|TAC|Y 0.10  0.00  0.98  0.16  0.00  0.94  0.00  0.98  0.01  0.00  0.01  0.00  0.97  0.00  0.00  0.01  0.24  0.00  0.00  0.00 82.57
   264|TTC|F     82.48       0.13          4.39            264|TTC|F 0.00  0.00  0.16  0.00  0.00 82.61  0.00  0.01  0.97  0.00  1.09  0.00  0.01  0.01  0.00  0.00  0.99  0.01  0.16  0.00  0.97
   265|TAC|Y     82.44       0.13          4.43            265|TAC|Y 0.10  0.00  0.98  0.16  0.00  0.94  0.00  0.98  0.01  0.00  0.01  0.00  0.97  0.00  0.00  0.01  0.24  0.00  0.00  0.00 82.57
   266|AAA|K     80.53       0.96          5.51            266|AAA|K 0.94  0.00  0.00  0.01  0.97  0.00  0.01  0.00  0.93 81.49  0.01  0.01  1.14  0.00  0.22  0.97  0.02  0.23  0.01  0.00  0.01
                                                                                                                                                                                                 
                                                                                                                                                                                                 
                                                                                                                                                                                                 
Divergence Data, Ordered by Site                                                                    Divergence Data, Ordered by Selected Clone TP, LR, & TN                                    
--------------------------------                                                                    -------------------------------------------------------                                    
                                                                                                                                                                                               
           l2LR[MX] l2TP[MX] l2TN[MX] l2LR[US] l2TP[US] l2TN[US] l2LR[HM] l2TP[HM] l2TN[HM]                    l2LR[MX] l2TP[MX] l2TN[MX] l2LR[US] l2TP[US] l2TN[US] l2LR[HM] l2TP[HM] l2TN[HM]
   1|ATG|M     6.23     5.12    17.74     6.24     5.08    17.35    -0.41     0.06     0.05           51|AAA|K     7.54     6.33    22.99    -0.32     0.84     1.08    -0.41     0.06     0.05
   2|AAA|K     7.48     6.21    21.76     1.56     2.32     3.84    -0.41     0.06     0.05            7|AAA|K     7.53     6.31    22.37    -0.33     0.84     1.06    -0.41     0.06     0.05
   3|TCT|S     2.83     2.18     7.10     2.79     2.18     7.15    -0.40     0.06     0.05           29|AAA|K     7.51     6.27    22.26    -0.66     0.78     0.73    -0.41     0.06     0.05
   4|GGT|G     0.38     0.60     1.46    -0.60     1.13     0.77    -0.37     0.08     0.06          105|AAA|K     7.51     6.27    22.10    -0.65     0.80     0.73    -0.41     0.06     0.05
   5|GTT|V     0.24     1.00     1.77     0.67     2.51     1.81    -0.40     0.06     0.05          111|AAA|K     7.49     6.27    22.32     2.59     4.37     3.37    -0.41     0.06     0.05
   6|TAC|Y     5.85     4.77    16.53     2.27     2.57     4.96    -0.40     0.06     0.05            2|AAA|K     7.48     6.21    21.76     1.56     2.32     3.84    -0.41     0.06     0.05
   7|AAA|K     7.53     6.31    22.37    -0.33     0.84     1.06    -0.41     0.06     0.05          130|AAA|K     7.47     6.21    21.87    -0.73     0.90     0.82    -0.41     0.06     0.05
   8|ATC|I     5.72     4.64    15.89    -0.27     1.32     1.07    -0.40     0.06     0.05           12|AAC|N     3.17     5.20     3.84     0.18     2.15     1.68    -0.40     0.06     0.05
   9|ACC|T     2.82     2.22     7.45    -0.64     0.70     0.76    -0.40     0.06     0.05          240|CGT|R     2.70     5.19     2.76     0.21     0.55     1.24    -0.36     0.08     0.06
  10|AAC|N     5.90     4.82    17.11     0.64     1.50     2.38    -0.40     0.06     0.05            1|ATG|M     6.23     5.12    17.74     6.24     5.08    17.35    -0.41     0.06     0.05
  11|AAA|K     3.55     3.81     7.87     0.35     1.41     2.04    -0.41     0.06     0.05          195|AAC|N     5.95     4.90    17.60     0.62     1.47     2.32    -0.40     0.06     0.05
  12|AAC|N     3.17     5.20     3.84     0.18     2.15     1.68    -0.40     0.06     0.05           87|AAC|N     5.95     4.89    17.37    -0.35     1.26     1.03    -0.40     0.06     0.05
  13|ACC|T    -0.63     0.68     0.74    -0.12     1.71     1.25    -0.40     0.06     0.05           80|AAC|N     5.94     4.88    17.04     0.66     1.48     2.35    -0.40     0.06     0.05
  14|GGT|G    -0.58     1.05     0.73    -0.60     1.05     0.74    -0.37     0.08     0.06          139|AAC|N     5.92     4.86    17.09    -0.30     1.23     1.01    -0.40     0.06     0.05
  15|AAA|K     1.56     2.27     3.75     0.38     1.33     1.89    -0.41     0.06     0.05          221|AAC|N     5.94     4.84    16.84     0.57     1.51     2.41    -0.40     0.06     0.05
  16|TTC|F     2.25     2.54     4.84    -0.67     0.70     0.75    -0.40     0.06     0.05           50|AAC|N     5.91     4.83    17.34    -0.65     0.81     0.73    -0.40     0.06     0.05
  17|TAC|Y     5.87     4.78    16.52     0.55     1.49     2.39    -0.40     0.06     0.05          159|AAC|N     5.91     4.82    16.85     0.20     1.83     1.45    -0.40     0.06     0.05
  18|ATC|I     2.18     2.53     4.85    -0.63     0.88     0.78    -0.40     0.06     0.05           34|AAC|N     5.91     4.82    16.59     2.31     2.68     5.26    -0.40     0.06     0.05
  19|GGT|G    -0.56     1.01     0.71     0.38     0.59     1.44    -0.37     0.08     0.06           10|AAC|N     5.90     4.82    17.11     0.64     1.50     2.38    -0.40     0.06     0.05
  20|TCT|S     2.83     2.22     7.29    -0.63     1.01     0.83    -0.40     0.06     0.05           86|TAC|Y     5.87     4.80    16.58    -0.64     0.85     0.75    -0.40     0.06     0.05
  21|TCT|S     0.15     0.96     1.68    -0.60     0.95     0.78    -0.40     0.06     0.05          265|TAC|Y     5.87     4.79    16.81     2.25     2.60     5.01    -0.40     0.06     0.05
  22|GAA|E     1.45     1.96     3.78     1.50     2.02     3.85    -0.40     0.06     0.05          209|TAC|Y     5.87     4.79    16.57    -0.64     0.66     0.71    -0.40     0.06     0.05
  23|GAC|D     3.26     2.53     8.08    -0.67     0.88     0.74    -0.40     0.06     0.05           93|TAC|Y     5.85     4.79    16.57     5.87     4.80    16.77    -0.40     0.06     0.05
  24|TGC|C     0.34     1.08     1.90    -0.58     0.70     0.85    -0.40     0.06     0.05          140|AAC|N     5.89     4.78    16.22     2.32     2.65     5.18    -0.40     0.06     0.05
  25|GAA|E     0.05     1.02     1.52     0.05     1.05     1.60    -0.40     0.06     0.05           42|AAC|N     5.88     4.78    16.71    -0.36     1.34     1.09    -0.40     0.06     0.05
  26|TCT|S     0.12     0.99     1.74    -0.07     1.81     1.32    -0.40     0.06     0.05           17|TAC|Y     5.87     4.78    16.52     0.55     1.49     2.39    -0.40     0.06     0.05
  27|CGT|R     0.16     0.55     1.18     0.75     3.00     1.69    -0.36     0.08     0.06           57|TTC|F     5.83     4.78    16.84    -0.63     0.83     0.75    -0.40     0.06     0.05
  28|CTG|L     2.65     2.07     6.81    -0.66     0.70     0.73    -0.40     0.06     0.05            6|TAC|Y     5.85     4.77    16.53     2.27     2.57     4.96    -0.40     0.06     0.05
  29|AAA|K     7.51     6.27    22.26    -0.66     0.78     0.73    -0.41     0.06     0.05          260|TAC|Y     5.85     4.76    16.35     0.62     1.44     2.27    -0.40     0.06     0.05
  30|GTT|V     3.05     2.37     7.75     0.21     1.08     1.94    -0.40     0.06     0.05          206|TTC|F     5.83     4.76    16.72    -0.30     1.26     1.03    -0.40     0.06     0.05
  31|CAC|H     3.06     2.39     7.97     1.79     3.82     2.65    -0.40     0.06     0.05          197|TTC|F     5.80     4.73    16.64    -0.60     0.64     0.68    -0.40     0.06     0.05
  32|TTC|F     0.56     1.43     2.27    -0.31     0.84     1.10    -0.40     0.06     0.05           71|ATC|I     5.78     4.73    16.51    -0.69     0.70     0.74    -0.40     0.06     0.05
  33|CGT|R     0.19     0.55     1.15     0.68     2.98     1.68    -0.36     0.08     0.06           82|TAC|Y     5.82     4.72    16.20     0.55     1.47     2.36    -0.40     0.06     0.05
  34|AAC|N     5.91     4.82    16.59     2.31     2.68     5.26    -0.40     0.06     0.05          155|ATC|I     5.75     4.72    16.57    -0.67     0.68     0.73    -0.40     0.06     0.05
  35|CTG|L     2.60     2.02     6.46     2.60     2.01     6.42    -0.40     0.06     0.05          170|TTC|F     5.79     4.71    16.29    -0.29     0.85     1.14    -0.40     0.06     0.05
  36|AAA|K     0.35     1.36     1.98    -0.64     0.67     0.72    -0.41     0.06     0.05          120|TAC|Y     5.80     4.69    15.88    -0.31     0.89     1.20    -0.40     0.06     0.05
  37|AAC|N    -0.66     0.69     0.75    -0.65     0.69     0.73    -0.40     0.06     0.05           67|ATC|I     5.75     4.69    16.08     0.54     1.39     2.20    -0.40     0.06     0.05
  38|AAC|N     2.30     2.70     5.35    -0.28     0.83     1.09    -0.40     0.06     0.05            8|ATC|I     5.72     4.64    15.89    -0.27     1.32     1.07    -0.40     0.06     0.05
  39|CGT|R     0.18     0.56     1.12     0.72     2.94     1.66    -0.36     0.08     0.06          121|CTG|L     2.41     4.40     2.98     0.06     0.87     1.42    -0.40     0.06     0.05
  40|CAC|H     0.26     1.02     1.79    -0.60     0.80     0.69    -0.40     0.06     0.05           54|GAA|E     4.86     3.90    13.55    -0.58     0.69     0.82    -0.40     0.06     0.05
  41|ATC|I     2.15     2.54     4.95    -0.33     0.84     1.12    -0.40     0.06     0.05          237|GAA|E     4.84     3.90    13.46    -0.44     1.22     0.99    -0.40     0.06     0.05
  42|AAC|N     5.88     4.78    16.71    -0.36     1.34     1.09    -0.40     0.06     0.05           74|GAA|E     4.83     3.86    13.26     1.49     1.99     3.75    -0.40     0.06     0.05
  43|CGT|R     0.18     0.56     1.18     0.19     0.55     1.26    -0.36     0.08     0.06          128|AAA|K     3.59     3.86     7.83     3.57     3.83     7.84    -0.41     0.06     0.05
  44|TAC|Y     0.57     1.44     2.26     2.21     2.62     5.25    -0.40     0.06     0.05          200|AAA|K     3.57     3.86     7.95    -0.63     0.77     0.71    -0.41     0.06     0.05
  45|CTG|L     2.61     2.06     6.79     2.39     4.51     3.05    -0.40     0.06     0.05          266|AAA|K     3.58     3.85     7.88    -0.44     1.18     1.00    -0.41     0.06     0.05
  46|AAC|N     2.29     2.72     5.40    -0.35     1.33     1.08    -0.40     0.06     0.05          180|AAA|K     3.57     3.85     7.90     0.32     1.36     1.96    -0.41     0.06     0.05
  47|AAC|N    -0.25     0.83     1.09    -0.68     0.86     0.78    -0.40     0.06     0.05          254|AAA|K     3.56     3.83     7.87    -0.34     0.87     1.10    -0.41     0.06     0.05
  48|TCT|S     2.87     2.20     7.15     0.12     0.92     1.58    -0.40     0.06     0.05           83|GAA|E     4.79     3.82    12.93     4.76     3.79    12.84    -0.40     0.06     0.05
  49|TTC|F    -0.30     0.81     1.08    -0.27     1.27     1.03    -0.40     0.06     0.05          173|AAA|K     3.61     3.82     7.63     0.73     2.47     1.97    -0.41     0.06     0.05
  50|AAC|N     5.91     4.83    17.34    -0.65     0.81     0.73    -0.40     0.06     0.05          127|GAA|E     4.76     3.81    13.04     4.82     3.86    13.24    -0.40     0.06     0.05
  51|AAA|K     7.54     6.33    22.99    -0.32     0.84     1.08    -0.41     0.06     0.05           11|AAA|K     3.55     3.81     7.87     0.35     1.41     2.04    -0.41     0.06     0.05
  52|CAC|H     0.26     1.04     1.87    -0.58     0.66     0.78    -0.40     0.06     0.05           90|AAA|K     3.59     3.80     7.65     1.56     2.29     3.76    -0.41     0.06     0.05
  53|GGT|G     0.43     0.59     1.53     0.37     2.51     1.49    -0.37     0.08     0.06          256|AAA|K     3.55     3.80     7.77     1.59     2.25     3.68    -0.41     0.06     0.05
  54|GAA|E     4.86     3.90    13.55    -0.58     0.69     0.82    -0.40     0.06     0.05          154|AAA|K     3.58     3.79     7.69     0.06     1.78     1.45    -0.41     0.06     0.05
  55|CAG|Q    -0.24     1.58     1.19    -0.55     0.68     0.79    -0.40     0.06     0.05          220|AAA|K     3.57     3.79     7.74     1.61     3.49     2.72    -0.41     0.06     0.05
  56|GTT|V    -0.60     0.69     0.80    -0.66     0.73     0.84    -0.40     0.06     0.05          218|AAA|K     3.58     3.77     7.58     0.07     1.72     1.40    -0.41     0.06     0.05
  57|TTC|F     5.83     4.78    16.84    -0.63     0.83     0.75    -0.40     0.06     0.05          213|AAA|K     3.54     3.75     7.66    -0.62     0.65     0.71    -0.41     0.06     0.05
  58|ATC|I    -0.66     0.68     0.71    -0.23     1.24     1.01    -0.40     0.06     0.05          118|AAA|K     3.56     3.73     7.46    -0.34     0.87     1.10    -0.41     0.06     0.05
  59|GGT|G     0.37     0.60     1.47    -0.62     1.10     0.76    -0.37     0.08     0.06          123|ATG|M     2.55     2.89     5.74    -0.68     0.77     0.71    -0.41     0.06     0.05
  60|GAA|E     0.02     1.05     1.56     1.52     1.95     3.68    -0.40     0.06     0.05           85|ATG|M     2.54     2.89     5.70     0.03     1.76     1.40    -0.41     0.06     0.05
  61|GTT|V     3.03     2.38     7.92    -0.13     1.55     1.16    -0.40     0.06     0.05          142|ATG|M     2.56     2.85     5.60    -0.47     1.18     0.98    -0.41     0.06     0.05
  62|ATC|I     2.13     2.50     4.84    -0.64     0.65     0.69    -0.40     0.06     0.05          132|TGG|W     3.50     2.75     9.48    -0.69     0.74     0.70    -0.40     0.06     0.05
  63|CAC|H     0.28     1.03     1.79     0.28     1.05     1.81    -0.40     0.06     0.05           46|AAC|N     2.29     2.72     5.40    -0.35     1.33     1.08    -0.40     0.06     0.05
  64|ATC|I     0.51     1.41     2.24    -0.26     1.35     1.09    -0.40     0.06     0.05           38|AAC|N     2.30     2.70     5.35    -0.28     0.83     1.09    -0.40     0.06     0.05
  65|CTG|L     2.64     2.05     6.72    -0.59     1.15     0.90    -0.40     0.06     0.05          168|AAC|N     2.32     2.69     5.23     2.29     2.70     5.34    -0.40     0.06     0.05
  66|CCG|P    -0.41     1.70     0.98    -0.39     1.67     0.96    -0.36     0.09     0.06          101|TAC|Y     2.28     2.69     5.35    -0.34     1.27     1.04    -0.40     0.06     0.05
  67|ATC|I     5.75     4.69    16.08     0.54     1.39     2.20    -0.40     0.06     0.05          162|TAC|Y     2.25     2.69     5.28    -0.67     0.87     0.78    -0.40     0.06     0.05
  68|GAA|E     0.09     0.99     1.48     1.47     2.00     3.85    -0.40     0.06     0.05          232|TAC|Y     2.28     2.68     5.27    -0.27     0.86     1.16    -0.40     0.06     0.05
  69|GAA|E     0.09     1.07     1.63     0.05     1.04     1.60    -0.40     0.06     0.05           77|TAC|Y     2.27     2.66     5.24     0.60     1.48     2.35    -0.40     0.06     0.05
  70|GCT|A     0.19     0.55     1.16    -0.55     1.29     0.83    -0.36     0.08     0.06          163|TAC|Y     2.23     2.64     5.22     0.27     1.92     1.51    -0.40     0.06     0.05
  71|ATC|I     5.78     4.73    16.51    -0.69     0.70     0.74    -0.40     0.06     0.05          263|TAC|Y     2.30     2.61     5.09     0.61     1.42     2.24    -0.40     0.06     0.05
  72|GCT|A    -0.54     1.29     0.82     0.22     0.54     1.18    -0.36     0.08     0.06          264|TTC|F     2.22     2.59     5.07     0.58     1.42     2.23    -0.40     0.06     0.05
  73|AAA|K     1.58     2.27     3.72    -0.63     0.68     0.72    -0.41     0.06     0.05          214|TTC|F     2.19     2.59     5.12     0.53     1.42     2.26    -0.40     0.06     0.05
  74|GAA|E     4.83     3.86    13.26     1.49     1.99     3.75    -0.40     0.06     0.05          108|ATC|I     2.16     2.59     5.06    -0.32     0.84     1.09    -0.40     0.06     0.05
  75|CAG|Q     3.13     2.44     8.18    -0.27     1.50     1.14    -0.40     0.06     0.05           88|ATC|I     2.18     2.58     5.02    -0.64     0.88     0.78    -0.40     0.06     0.05
  76|TGG|W     0.57     1.24     2.24     0.58     1.30     2.40    -0.40     0.06     0.05          198|TAC|Y     2.23     2.57     5.08    -0.24     0.81     1.05    -0.40     0.06     0.05
  77|TAC|Y     2.27     2.66     5.24     0.60     1.48     2.35    -0.40     0.06     0.05          227|ATC|I     2.12     2.57     5.10    -0.29     1.37     1.11    -0.40     0.06     0.05
  78|ATC|I     2.15     2.47     4.83    -0.64     0.88     0.78    -0.40     0.06     0.05          109|ATC|I     2.12     2.56     5.08    -0.58     0.83     0.73    -0.40     0.06     0.05
  79|GAC|D     3.17     2.45     8.01    -0.52     0.66     0.81    -0.40     0.06     0.05          114|GAC|D     3.24     2.55     8.49     3.25     2.55     8.37    -0.40     0.06     0.05
  80|AAC|N     5.94     4.88    17.04     0.66     1.48     2.35    -0.40     0.06     0.05          104|GAC|D     3.24     2.55     8.38    -0.53     0.67     0.82    -0.40     0.06     0.05
  81|TTC|F     0.52     1.52     2.47    -0.61     0.85     0.75    -0.40     0.06     0.05           16|TTC|F     2.25     2.54     4.84    -0.67     0.70     0.75    -0.40     0.06     0.05
  82|TAC|Y     5.82     4.72    16.20     0.55     1.47     2.36    -0.40     0.06     0.05           41|ATC|I     2.15     2.54     4.95    -0.33     0.84     1.12    -0.40     0.06     0.05
  83|GAA|E     4.79     3.82    12.93     4.76     3.79    12.84    -0.40     0.06     0.05           23|GAC|D     3.26     2.53     8.08    -0.67     0.88     0.74    -0.40     0.06     0.05
  84|GAA|E     1.47     1.98     3.80    -0.65     0.75     0.68    -0.40     0.06     0.05           18|ATC|I     2.18     2.53     4.85    -0.63     0.88     0.78    -0.40     0.06     0.05
  85|ATG|M     2.54     2.89     5.70     0.03     1.76     1.40    -0.41     0.06     0.05           62|ATC|I     2.13     2.50     4.84    -0.64     0.65     0.69    -0.40     0.06     0.05
  86|TAC|Y     5.87     4.80    16.58    -0.64     0.85     0.75    -0.40     0.06     0.05           97|GAC|D     3.20     2.49     8.13     0.46     2.42     1.75    -0.40     0.06     0.05
  87|AAC|N     5.95     4.89    17.37    -0.35     1.26     1.03    -0.40     0.06     0.05          133|CAG|Q     3.12     2.47     8.24    -0.54     0.65     0.80    -0.40     0.06     0.05
  88|ATC|I     2.18     2.58     5.02    -0.64     0.88     0.78    -0.40     0.06     0.05           78|ATC|I     2.15     2.47     4.83    -0.64     0.88     0.78    -0.40     0.06     0.05
  89|TCT|S     2.88     2.29     7.70    -0.05     1.62     1.21    -0.40     0.06     0.05           79|GAC|D     3.17     2.45     8.01    -0.52     0.66     0.81    -0.40     0.06     0.05
  90|AAA|K     3.59     3.80     7.65     1.56     2.29     3.76    -0.41     0.06     0.05           75|CAG|Q     3.13     2.44     8.18    -0.27     1.50     1.14    -0.40     0.06     0.05
  91|TCT|S     2.82     2.19     6.98    -0.63     0.68     0.76    -0.40     0.06     0.05          102|CAC|H     3.07     2.40     8.04     1.80     3.58     2.51    -0.40     0.06     0.05
  92|GCT|A     0.21     0.55     1.22    -0.52     1.21     0.78    -0.36     0.08     0.06           31|CAC|H     3.06     2.39     7.97     1.79     3.82     2.65    -0.40     0.06     0.05
  93|TAC|Y     5.85     4.79    16.57     5.87     4.80    16.77    -0.40     0.06     0.05          158|CAC|H     3.02     2.39     7.91     3.22     5.08     3.46    -0.40     0.06     0.05
  94|CAC|H     3.05     2.38     7.83     0.67     2.42     1.75    -0.40     0.06     0.05           94|CAC|H     3.05     2.38     7.83     0.67     2.42     1.75    -0.40     0.06     0.05
  95|GGT|G     0.37     0.60     1.50     0.35     0.62     1.49    -0.37     0.08     0.06          244|GTT|V     3.04     2.38     7.93    -0.68     0.98     0.81    -0.40     0.06     0.05
  96|GGT|G     0.36     0.61     1.48    -0.57     0.98     0.70    -0.37     0.08     0.06           61|GTT|V     3.03     2.38     7.92    -0.13     1.55     1.16    -0.40     0.06     0.05
  97|GAC|D     3.20     2.49     8.13     0.46     2.42     1.75    -0.40     0.06     0.05           30|GTT|V     3.05     2.37     7.75     0.21     1.08     1.94    -0.40     0.06     0.05
  98|CTG|L     2.60     2.01     6.58     0.08     1.82     1.32    -0.40     0.06     0.05          174|AAA|K     1.56     2.37     3.96    -0.65     0.69     0.73    -0.41     0.06     0.05
  99|ACC|T     0.15     0.99     1.70     0.20     0.98     1.71    -0.40     0.06     0.05          230|ACC|T     2.95     2.31     7.59     2.84     2.20     7.13    -0.40     0.06     0.05
 100|TCT|S     0.10     0.96     1.62     2.86     2.25     7.47    -0.40     0.06     0.05           89|TCT|S     2.88     2.29     7.70    -0.05     1.62     1.21    -0.40     0.06     0.05
 101|TAC|Y     2.28     2.69     5.35    -0.34     1.27     1.04    -0.40     0.06     0.05          146|AAA|K     1.54     2.29     3.79    -0.69     0.81     0.75    -0.41     0.06     0.05
 102|CAC|H     3.07     2.40     8.04     1.80     3.58     2.51    -0.40     0.06     0.05          248|ACC|T     2.91     2.28     7.43    -0.13     1.67     1.24    -0.40     0.06     0.05
 103|CCG|P    -0.01     0.56     0.97     0.03     0.53     0.95    -0.36     0.09     0.06          239|TCT|S     2.86     2.27     7.84     2.07     4.22     2.89    -0.40     0.06     0.05
 104|GAC|D     3.24     2.55     8.38    -0.53     0.67     0.82    -0.40     0.06     0.05           73|AAA|K     1.58     2.27     3.72    -0.63     0.68     0.72    -0.41     0.06     0.05
 105|AAA|K     7.51     6.27    22.10    -0.65     0.80     0.73    -0.41     0.06     0.05           15|AAA|K     1.56     2.27     3.75     0.38     1.33     1.89    -0.41     0.06     0.05
 106|CGT|R     0.19     0.55     1.22    -0.55     1.29     0.83    -0.36     0.08     0.06          150|ACC|T     2.88     2.26     7.50    -0.12     1.65     1.23    -0.40     0.06     0.05
 107|AAC|N    -0.65     0.67     0.74    -0.36     1.28     1.05    -0.40     0.06     0.05          255|TCT|S     2.84     2.25     7.38    -0.62     0.66     0.73    -0.40     0.06     0.05
 108|ATC|I     2.16     2.59     5.06    -0.32     0.84     1.09    -0.40     0.06     0.05          188|TCT|S     2.86     2.23     7.41     0.09     0.95     1.68    -0.40     0.06     0.05
 109|ATC|I     2.12     2.56     5.08    -0.58     0.83     0.73    -0.40     0.06     0.05           20|TCT|S     2.83     2.22     7.29    -0.63     1.01     0.83    -0.40     0.06     0.05
 110|CTG|L     0.03     0.87     1.47    -0.53     1.01     0.81    -0.40     0.06     0.05            9|ACC|T     2.82     2.22     7.45    -0.64     0.70     0.76    -0.40     0.06     0.05
 111|AAA|K     7.49     6.27    22.32     2.59     4.37     3.37    -0.41     0.06     0.05          261|TCT|S     2.85     2.21     7.27     0.12     0.95     1.69    -0.40     0.06     0.05
 112|CGT|R    -0.54     1.28     0.82    -0.55     1.28     0.82    -0.36     0.08     0.06          184|TCT|S     2.85     2.21     7.15     2.05     4.20     2.88    -0.40     0.06     0.05
 113|GCT|A     0.18     0.54     1.19    -0.49     1.16     0.76    -0.36     0.08     0.06          156|TCT|S     2.83     2.21     7.56    -0.63     0.67     0.77    -0.40     0.06     0.05
 114|GAC|D     3.24     2.55     8.49     3.25     2.55     8.37    -0.40     0.06     0.05          115|TCT|S     2.82     2.21     7.19     0.13     0.94     1.65    -0.40     0.06     0.05
 115|TCT|S     2.82     2.21     7.19     0.13     0.94     1.65    -0.40     0.06     0.05           48|TCT|S     2.87     2.20     7.15     0.12     0.92     1.58    -0.40     0.06     0.05
 116|CTG|L     2.60     2.03     6.80     1.09     2.98     2.08    -0.40     0.06     0.05          211|TCT|S     2.84     2.20     7.17    -0.60     0.98     0.79    -0.40     0.06     0.05
 117|AAA|K     0.38     1.36     1.95     2.59     4.32     3.33    -0.41     0.06     0.05          176|TCT|S     2.84     2.20     7.14     0.12     0.99     1.77    -0.40     0.06     0.05
 118|AAA|K     3.56     3.73     7.46    -0.34     0.87     1.10    -0.41     0.06     0.05           91|TCT|S     2.82     2.19     6.98    -0.63     0.68     0.76    -0.40     0.06     0.05
 119|GTT|V     0.23     1.04     1.81    -0.14     1.54     1.16    -0.40     0.06     0.05            3|TCT|S     2.83     2.18     7.10     2.79     2.18     7.15    -0.40     0.06     0.05
 120|TAC|Y     5.80     4.69    15.88    -0.31     0.89     1.20    -0.40     0.06     0.05          203|TCT|S     2.79     2.17     7.13     2.86     2.23     7.37    -0.40     0.06     0.05
 121|CTG|L     2.41     4.40     2.98     0.06     0.87     1.42    -0.40     0.06     0.05          164|TCT|S     2.79     2.17     6.96    -0.62     0.98     0.81    -0.40     0.06     0.05
 122|AAA|K    -0.68     0.71     0.77     2.59     4.47     3.44    -0.41     0.06     0.05           28|CTG|L     2.65     2.07     6.81    -0.66     0.70     0.73    -0.40     0.06     0.05
 123|ATG|M     2.55     2.89     5.74    -0.68     0.77     0.71    -0.41     0.06     0.05           45|CTG|L     2.61     2.06     6.79     2.39     4.51     3.05    -0.40     0.06     0.05
 124|ACC|T     0.16     0.93     1.59    -0.61     0.90     0.75    -0.40     0.06     0.05           65|CTG|L     2.64     2.05     6.72    -0.59     1.15     0.90    -0.40     0.06     0.05
 125|TCT|S     0.13     0.94     1.65     2.82     2.23     7.47    -0.40     0.06     0.05          153|CTG|L     2.61     2.05     6.62    -0.65     0.67     0.72    -0.40     0.06     0.05
 126|GAA|E     0.05     1.07     1.62    -0.61     0.74     0.87    -0.40     0.06     0.05          183|CTG|L     2.63     2.04     6.67    -0.68     0.73     0.73    -0.40     0.06     0.05
 127|GAA|E     4.76     3.81    13.04     4.82     3.86    13.24    -0.40     0.06     0.05          116|CTG|L     2.60     2.03     6.80     1.09     2.98     2.08    -0.40     0.06     0.05
 128|AAA|K     3.59     3.86     7.83     3.57     3.83     7.84    -0.41     0.06     0.05           35|CTG|L     2.60     2.02     6.46     2.60     2.01     6.42    -0.40     0.06     0.05
 129|GCT|A     0.15     0.59     1.24    -0.54     1.29     0.81    -0.36     0.08     0.06           98|CTG|L     2.60     2.01     6.58     0.08     1.82     1.32    -0.40     0.06     0.05
 130|AAA|K     7.47     6.21    21.87    -0.73     0.90     0.82    -0.41     0.06     0.05          242|CTG|L     2.60     2.00     6.45    -0.54     1.09     0.86    -0.40     0.06     0.05
 131|CGT|R     0.21     0.52     1.12     0.21     0.56     1.27    -0.36     0.08     0.06          205|GAA|E     1.42     1.99     3.89    -0.67     0.78     0.71    -0.40     0.06     0.05
 132|TGG|W     3.50     2.75     9.48    -0.69     0.74     0.70    -0.40     0.06     0.05           84|GAA|E     1.47     1.98     3.80    -0.65     0.75     0.68    -0.40     0.06     0.05
 133|CAG|Q     3.12     2.47     8.24    -0.54     0.65     0.80    -0.40     0.06     0.05           22|GAA|E     1.45     1.96     3.78     1.50     2.02     3.85    -0.40     0.06     0.05
 134|TGC|C     0.38     1.09     1.89    -0.27     1.45     1.10    -0.40     0.06     0.05          233|GAA|E     1.45     1.95     3.69     1.02     2.72     2.05    -0.40     0.06     0.05
 135|GTT|V     0.27     1.00     1.77    -0.56     0.64     0.76    -0.40     0.06     0.05          231|GAA|E     1.48     1.93     3.66     0.16     1.84     1.43    -0.40     0.06     0.05
 136|CAG|Q    -0.58     0.67     0.82     0.63     2.32     1.68    -0.40     0.06     0.05           66|CCG|P    -0.41     1.70     0.98    -0.39     1.67     0.96    -0.36     0.09     0.06
 137|GGT|G    -0.62     1.09     0.76     0.38     0.59     1.52    -0.37     0.08     0.06          236|ACC|T    -0.11     1.69     1.25    -0.10     1.67     1.24    -0.40     0.06     0.05
 138|GAA|E     0.05     1.04     1.60     0.02     1.07     1.61    -0.40     0.06     0.05          210|ATG|M     0.85     1.65     2.62    -0.43     1.13     0.94    -0.41     0.06     0.05
 139|AAC|N     5.92     4.86    17.09    -0.30     1.23     1.01    -0.40     0.06     0.05           55|CAG|Q    -0.24     1.58     1.19    -0.55     0.68     0.79    -0.40     0.06     0.05
 140|AAC|N     5.89     4.78    16.22     2.32     2.65     5.18    -0.40     0.06     0.05           81|TTC|F     0.52     1.52     2.47    -0.61     0.85     0.75    -0.40     0.06     0.05
 141|CCG|P     0.00     0.51     0.93    -0.39     1.67     0.97    -0.36     0.09     0.06           44|TAC|Y     0.57     1.44     2.26     2.21     2.62     5.25    -0.40     0.06     0.05
 142|ATG|M     2.56     2.85     5.60    -0.47     1.18     0.98    -0.41     0.06     0.05          143|TTC|F     0.56     1.44     2.25    -0.29     1.26     1.03    -0.40     0.06     0.05
 143|TTC|F     0.56     1.44     2.25    -0.29     1.26     1.03    -0.40     0.06     0.05           32|TTC|F     0.56     1.43     2.27    -0.31     0.84     1.10    -0.40     0.06     0.05
 144|GGT|G     0.38     0.58     1.46    -0.58     1.01     0.71    -0.37     0.08     0.06          253|ATC|I     0.51     1.43     2.25    -0.65     0.89     0.79    -0.40     0.06     0.05
 145|CGT|R    -0.54     1.36     0.85     0.21     0.51     1.12    -0.36     0.08     0.06          186|TAC|Y     0.55     1.42     2.25     2.28     2.63     5.14    -0.40     0.06     0.05
 146|AAA|K     1.54     2.29     3.79    -0.69     0.81     0.75    -0.41     0.06     0.05          152|AAA|K     0.35     1.42     2.06    -0.65     0.79     0.73    -0.41     0.06     0.05
 147|CAC|H     0.22     1.10     1.98    -0.65     0.90     0.76    -0.40     0.06     0.05           64|ATC|I     0.51     1.41     2.24    -0.26     1.35     1.09    -0.40     0.06     0.05
 148|ACC|T    -0.61     0.67     0.74    -0.62     0.66     0.75    -0.40     0.06     0.05          259|AAA|K     0.35     1.41     2.04    -0.66     0.70     0.75    -0.41     0.06     0.05
 149|GAA|E     0.09     0.99     1.46    -0.42     1.20     0.98    -0.40     0.06     0.05          249|ATC|I     0.55     1.40     2.16     1.15     3.02     2.31    -0.40     0.06     0.05
 150|ACC|T     2.88     2.26     7.50    -0.12     1.65     1.23    -0.40     0.06     0.05          167|AAA|K     0.34     1.38     1.99     1.54     2.35     3.90    -0.41     0.06     0.05
 151|ACC|T     0.17     0.98     1.74    -0.63     0.96     0.79    -0.40     0.06     0.05          215|AAA|K     0.35     1.37     1.99    -0.41     1.20     1.01    -0.41     0.06     0.05
 152|AAA|K     0.35     1.42     2.06    -0.65     0.79     0.73    -0.41     0.06     0.05          117|AAA|K     0.38     1.36     1.95     2.59     4.32     3.33    -0.41     0.06     0.05
 153|CTG|L     2.61     2.05     6.62    -0.65     0.67     0.72    -0.40     0.06     0.05           36|AAA|K     0.35     1.36     1.98    -0.64     0.67     0.72    -0.41     0.06     0.05
 154|AAA|K     3.58     3.79     7.69     0.06     1.78     1.45    -0.41     0.06     0.05          207|AAA|K     0.35     1.36     1.97    -0.43     1.18     1.00    -0.41     0.06     0.05
 155|ATC|I     5.75     4.72    16.57    -0.67     0.68     0.73    -0.40     0.06     0.05          145|CGT|R    -0.54     1.36     0.85     0.21     0.51     1.12    -0.36     0.08     0.06
 156|TCT|S     2.83     2.21     7.56    -0.63     0.67     0.77    -0.40     0.06     0.05           72|GCT|A    -0.54     1.29     0.82     0.22     0.54     1.18    -0.36     0.08     0.06
 157|AAC|N    -0.26     0.88     1.19    -0.33     1.30     1.06    -0.40     0.06     0.05          112|CGT|R    -0.54     1.28     0.82    -0.55     1.28     0.82    -0.36     0.08     0.06
 158|CAC|H     3.02     2.39     7.91     3.22     5.08     3.46    -0.40     0.06     0.05           76|TGG|W     0.57     1.24     2.24     0.58     1.30     2.40    -0.40     0.06     0.05
 159|AAC|N     5.91     4.82    16.85     0.20     1.83     1.45    -0.40     0.06     0.05          212|AAA|K    -0.43     1.17     0.99     3.57     3.85     7.90    -0.41     0.06     0.05
 160|AAA|K    -0.38     0.93     1.19     3.53     3.80     7.83    -0.41     0.06     0.05          190|CGT|R    -0.51     1.17     0.76     0.17     0.57     1.24    -0.36     0.08     0.06
 161|CTG|L    -0.51     1.00     0.80     0.10     1.82     1.32    -0.40     0.06     0.05          204|GAC|D     0.36     1.14     2.09     2.88     5.17     3.54    -0.40     0.06     0.05
 162|TAC|Y     2.25     2.69     5.28    -0.67     0.87     0.78    -0.40     0.06     0.05          262|GGT|G    -0.64     1.11     0.77     0.40     0.59     1.54    -0.37     0.08     0.06
 163|TAC|Y     2.23     2.64     5.22     0.27     1.92     1.51    -0.40     0.06     0.05          147|CAC|H     0.22     1.10     1.98    -0.65     0.90     0.76    -0.40     0.06     0.05
 164|TCT|S     2.79     2.17     6.96    -0.62     0.98     0.81    -0.40     0.06     0.05          134|TGC|C     0.38     1.09     1.89    -0.27     1.45     1.10    -0.40     0.06     0.05
 165|ACC|T     0.15     1.00     1.75     0.16     0.98     1.72    -0.40     0.06     0.05          137|GGT|G    -0.62     1.09     0.76     0.38     0.59     1.52    -0.37     0.08     0.06
 166|CAC|H     0.28     0.99     1.72    -0.67     0.91     0.77    -0.40     0.06     0.05           24|TGC|C     0.34     1.08     1.90    -0.58     0.70     0.85    -0.40     0.06     0.05
 167|AAA|K     0.34     1.38     1.99     1.54     2.35     3.90    -0.41     0.06     0.05          189|CAG|Q     0.32     1.08     1.97    -0.63     0.82     0.71    -0.40     0.06     0.05
 168|AAC|N     2.32     2.69     5.23     2.29     2.70     5.34    -0.40     0.06     0.05           69|GAA|E     0.09     1.07     1.63     0.05     1.04     1.60    -0.40     0.06     0.05
 169|CCG|P    -0.01     0.53     0.91    -0.35     1.57     0.91    -0.36     0.09     0.06          126|GAA|E     0.05     1.07     1.62    -0.61     0.74     0.87    -0.40     0.06     0.05
 170|TTC|F     5.79     4.71    16.29    -0.29     0.85     1.14    -0.40     0.06     0.05          175|CAC|H     0.26     1.05     1.86     0.29     1.04     1.81    -0.40     0.06     0.05
 171|AAA|K    -0.66     0.70     0.75     0.75     2.44     1.94    -0.41     0.06     0.05           60|GAA|E     0.02     1.05     1.56     1.52     1.95     3.68    -0.40     0.06     0.05
 172|GGT|G     0.40     0.56     1.44    -0.58     1.03     0.72    -0.37     0.08     0.06           14|GGT|G    -0.58     1.05     0.73    -0.60     1.05     0.74    -0.37     0.08     0.06
 173|AAA|K     3.61     3.82     7.63     0.73     2.47     1.97    -0.41     0.06     0.05           52|CAC|H     0.26     1.04     1.87    -0.58     0.66     0.78    -0.40     0.06     0.05
 174|AAA|K     1.56     2.37     3.96    -0.65     0.69     0.73    -0.41     0.06     0.05          225|GTT|V     0.24     1.04     1.84    -0.57     0.67     0.78    -0.40     0.06     0.05
 175|CAC|H     0.26     1.05     1.86     0.29     1.04     1.81    -0.40     0.06     0.05          119|GTT|V     0.23     1.04     1.81    -0.14     1.54     1.16    -0.40     0.06     0.05
 176|TCT|S     2.84     2.20     7.14     0.12     0.99     1.77    -0.40     0.06     0.05          138|GAA|E     0.05     1.04     1.60     0.02     1.07     1.61    -0.40     0.06     0.05
 177|GAA|E    -0.59     0.70     0.83     4.80     3.86    13.09    -0.40     0.06     0.05          251|CAC|H     0.30     1.03     1.83    -0.20     1.45     1.10    -0.40     0.06     0.05
 178|GAA|E    -0.58     0.71     0.82     0.05     1.05     1.60    -0.40     0.06     0.05           63|CAC|H     0.28     1.03     1.79     0.28     1.05     1.81    -0.40     0.06     0.05
 179|TCT|S     0.17     0.96     1.68     0.13     0.93     1.56    -0.40     0.06     0.05           40|CAC|H     0.26     1.02     1.79    -0.60     0.80     0.69    -0.40     0.06     0.05
 180|AAA|K     3.57     3.85     7.90     0.32     1.36     1.96    -0.41     0.06     0.05          201|ACC|T     0.13     1.02     1.80    -0.63     0.95     0.79    -0.40     0.06     0.05
 181|ACC|T    -0.63     0.96     0.80     0.75     2.88     2.03    -0.40     0.06     0.05           25|GAA|E     0.05     1.02     1.52     0.05     1.05     1.60    -0.40     0.06     0.05
 182|AAA|K    -0.70     0.73     0.79     0.75     2.41     1.92    -0.41     0.06     0.05          191|GTT|V     0.24     1.01     1.78     0.26     1.03     1.86    -0.40     0.06     0.05
 183|CTG|L     2.63     2.04     6.67    -0.68     0.73     0.73    -0.40     0.06     0.05          208|ACC|T     0.18     1.01     1.80     0.17     1.00     1.72    -0.40     0.06     0.05
 184|TCT|S     2.85     2.21     7.15     2.05     4.20     2.88    -0.40     0.06     0.05           19|GGT|G    -0.56     1.01     0.71     0.38     0.59     1.44    -0.37     0.08     0.06
 185|GAA|E    -0.59     0.71     0.83    -0.56     0.69     0.81    -0.40     0.06     0.05          135|GTT|V     0.27     1.00     1.77    -0.56     0.64     0.76    -0.40     0.06     0.05
 186|TAC|Y     0.55     1.42     2.25     2.28     2.63     5.14    -0.40     0.06     0.05            5|GTT|V     0.24     1.00     1.77     0.67     2.51     1.81    -0.40     0.06     0.05
 187|GCT|A     0.19     0.55     1.23    -0.54     1.23     0.80    -0.36     0.08     0.06          165|ACC|T     0.15     1.00     1.75     0.16     0.98     1.72    -0.40     0.06     0.05
 188|TCT|S     2.86     2.23     7.41     0.09     0.95     1.68    -0.40     0.06     0.05          161|CTG|L    -0.51     1.00     0.80     0.10     1.82     1.32    -0.40     0.06     0.05
 189|CAG|Q     0.32     1.08     1.97    -0.63     0.82     0.71    -0.40     0.06     0.05          166|CAC|H     0.28     0.99     1.72    -0.67     0.91     0.77    -0.40     0.06     0.05
 190|CGT|R    -0.51     1.17     0.76     0.17     0.57     1.24    -0.36     0.08     0.06           99|ACC|T     0.15     0.99     1.70     0.20     0.98     1.71    -0.40     0.06     0.05
 191|GTT|V     0.24     1.01     1.78     0.26     1.03     1.86    -0.40     0.06     0.05           26|TCT|S     0.12     0.99     1.74    -0.07     1.81     1.32    -0.40     0.06     0.05
 192|GGT|G     0.38     0.63     1.49     0.40     2.41     1.43    -0.37     0.08     0.06           68|GAA|E     0.09     0.99     1.48     1.47     2.00     3.85    -0.40     0.06     0.05
 193|GAA|E    -0.54     0.67     0.80     1.03     2.84     2.14    -0.40     0.06     0.05          149|GAA|E     0.09     0.99     1.46    -0.42     1.20     0.98    -0.40     0.06     0.05
 194|AAA|K    -0.32     0.84     1.05    -0.67     0.69     0.75    -0.41     0.06     0.05          151|ACC|T     0.17     0.98     1.74    -0.63     0.96     0.79    -0.40     0.06     0.05
 195|AAC|N     5.95     4.90    17.60     0.62     1.47     2.32    -0.40     0.06     0.05          179|TCT|S     0.17     0.96     1.68     0.13     0.93     1.56    -0.40     0.06     0.05
 196|CCG|P    -0.01     0.51     0.86     0.01     0.54     0.93    -0.36     0.09     0.06           21|TCT|S     0.15     0.96     1.68    -0.60     0.95     0.78    -0.40     0.06     0.05
 197|TTC|F     5.80     4.73    16.64    -0.60     0.64     0.68    -0.40     0.06     0.05          100|TCT|S     0.10     0.96     1.62     2.86     2.25     7.47    -0.40     0.06     0.05
 198|TAC|Y     2.23     2.57     5.08    -0.24     0.81     1.05    -0.40     0.06     0.05          181|ACC|T    -0.63     0.96     0.80     0.75     2.88     2.03    -0.40     0.06     0.05
 199|GGT|G     0.39     0.58     1.44     0.33     0.58     1.36    -0.37     0.08     0.06          234|TCT|S     0.15     0.94     1.66     0.16     0.92     1.60    -0.40     0.06     0.05
 200|AAA|K     3.57     3.86     7.95    -0.63     0.77     0.71    -0.41     0.06     0.05          125|TCT|S     0.13     0.94     1.65     2.82     2.23     7.47    -0.40     0.06     0.05
 201|ACC|T     0.13     1.02     1.80    -0.63     0.95     0.79    -0.40     0.06     0.05          222|TCT|S     0.11     0.94     1.64     0.12     0.94     1.65    -0.40     0.06     0.05
 202|CAC|H    -0.60     0.67     0.80     0.62     2.52     1.80    -0.40     0.06     0.05          124|ACC|T     0.16     0.93     1.59    -0.61     0.90     0.75    -0.40     0.06     0.05
 203|TCT|S     2.79     2.17     7.13     2.86     2.23     7.37    -0.40     0.06     0.05          160|AAA|K    -0.38     0.93     1.19     3.53     3.80     7.83    -0.41     0.06     0.05
 204|GAC|D     0.36     1.14     2.09     2.88     5.17     3.54    -0.40     0.06     0.05          243|AAC|N    -0.30     0.90     1.20    -0.62     0.65     0.70    -0.40     0.06     0.05
 205|GAA|E     1.42     1.99     3.89    -0.67     0.78     0.71    -0.40     0.06     0.05          257|AAC|N    -0.27     0.89     1.20     0.24     1.87     1.47    -0.40     0.06     0.05
 206|TTC|F     5.83     4.76    16.72    -0.30     1.26     1.03    -0.40     0.06     0.05          157|AAC|N    -0.26     0.88     1.19    -0.33     1.30     1.06    -0.40     0.06     0.05
 207|AAA|K     0.35     1.36     1.97    -0.43     1.18     1.00    -0.41     0.06     0.05          110|CTG|L     0.03     0.87     1.47    -0.53     1.01     0.81    -0.40     0.06     0.05
 208|ACC|T     0.18     1.01     1.80     0.17     1.00     1.72    -0.40     0.06     0.05          194|AAA|K    -0.32     0.84     1.05    -0.67     0.69     0.75    -0.41     0.06     0.05
 209|TAC|Y     5.87     4.79    16.57    -0.64     0.66     0.71    -0.40     0.06     0.05           47|AAC|N    -0.25     0.83     1.09    -0.68     0.86     0.78    -0.40     0.06     0.05
 210|ATG|M     0.85     1.65     2.62    -0.43     1.13     0.94    -0.41     0.06     0.05          226|ATC|I    -0.33     0.82     1.09     2.14     2.58     5.10    -0.40     0.06     0.05
 211|TCT|S     2.84     2.20     7.17    -0.60     0.98     0.79    -0.40     0.06     0.05           49|TTC|F    -0.30     0.81     1.08    -0.27     1.27     1.03    -0.40     0.06     0.05
 212|AAA|K    -0.43     1.17     0.99     3.57     3.85     7.90    -0.41     0.06     0.05          258|GAA|E    -0.69     0.79     0.73     1.01     2.82     2.12    -0.40     0.06     0.05
 213|AAA|K     3.54     3.75     7.66    -0.62     0.65     0.71    -0.41     0.06     0.05          182|AAA|K    -0.70     0.73     0.79     0.75     2.41     1.92    -0.41     0.06     0.05
 214|TTC|F     2.19     2.59     5.12     0.53     1.42     2.26    -0.40     0.06     0.05          178|GAA|E    -0.58     0.71     0.82     0.05     1.05     1.60    -0.40     0.06     0.05
 215|AAA|K     0.35     1.37     1.99    -0.41     1.20     1.01    -0.41     0.06     0.05          185|GAA|E    -0.59     0.71     0.83    -0.56     0.69     0.81    -0.40     0.06     0.05
 216|GGT|G     0.36     0.56     1.37    -0.61     1.16     0.78    -0.37     0.08     0.06          122|AAA|K    -0.68     0.71     0.77     2.59     4.47     3.44    -0.41     0.06     0.05
 217|CGT|R     0.19     0.54     1.18    -0.52     1.24     0.80    -0.36     0.08     0.06          177|GAA|E    -0.59     0.70     0.83     4.80     3.86    13.09    -0.40     0.06     0.05
 218|AAA|K     3.58     3.77     7.58     0.07     1.72     1.40    -0.41     0.06     0.05          171|AAA|K    -0.66     0.70     0.75     0.75     2.44     1.94    -0.41     0.06     0.05
 219|CCG|P     0.00     0.54     0.97    -0.03     0.57     0.96    -0.36     0.09     0.06           56|GTT|V    -0.60     0.69     0.80    -0.66     0.73     0.84    -0.40     0.06     0.05
 220|AAA|K     3.57     3.79     7.74     1.61     3.49     2.72    -0.41     0.06     0.05           37|AAC|N    -0.66     0.69     0.75    -0.65     0.69     0.73    -0.40     0.06     0.05
 221|AAC|N     5.94     4.84    16.84     0.57     1.51     2.41    -0.40     0.06     0.05           13|ACC|T    -0.63     0.68     0.74    -0.12     1.71     1.25    -0.40     0.06     0.05
 222|TCT|S     0.11     0.94     1.64     0.12     0.94     1.65    -0.40     0.06     0.05          250|CTG|L    -0.65     0.68     0.71    -0.64     0.67     0.69    -0.40     0.06     0.05
 223|CGT|R     0.18     0.56     1.20    -0.52     1.25     0.80    -0.36     0.08     0.06           58|ATC|I    -0.66     0.68     0.71    -0.23     1.24     1.01    -0.40     0.06     0.05
 224|CCG|P     0.02     0.53     0.91     0.02     0.54     0.96    -0.36     0.09     0.06          228|GAC|D    -0.53     0.67     0.81    -0.54     0.67     0.83    -0.40     0.06     0.05
 225|GTT|V     0.24     1.04     1.84    -0.57     0.67     0.78    -0.40     0.06     0.05          193|GAA|E    -0.54     0.67     0.80     1.03     2.84     2.14    -0.40     0.06     0.05
 226|ATC|I    -0.33     0.82     1.09     2.14     2.58     5.10    -0.40     0.06     0.05          136|CAG|Q    -0.58     0.67     0.82     0.63     2.32     1.68    -0.40     0.06     0.05
 227|ATC|I     2.12     2.57     5.10    -0.29     1.37     1.11    -0.40     0.06     0.05          202|CAC|H    -0.60     0.67     0.80     0.62     2.52     1.80    -0.40     0.06     0.05
 228|GAC|D    -0.53     0.67     0.81    -0.54     0.67     0.83    -0.40     0.06     0.05          148|ACC|T    -0.61     0.67     0.74    -0.62     0.66     0.75    -0.40     0.06     0.05
 229|GGT|G     0.38     0.60     1.48     0.39     0.59     1.42    -0.37     0.08     0.06          107|AAC|N    -0.65     0.67     0.74    -0.36     1.28     1.05    -0.40     0.06     0.05
 230|ACC|T     2.95     2.31     7.59     2.84     2.20     7.13    -0.40     0.06     0.05          241|CAG|Q    -0.55     0.65     0.78     0.59     2.38     1.73    -0.40     0.06     0.05
 231|GAA|E     1.48     1.93     3.66     0.16     1.84     1.43    -0.40     0.06     0.05          245|GTT|V    -0.56     0.65     0.75     0.27     1.01     1.77    -0.40     0.06     0.05
 232|TAC|Y     2.28     2.68     5.27    -0.27     0.86     1.16    -0.40     0.06     0.05          192|GGT|G     0.38     0.63     1.49     0.40     2.41     1.43    -0.37     0.08     0.06
 233|GAA|E     1.45     1.95     3.69     1.02     2.72     2.05    -0.40     0.06     0.05           96|GGT|G     0.36     0.61     1.48    -0.57     0.98     0.70    -0.37     0.08     0.06
 234|TCT|S     0.15     0.94     1.66     0.16     0.92     1.60    -0.40     0.06     0.05          229|GGT|G     0.38     0.60     1.48     0.39     0.59     1.42    -0.37     0.08     0.06
 235|GCT|A     0.21     0.53     1.17     0.17     0.55     1.18    -0.36     0.08     0.06            4|GGT|G     0.38     0.60     1.46    -0.60     1.13     0.77    -0.37     0.08     0.06
 236|ACC|T    -0.11     1.69     1.25    -0.10     1.67     1.24    -0.40     0.06     0.05           95|GGT|G     0.37     0.60     1.50     0.35     0.62     1.49    -0.37     0.08     0.06
 237|GAA|E     4.84     3.90    13.46    -0.44     1.22     0.99    -0.40     0.06     0.05           59|GGT|G     0.37     0.60     1.47    -0.62     1.10     0.76    -0.37     0.08     0.06
 238|GCT|A     0.22     0.55     1.19     0.72     2.89     1.64    -0.36     0.08     0.06           53|GGT|G     0.43     0.59     1.53     0.37     2.51     1.49    -0.37     0.08     0.06
 239|TCT|S     2.86     2.27     7.84     2.07     4.22     2.89    -0.40     0.06     0.05          129|GCT|A     0.15     0.59     1.24    -0.54     1.29     0.81    -0.36     0.08     0.06
 240|CGT|R     2.70     5.19     2.76     0.21     0.55     1.24    -0.36     0.08     0.06          199|GGT|G     0.39     0.58     1.44     0.33     0.58     1.36    -0.37     0.08     0.06
 241|CAG|Q    -0.55     0.65     0.78     0.59     2.38     1.73    -0.40     0.06     0.05          144|GGT|G     0.38     0.58     1.46    -0.58     1.01     0.71    -0.37     0.08     0.06
 242|CTG|L     2.60     2.00     6.45    -0.54     1.09     0.86    -0.40     0.06     0.05          172|GGT|G     0.40     0.56     1.44    -0.58     1.03     0.72    -0.37     0.08     0.06
 243|AAC|N    -0.30     0.90     1.20    -0.62     0.65     0.70    -0.40     0.06     0.05          216|GGT|G     0.36     0.56     1.37    -0.61     1.16     0.78    -0.37     0.08     0.06
 244|GTT|V     3.04     2.38     7.93    -0.68     0.98     0.81    -0.40     0.06     0.05          223|CGT|R     0.18     0.56     1.20    -0.52     1.25     0.80    -0.36     0.08     0.06
 245|GTT|V    -0.56     0.65     0.75     0.27     1.01     1.77    -0.40     0.06     0.05           43|CGT|R     0.18     0.56     1.18     0.19     0.55     1.26    -0.36     0.08     0.06
 246|CCG|P     0.04     0.53     0.95     0.01     0.53     0.93    -0.36     0.09     0.06          247|GCT|A     0.18     0.56     1.18     0.75     2.87     1.63    -0.36     0.08     0.06
 247|GCT|A     0.18     0.56     1.18     0.75     2.87     1.63    -0.36     0.08     0.06           39|CGT|R     0.18     0.56     1.12     0.72     2.94     1.66    -0.36     0.08     0.06
 248|ACC|T     2.91     2.28     7.43    -0.13     1.67     1.24    -0.40     0.06     0.05          103|CCG|P    -0.01     0.56     0.97     0.03     0.53     0.95    -0.36     0.09     0.06
 249|ATC|I     0.55     1.40     2.16     1.15     3.02     2.31    -0.40     0.06     0.05          238|GCT|A     0.22     0.55     1.19     0.72     2.89     1.64    -0.36     0.08     0.06
 250|CTG|L    -0.65     0.68     0.71    -0.64     0.67     0.69    -0.40     0.06     0.05           92|GCT|A     0.21     0.55     1.22    -0.52     1.21     0.78    -0.36     0.08     0.06
 251|CAC|H     0.30     1.03     1.83    -0.20     1.45     1.10    -0.40     0.06     0.05          187|GCT|A     0.19     0.55     1.23    -0.54     1.23     0.80    -0.36     0.08     0.06
 252|CGT|R     0.20     0.54     1.17     0.18     0.53     1.17    -0.36     0.08     0.06          106|CGT|R     0.19     0.55     1.22    -0.55     1.29     0.83    -0.36     0.08     0.06
 253|ATC|I     0.51     1.43     2.25    -0.65     0.89     0.79    -0.40     0.06     0.05           70|GCT|A     0.19     0.55     1.16    -0.55     1.29     0.83    -0.36     0.08     0.06
 254|AAA|K     3.56     3.83     7.87    -0.34     0.87     1.10    -0.41     0.06     0.05           33|CGT|R     0.19     0.55     1.15     0.68     2.98     1.68    -0.36     0.08     0.06
 255|TCT|S     2.84     2.25     7.38    -0.62     0.66     0.73    -0.40     0.06     0.05           27|CGT|R     0.16     0.55     1.18     0.75     3.00     1.69    -0.36     0.08     0.06
 256|AAA|K     3.55     3.80     7.77     1.59     2.25     3.68    -0.41     0.06     0.05          252|CGT|R     0.20     0.54     1.17     0.18     0.53     1.17    -0.36     0.08     0.06
 257|AAC|N    -0.27     0.89     1.20     0.24     1.87     1.47    -0.40     0.06     0.05          217|CGT|R     0.19     0.54     1.18    -0.52     1.24     0.80    -0.36     0.08     0.06
 258|GAA|E    -0.69     0.79     0.73     1.01     2.82     2.12    -0.40     0.06     0.05          113|GCT|A     0.18     0.54     1.19    -0.49     1.16     0.76    -0.36     0.08     0.06
 259|AAA|K     0.35     1.41     2.04    -0.66     0.70     0.75    -0.41     0.06     0.05          219|CCG|P     0.00     0.54     0.97    -0.03     0.57     0.96    -0.36     0.09     0.06
 260|TAC|Y     5.85     4.76    16.35     0.62     1.44     2.27    -0.40     0.06     0.05          235|GCT|A     0.21     0.53     1.17     0.17     0.55     1.18    -0.36     0.08     0.06
 261|TCT|S     2.85     2.21     7.27     0.12     0.95     1.69    -0.40     0.06     0.05          246|CCG|P     0.04     0.53     0.95     0.01     0.53     0.93    -0.36     0.09     0.06
 262|GGT|G    -0.64     1.11     0.77     0.40     0.59     1.54    -0.37     0.08     0.06          224|CCG|P     0.02     0.53     0.91     0.02     0.54     0.96    -0.36     0.09     0.06
 263|TAC|Y     2.30     2.61     5.09     0.61     1.42     2.24    -0.40     0.06     0.05          169|CCG|P    -0.01     0.53     0.91    -0.35     1.57     0.91    -0.36     0.09     0.06
 264|TTC|F     2.22     2.59     5.07     0.58     1.42     2.23    -0.40     0.06     0.05          131|CGT|R     0.21     0.52     1.12     0.21     0.56     1.27    -0.36     0.08     0.06
 265|TAC|Y     5.87     4.79    16.81     2.25     2.60     5.01    -0.40     0.06     0.05          141|CCG|P     0.00     0.51     0.93    -0.39     1.67     0.97    -0.36     0.09     0.06
 266|AAA|K     3.58     3.85     7.88    -0.44     1.18     1.00    -0.41     0.06     0.05          196|CCG|P    -0.01     0.51     0.86     0.01     0.54     0.93    -0.36     0.09     0.06
                                                                                                                                                                                               
                                                                                                                                                                                               
                                                                                                                                                                                               
