# Supplementary material for: Estimating the evidence of selection and the reliability of inference in unigenic evolution
Source: Algorithms Mol Biol. 2010 Nov 8;5:35. doi: 10.1186/1748-7188-5-35 (PMC2994857; doi:10.1186/1748-7188-5-35)
Supplement: Additional file 7 — Sample Input and Output. Sample input, output, and driver files for the given software package. [file 1748-7188-5-35-S7.ZIP › unigenic_example/edgell.pcr/edgell_l2lr.tsv]

6.23135249192178
7.47871069153058
2.83363203994402
0.378754565786575
0.238058375923336
5.85330138466065
7.53215810103085
5.71760420295301
2.8223036374537
5.89807321580737
3.5460020617111
3.17467695347314
-0.627296817555028
-0.57526043549583
1.55570401391843
2.25443946016325
5.86615158118057
2.18403796171375
-0.563260613344194
2.83178320059774
0.148032959207600
1.44840049708194
3.25889631631762
0.344770075414575
0.0470485538108781
0.119690182241473
0.16460814773151
2.65248253623846
7.50689483939063
3.05182181812699
3.05871762757338
0.556941720289257
0.188819533976941
5.914285664598
2.60202036983095
0.346873025606623
-0.660257434646066
2.30025066063856
0.176761043534241
0.264889003186645
2.15410755031875
5.87934248883048
0.177226049375548
0.571565280338559
2.60909437246671
2.29436072936018
-0.252642956620198
2.8697654967924
-0.302929131571258
5.91235265294002
7.53744664694047
0.260885447645159
0.43427891663212
4.85714521780456
-0.237550469851803
-0.60342284523135
5.83005337890543
-0.663235770441858
0.37132407945352
0.0157045640232588
3.02941900569055
2.13186641119366
0.275934204755865
0.512293876010011
2.64297597673068
-0.409870354744564
5.75263609605513
0.0888651747362118
0.0920267183412505
0.190667117077102
5.78009476344408
-0.540504279945904
1.57768294063054
4.83384685527229
3.12697043286173
0.572017472115748
2.26592068369853
2.14647101052563
3.17412870054391
5.94461569878947
0.518387146155517
5.816638579466
4.78799942165994
1.4654616828198
2.54229838247096
5.86850082313212
5.94564936890914
2.18127543377553
2.8760479475468
3.59224384587691
2.81569422392428
0.206655165583062
5.85386635880079
3.05167566844715
0.371470620322366
0.364769179560362
3.19958004122681
2.60331768630998
0.147808978093693
0.104137566578356
2.27706724416290
3.07144867086007
-0.00760489021483004
3.2424407658567
7.5148164441463
0.185097545219453
-0.647739339442494
2.15548354610855
2.12468555046620
0.0252184305280843
7.49169930410735
-0.544087732737171
0.182841333418173
3.23958000193048
2.82227764771981
2.60212857344879
0.376827750385162
3.55752238378192
0.230920047350037
5.80492257650401
2.41185190067638
-0.676426250675235
2.55345806151600
0.158024347222467
0.128200554336123
0.0513060276011922
4.75668374759409
3.59039535818556
0.146160570316249
7.473154891818
0.214590601554547
3.50104037238867
3.12356441745364
0.382053906638537
0.266666257406003
-0.57920456081767
-0.615618587475208
0.0469262837375624
5.92225008971775
5.8859242897525
-0.00285119802328791
2.55840975037907
0.561206202685556
0.377899250765440
-0.542146799430008
1.54411033282077
0.223329845041561
-0.606975861744537
0.094562613048085
2.88057640091601
0.169502516178472
0.35235863187033
2.60862321838688
3.58072725858098
5.75228149649701
2.83079926347912
-0.258783496472665
3.02495985380000
5.91003960327688
-0.379858970331068
-0.508193443382056
2.24716099366719
2.22507808426634
2.79384717471434
0.154145640268815
0.280845556275677
0.340318990636509
2.32296021854096
-0.00549459905720191
5.78555607207978
-0.664590853713172
0.400847452645629
3.60879268739733
1.55524719920108
0.259497248211958
2.83905200858569
-0.58507430589833
-0.583713470713816
0.172213632999605
3.56568260929379
-0.634630041168991
-0.698256465078831
2.63476037955604
2.85218185543384
-0.587826666495783
0.546782216897567
0.188746989381814
2.86433850554835
0.321832663953186
-0.507353978708328
0.242620032847867
0.375520867017581
-0.542923013997613
-0.321392051389178
5.95255969830745
-0.00678850833185633
5.80150389745938
2.22712851795382
0.394638386698946
3.56617016930023
0.134500495615619
-0.602571164313599
2.79180309918466
0.357202860603831
1.42043346052071
5.82757767692178
0.347798798658583
0.177198091775294
5.87475204814787
0.848354354060171
2.83783158369368
-0.428529136241828
3.53705792735547
2.19044367481111
0.347954635761404
0.362195586973874
0.186410337911514
3.58322939436061
0.00492608184206334
3.56687727378766
5.93802397666158
0.110602142744218
0.182623952683223
0.0161045576115515
0.244642126443119
-0.326811468697754
2.12051227969886
-0.526456407141685
0.37671441862172
2.94945332660044
1.48107208995155
2.28416171290056
1.44622397571052
0.149267974764805
0.207674957948719
-0.107369438040747
4.84277535621336
0.215322967956266
2.86481811239046
2.70060923561418
-0.547147096148377
2.59628500240557
-0.303703395998566
3.03681353135648
-0.562670554736068
0.0388593385004335
0.180424771338011
2.90567143895816
0.548494734717253
-0.64675468627643
0.300244225717396
0.199545462879278
0.510725587862964
3.55574654142266
2.84486206925035
3.55201665249968
-0.265164850413575
-0.690737366814774
0.348034069559993
5.85148725932669
2.84529741382568
-0.63642470573047
2.29807489448066
2.22141209600177
5.86606496744769
3.57674417924464
