# Supplementary material for: Estimating the evidence of selection and the reliability of inference in unigenic evolution
Source: Algorithms Mol Biol. 2010 Nov 8;5:35. doi: 10.1186/1748-7188-5-35 (PMC2994857; doi:10.1186/1748-7188-5-35)
Supplement: Additional file 7 — Sample Input and Output. Sample input, output, and driver files for the given software package. [file 1748-7188-5-35-S7.ZIP › unigenic_example/edgell.pol/edgell.txt]

Wild-Type sequence
------------------

        1   2   3   4   5   6   7   8   9   10  11  12  13  14  15  16  17  18  19  20  21  22  23  24  25  26  27  28  29  30  31 
Codon   ATG AAA TCT GGT GTT TAC AAA ATC ACC AAC AAA AAC ACC GGT AAA TTC TAC ATC GGT TCT TCT GAA GAC TGC GAA TCT CGT CTG AAA GTT CAC
Residue M   K   S   G   V   Y   K   I   T   N   K   N   T   G   K   F   Y   I   G   S   S   E   D   C   E   S   R   L   K   V   H  
        32  33  34  35  36  37  38  39  40  41  42  43  44  45  46  47  48  49  50  51  52  53  54  55  56  57  58  59  60  61  62 
Codon   TTC CGT AAC CTG AAA AAC AAC CGT CAC ATC AAC CGT TAC CTG AAC AAC TCT TTC AAC AAA CAC GGT GAA CAG GTT TTC ATC GGT GAA GTT ATC
Residue F   R   N   L   K   N   N   R   H   I   N   R   Y   L   N   N   S   F   N   K   H   G   E   Q   V   F   I   G   E   V   I  
        63  64  65  66  67  68  69  70  71  72  73  74  75  76  77  78  79  80  81  82  83  84  85  86  87  88  89  90  91  92  93 
Codon   CAC ATC CTG CCG ATC GAA GAA GCT ATC GCT AAA GAA CAG TGG TAC ATC GAC AAC TTC TAC GAA GAA ATG TAC AAC ATC TCT AAA TCT GCT TAC
Residue H   I   L   P   I   E   E   A   I   A   K   E   Q   W   Y   I   D   N   F   Y   E   E   M   Y   N   I   S   K   S   A   Y  
        94  95  96  97  98  99  100 101 102 103 104 105 106 107 108 109 110 111 112 113 114 115 116 117 118 119 120 121 122 123 124
Codon   CAC GGT GGT GAC CTG ACC TCT TAC CAC CCG GAC AAA CGT AAC ATC ATC CTG AAA CGT GCT GAC TCT CTG AAA AAA GTT TAC CTG AAA ATG ACC
Residue H   G   G   D   L   T   S   Y   H   P   D   K   R   N   I   I   L   K   R   A   D   S   L   K   K   V   Y   L   K   M   T  
        125 126 127 128 129 130 131 132 133 134 135 136 137 138 139 140 141 142 143 144 145 146 147 148 149 150 151 152 153 154 155
Codon   TCT GAA GAA AAA GCT AAA CGT TGG CAG TGC GTT CAG GGT GAA AAC AAC CCG ATG TTC GGT CGT AAA CAC ACC GAA ACC ACC AAA CTG AAA ATC
Residue S   E   E   K   A   K   R   W   Q   C   V   Q   G   E   N   N   P   M   F   G   R   K   H   T   E   T   T   K   L   K   I  
        156 157 158 159 160 161 162 163 164 165 166 167 168 169 170 171 172 173 174 175 176 177 178 179 180 181 182 183 184 185 186
Codon   TCT AAC CAC AAC AAA CTG TAC TAC TCT ACC CAC AAA AAC CCG TTC AAA GGT AAA AAA CAC TCT GAA GAA TCT AAA ACC AAA CTG TCT GAA TAC
Residue S   N   H   N   K   L   Y   Y   S   T   H   K   N   P   F   K   G   K   K   H   S   E   E   S   K   T   K   L   S   E   Y  
        187 188 189 190 191 192 193 194 195 196 197 198 199 200 201 202 203 204 205 206 207 208 209 210 211 212 213 214 215 216 217
Codon   GCT TCT CAG CGT GTT GGT GAA AAA AAC CCG TTC TAC GGT AAA ACC CAC TCT GAC GAA TTC AAA ACC TAC ATG TCT AAA AAA TTC AAA GGT CGT
Residue A   S   Q   R   V   G   E   K   N   P   F   Y   G   K   T   H   S   D   E   F   K   T   Y   M   S   K   K   F   K   G   R  
        218 219 220 221 222 223 224 225 226 227 228 229 230 231 232 233 234 235 236 237 238 239 240 241 242 243 244 245 246 247 248
Codon   AAA CCG AAA AAC TCT CGT CCG GTT ATC ATC GAC GGT ACC GAA TAC GAA TCT GCT ACC GAA GCT TCT CGT CAG CTG AAC GTT GTT CCG GCT ACC
Residue K   P   K   N   S   R   P   V   I   I   D   G   T   E   Y   E   S   A   T   E   A   S   R   Q   L   N   V   V   P   A   T  
        249 250 251 252 253 254 255 256 257 258 259 260 261 262 263 264 265 266
Codon   ATC CTG CAC CGT ATC AAA TCT AAA AAC GAA AAA TAC TCT GGT TAC TTC TAC AAA
Residue I   L   H   R   I   K   S   K   N   E   K   Y   S   G   Y   F   Y   K  


NCBI Translation Table: 1 - Standard 


Nonsynonymous Substitutions per Clone
-------------------------------------


[Unselected]

  US14   US11 US126X US115X   US29 US114X US124X US101X US103X US125X   US22 US106X    US5   US30  US58X  US64X  US98X US110X 
     1      1      1      2      3      3      3      4      4      4      5      5      6      6      6      6      6      6 
US113X   US27  US69X  US72X US102X US107X US109X US112X US116X US119X US123X    US8  US47X  US85X  US87X  US94X  US95X  US97X 
     6      7      7      7      7      7      7      7      7      7      7      8      8      8      8      8      8      8 
US118X US121X  US35X  US44X  US62X   US28   US17  US31X  US46X  US59X  US77X  US83X  US88X  US91X   US25  US45X  US70X  US74X 
     8      8      9      9      9     10     10     10     10     10     10     10     10     10     11     11     11     11 
 US75X  US86X US100X US117X   US16  US34X  US37X  US51X  US66X  US38X  US49X  US53X  US67X  US76X  US78X US122X  US32X  US43X 
    11     11     11     11     12     12     12     12     12     13     13     13     13     13     13     13     14     14 
 US65X  US68X  US71X  US93X US120X    US9   US20  US50X   US23   US10    US6   US12 US108X   US21  US63X 
    14     14     14     14     14     15     15     15     16     16     17     17     17     18     18 


[Selected]

  MX68   MX59   MX57   MX32   MX26  MX210  MX201  MX168 MX135a MX134a   MX77   MX56   MX54   MX28  MX220  MX219  MX214  MX206 
     0      0      0      0      0      0      0      0      0      0      1      1      1      1      1      1      1      1 
 MX202  MX199  MX156   MX13   MX74   MX72   MX69   MX48   MX31  MX217  MX204  MX203  MX200   MX17  MX154   MX15  MX105   MX78 
     1      1      1      1      2      2      2      2      2      2      2      2      2      2      2      2      2      3 
  MX76   MX62   MX34   MX33   MX27   MX23  MX207   MX20   MX18  MX173  MX171  MX169   MX16   MX14 MX131a MX129a MX128a  MX118 
     3      3      3      3      3      3      3      3      3      3      3      3      3      3      3      3      3      3 
 MX117  MX106   MX96   MX75   MX47   MX24   MX22  MX218   MX21 MX132a MX127a   MX90   MX60   MX36   MX30  MX211  MX197   MX19 
     3      3      4      4      4      4      4      4      4      4      4      5      5      5      5      5      5      5 
 MX189  MX163  MX158  MX119   MX51   MX29  MX195  MX143  MX104   MX73   MX35   MX53  MX137  MX108  MX114 
     5      5      5      5      6      6      6      6      6      7      7      8      8      9     10 


[Expected]

 TotalNonsynonymous RelativeFrequency RelativeFrequencyPlot                                                                               
  0                  0.00                                                                                                                 
  1                  0.04                                                                                                                 
  2                  0.22             **                                                                                                  
  3                  0.72             ******                                                                                              
  4                  1.84             **************                                                                                      
  5                  3.85             ******************************                                                                      
  6                  6.52             ***************************************************                                                 
  7                  9.47             **************************************************************************                          
  8                 11.71             *******************************************************************************************         
  9                 12.72             *************************************************************************************************** 
 10                 12.86             ****************************************************************************************************
 11                 11.33             ****************************************************************************************            
 12                  9.41             *************************************************************************                           
 13                  7.11             *******************************************************                                             
 14                  4.80             *************************************                                                               
 15                  3.20             *************************                                                                           
 16                  1.95             ***************                                                                                     
 17                  1.21             *********                                                                                           
 18                  0.57             ****                                                                                                
 19                  0.26             **                                                                                                  
 20                  0.12             *                                                                                                   
 21                  0.04                                                                                                                 
 22                  0.02                                                                                                                 
 23                  0.00                                                                                                                 
 24                  0.01                                                                                                                 
 25                  0.00                                                                                                                 


Nonrandom vs Random Prior:                       Dirichlet Hyperparameter: 0.5 
   Pr( Nonrandom <==> Different ) = 0.5                                        
   Pr(    Random <==> Same      ) = 0.5          Total PCR Cycles: 30          
                                                                               
                                                                               
                                                                               
Expected Polymerase Transition Matrix           Expected Polymerase Relative Errors
-------------------------------------           -----------------------------------
                                                                                   
   From                                            From                            
To         A        C        G        T         To      A    C    G     T          
  A  0.08949  0.01740  0.00615 99.83627           A 23.00 4.47 1.58    NA          
  C  0.08020  0.00125 99.98362  0.02174           C 20.61 0.32   NA  5.59          
  G  0.00932 99.97010  0.00138  0.07708           G  2.40   NA 0.35 19.81          
  T 99.82099  0.01125  0.00885  0.06492           T    NA 2.89 2.28 16.69          
                                                                                   
                                                                                   
                                                                                   
Observed PCR Substitution Counts         Expected PCR Substitution Frequencies  
--------------------------------         -------------------------------------  
                                                                                
   From                                     From                                
To      A     C     G     T              To         A        C        G        T
  A 23656    18    27   182                A 97.47254  0.12854  0.19700  1.13666
  C    65 18045     1   184                C  0.23932 99.65810  0.02060  1.16521
  G   282     4 11176    29                G  1.16355  0.02065 99.65135  0.23323
  T   270    29    19 15439                T  1.12460  0.19271  0.13105 97.46490
                                                                                
                                                                                
                                                                                
Expected Codon Mutation Frequencies                Expected Amino Acid Frequencies                                                                                                      
-----------------------------------                -------------------------------                                                                                                      
                                                                                                                                                                                        
       Codon                                              To                                                                                                                            
From    Identical Synonymous Nonsynonymous         From        *     A     C     D     E     F     G     H     I     K     L     M     N     P     Q     R     S     T     V     W     Y
  TAA|*     92.60       2.21          5.19           TAA|* 94.81  0.00  0.02  0.00  0.22  0.01  0.00  0.02  0.01  1.09  1.09  0.00  0.02  0.00  1.12  0.03  0.23  0.00  0.00  0.01  1.30
  TAG|*     94.67       0.19          5.14           TAG|* 94.86  0.00  0.00  0.00  0.23  0.00  0.00  0.00  0.00  1.11  1.11  0.01  0.00  0.00  1.13  0.03  0.23  0.00  0.00  1.13  0.14
  TGA|*     94.67       0.19          5.14           TGA|* 94.86  0.00  1.32  0.00  0.00  0.00  0.23  0.00  0.00  0.00  0.13  0.00  0.00  0.00  0.00  2.28  0.04  0.00  0.00  1.13  0.00
  GCT|A     96.79       2.52          0.69           GCT|A  0.00 99.31  0.00  0.13  0.00  0.00  0.02  0.00  0.00  0.00  0.00  0.00  0.00  0.02  0.00  0.00  0.13  0.20  0.19  0.00  0.00
  GCA|A     96.80       2.51          0.69           GCA|A  0.00 99.31  0.00  0.00  0.13  0.00  0.02  0.00  0.00  0.00  0.00  0.00  0.00  0.02  0.00  0.00  0.13  0.20  0.19  0.00  0.00
  GCG|A     98.96       0.35          0.69           GCG|A  0.00 99.31  0.00  0.00  0.13  0.00  0.02  0.00  0.00  0.00  0.00  0.00  0.00  0.02  0.00  0.00  0.13  0.20  0.19  0.00  0.00
  GCC|A     98.97       0.34          0.69           GCC|A  0.00 99.31  0.00  0.13  0.00  0.00  0.02  0.00  0.00  0.00  0.00  0.00  0.00  0.02  0.00  0.00  0.13  0.20  0.19  0.00  0.00
  TGT|C     94.66       1.13          4.21           TGT|C  1.11  0.00 95.79  0.00  0.00  0.13  0.23  0.00  0.00  0.00  0.00  0.00  0.00  0.00  0.00  1.18  1.14  0.00  0.00  0.23  0.19
  TGC|C     96.79       0.19          3.02           TGC|C  0.13  0.00 96.98  0.00  0.00  0.13  0.23  0.00  0.00  0.00  0.00  0.00  0.00  0.00  0.00  1.16  1.15  0.00  0.00  0.02  0.19
  GAT|D     94.67       1.13          4.20           GAT|D  0.00  0.24  0.00 95.80  1.33  0.00  1.16  0.02  0.00  0.00  0.00  0.00  0.19  0.00  0.00  0.00  0.00  0.00  1.12  0.00  0.13
  GAC|D     96.80       0.19          3.01           GAC|D  0.00  0.24  0.00 96.99  0.14  0.00  1.16  0.02  0.00  0.00  0.00  0.00  0.19  0.00  0.00  0.00  0.00  0.00  1.12  0.00  0.13
  GAA|E     94.68       1.13          4.19           GAA|E  0.13  0.24  0.00  1.32 95.81  0.00  1.16  0.00  0.00  0.19  0.00  0.00  0.00  0.00  0.02  0.00  0.00  0.00  1.12  0.00  0.00
  GAG|E     96.79       0.19          3.01           GAG|E  0.13  0.24  0.00  0.15 96.99  0.00  1.16  0.00  0.00  0.19  0.00  0.00  0.00  0.00  0.02  0.00  0.00  0.00  1.12  0.00  0.00
  TTT|F     92.59       1.11          6.31           TTT|F  0.02  0.00  0.22  0.00  0.00 93.69  0.00  0.01  1.11  0.00  2.44  0.00  0.01  0.01  0.00  0.00  1.14  0.01  0.23  0.00  1.09
  TTC|F     94.67       0.18          5.15           TTC|F  0.00  0.00  0.23  0.00  0.00 94.85  0.00  0.01  1.11  0.00  1.28  0.00  0.01  0.01  0.00  0.00  1.14  0.01  0.23  0.00  1.11
  GGT|G     96.79       2.52          0.70           GGT|G  0.00  0.02  0.13  0.19  0.00  0.00 99.30  0.00  0.00  0.00  0.00  0.00  0.00  0.00  0.00  0.02  0.19  0.00  0.13  0.00  0.00
  GGA|G     96.79       2.51          0.70           GGA|G  0.13  0.02  0.00  0.00  0.19  0.00 99.30  0.00  0.00  0.00  0.00  0.00  0.00  0.00  0.00  0.21  0.00  0.00  0.13  0.00  0.00
  GGG|G     98.96       0.35          0.70           GGG|G  0.00  0.02  0.00  0.00  0.20  0.00 99.30  0.00  0.00  0.00  0.00  0.00  0.00  0.00  0.00  0.22  0.00  0.00  0.13  0.13  0.00
  GGC|G     98.96       0.34          0.70           GGC|G  0.00  0.02  0.13  0.20  0.00  0.00 99.30  0.00  0.00  0.00  0.00  0.00  0.00  0.00  0.00  0.02  0.20  0.00  0.13  0.00  0.00
  CAT|H     94.68       1.13          4.19           CAT|H  0.00  0.00  0.00  0.02  0.00  0.00  0.00 95.81  0.00  0.00  1.12  0.00  0.12  0.24  1.33  1.16  0.00  0.00  0.00  0.00  0.19
  CAC|H     96.81       0.19          3.01           CAC|H  0.00  0.00  0.00  0.02  0.00  0.00  0.00 96.99  0.00  0.00  1.12  0.00  0.13  0.24  0.14  1.16  0.00  0.00  0.00  0.00  0.19
  ATT|I     92.59       2.19          5.22           ATT|I  0.00  0.01  0.00  0.01  0.00  1.08  0.00  0.00 94.78  0.02  0.25  0.22  1.09  0.00  0.00  0.00  0.24  1.14  1.13  0.00  0.01
  ATA|I     92.60       1.30          6.10           ATA|I  0.02  0.01  0.00  0.00  0.01  0.01  0.00  0.00 93.90  1.09  1.31  1.11  0.02  0.00  0.00  0.22  0.02  1.14  1.13  0.00  0.00
  ATC|I     94.68       0.31          5.02           ATC|I  0.00  0.01  0.00  0.01  0.00  1.09  0.00  0.00 94.98  0.00  0.23  0.02  1.11  0.00  0.00  0.00  0.24  1.14  1.13  0.00  0.01
  AAA|K     92.61       1.11          6.29           AAA|K  1.09  0.00  0.00  0.02  1.12  0.00  0.01  0.00  1.08 93.71  0.02  0.01  1.30  0.00  0.23  1.12  0.02  0.23  0.01  0.00  0.01
  AAG|K     94.68       0.19          5.14           AAG|K  1.09  0.00  0.00  0.00  1.13  0.00  0.01  0.00  0.00 94.86  0.02  1.09  0.14  0.00  0.23  1.14  0.00  0.23  0.01  0.01  0.00
  TTA|L     92.59       2.24          5.17           TTA|L  1.31  0.00  0.00  0.00  0.00  1.30  0.00  0.00  1.09  0.01 94.83  0.01  0.00  0.01  0.01  0.01  1.14  0.01  0.23  0.00  0.02
  TTG|L     94.66       1.32          4.01           TTG|L  1.11  0.00  0.00  0.00  0.00  0.14  0.00  0.00  0.00  0.01 95.99  1.10  0.00  0.01  0.01  0.01  1.14  0.01  0.23  0.23  0.00
  CTT|L     94.67       2.46          2.87           CTT|L  0.00  0.00  0.00  0.00  0.00  0.19  0.00  1.12  0.12  0.00 97.13  0.00  0.00  1.16  0.02  0.23  0.00  0.00  0.02  0.00  0.00
  CTA|L     94.68       2.64          2.68           CTA|L  0.00  0.00  0.00  0.00  0.00  0.00  0.00  0.02  0.12  0.00 97.32  0.00  0.00  1.16  1.12  0.23  0.00  0.00  0.02  0.00  0.00
  CTG|L     96.79       0.53          2.68           CTG|L  0.00  0.00  0.00  0.00  0.00  0.00  0.00  0.00  0.00  0.00 97.32  0.12  0.00  1.16  1.13  0.23  0.00  0.00  0.02  0.00  0.00
  CTC|L     96.80       0.33          2.87           CTC|L  0.00  0.00  0.00  0.00  0.00  0.19  0.00  1.13  0.13  0.00 97.13  0.00  0.00  1.16  0.00  0.23  0.00  0.00  0.02  0.00  0.00
  ATG|M     94.67       0.00          5.33           ATG|M  0.01  0.01  0.00  0.00  0.01  0.00  0.00  0.00  0.33  1.11  1.33 94.67  0.00  0.00  0.00  0.23  0.01  1.14  1.13  0.00  0.00
  AAT|N     92.60       1.11          6.29           AAT|N  0.02  0.00  0.01  1.12  0.02  0.01  0.01  0.23  1.09  1.30  0.00  0.00 93.71  0.00  0.00  0.02  1.12  0.23  0.01  0.00  1.08
  AAC|N     94.68       0.18          5.13           AAC|N  0.00  0.00  0.01  1.13  0.00  0.01  0.01  0.23  1.10  0.14  0.00  0.00 94.87  0.00  0.00  0.00  1.14  0.23  0.01  0.00  1.09
  CCT|P     96.80       2.52          0.68           CCT|P  0.00  0.02  0.00  0.00  0.00  0.00  0.00  0.13  0.00  0.00  0.19  0.00  0.00 99.32  0.00  0.02  0.19  0.13  0.00  0.00  0.00
  CCA|P     96.81       2.51          0.68           CCA|P  0.00  0.02  0.00  0.00  0.00  0.00  0.00  0.00  0.00  0.00  0.19  0.00  0.00 99.32  0.13  0.02  0.19  0.13  0.00  0.00  0.00
  CCG|P     98.97       0.35          0.68           CCG|P  0.00  0.02  0.00  0.00  0.00  0.00  0.00  0.00  0.00  0.00  0.19  0.00  0.00 99.32  0.13  0.02  0.19  0.13  0.00  0.00  0.00
  CCC|P     98.98       0.34          0.68           CCC|P  0.00  0.02  0.00  0.00  0.00  0.00  0.00  0.13  0.00  0.00  0.19  0.00  0.00 99.32  0.00  0.02  0.19  0.13  0.00  0.00  0.00
  CAA|Q     94.68       1.13          4.19           CAA|Q  0.19  0.00  0.00  0.00  0.02  0.00  0.00  1.32  0.00  0.12  1.12  0.00  0.00  0.24 95.81  1.16  0.00  0.00  0.00  0.00  0.00
  CAG|Q     96.80       0.19          3.01           CAG|Q  0.19  0.00  0.00  0.00  0.02  0.00  0.00  0.15  0.00  0.13  1.12  0.00  0.00  0.24 96.99  1.16  0.00  0.00  0.00  0.00  0.00
  AGA|R     94.68       1.37          3.95           AGA|R  1.09  0.00  0.02  0.00  0.00  0.00  1.16  0.00  0.13  0.19  0.00  0.00  0.00  0.00  0.00 96.05  1.33  0.02  0.00  0.01  0.00
  CGT|R     96.79       2.52          0.69           CGT|R  0.00  0.00  0.19  0.00  0.00  0.00  0.02  0.19  0.00  0.00  0.13  0.00  0.00  0.02  0.00 99.31  0.13  0.00  0.00  0.00  0.00
  AGG|R     96.79       0.43          2.78           AGG|R  0.00  0.00  0.00  0.00  0.00  0.00  1.16  0.00  0.00  0.19  0.00  0.13  0.00  0.00  0.00 97.22  0.15  0.02  0.00  1.12  0.00
  CGA|R     96.80       2.64          0.56           CGA|R  0.19  0.00  0.00  0.00  0.00  0.00  0.02  0.00  0.00  0.00  0.13  0.00  0.00  0.02  0.19 99.44  0.00  0.00  0.00  0.00  0.00
  CGG|R     98.96       0.47          0.56           CGG|R  0.00  0.00  0.00  0.00  0.00  0.00  0.02  0.00  0.00  0.00  0.13  0.00  0.00  0.02  0.20 99.44  0.00  0.00  0.00  0.19  0.00
  CGC|R     98.97       0.34          0.69           CGC|R  0.00  0.00  0.19  0.00  0.00  0.00  0.02  0.20  0.00  0.00  0.13  0.00  0.00  0.02  0.00 99.31  0.13  0.00  0.00  0.00  0.00
  TCT|S     94.67       2.46          2.87           TCT|S  0.00  0.23  0.02  0.00  0.00  0.19  0.00  0.00  0.00  0.00  0.00  0.00  0.00  1.16  0.00  0.00 97.13  1.13  0.00  0.00  0.12
  AGT|S     94.67       1.13          4.20           AGT|S  0.01  0.00  1.11  0.00  0.00  0.00  1.16  0.00  0.13  0.00  0.00  0.00  0.19  0.00  0.00  1.57 95.80  0.02  0.00  0.00  0.00
  TCA|S     94.68       2.45          2.87           TCA|S  0.14  0.23  0.00  0.00  0.00  0.00  0.00  0.00  0.00  0.00  0.19  0.00  0.00  1.16  0.00  0.00 97.13  1.13  0.00  0.00  0.00
  TCG|S     96.79       0.34          2.87           TCG|S  0.13  0.23  0.00  0.00  0.00  0.00  0.00  0.00  0.00  0.00  0.19  0.00  0.00  1.16  0.00  0.00 97.13  1.13  0.00  0.02  0.00
  TCC|S     96.80       0.33          2.87           TCC|S  0.00  0.23  0.02  0.00  0.00  0.19  0.00  0.00  0.00  0.00  0.00  0.00  0.00  1.16  0.00  0.00 97.13  1.13  0.00  0.00  0.13
  AGC|S     96.80       0.19          3.01           AGC|S  0.00  0.00  1.12  0.00  0.00  0.00  1.16  0.00  0.13  0.00  0.00  0.00  0.19  0.00  0.00  0.38 96.99  0.02  0.00  0.00  0.00
  ACT|T     94.68       2.46          2.86           ACT|T  0.00  1.16  0.00  0.00  0.00  0.00  0.00  0.00  0.19  0.00  0.00  0.00  0.12  0.24  0.00  0.00  1.14 97.14  0.00  0.00  0.00
  ACA|T     94.68       2.46          2.86           ACA|T  0.00  1.16  0.00  0.00  0.00  0.00  0.00  0.00  0.19  0.12  0.00  0.00  0.00  0.24  0.00  0.02  1.12 97.14  0.00  0.00  0.00
  ACG|T     96.80       0.34          2.86           ACG|T  0.00  1.16  0.00  0.00  0.00  0.00  0.00  0.00  0.00  0.13  0.00  0.19  0.00  0.24  0.00  0.02  1.12 97.14  0.00  0.00  0.00
  ACC|T     96.81       0.33          2.86           ACC|T  0.00  1.16  0.00  0.00  0.00  0.00  0.00  0.00  0.19  0.00  0.00  0.00  0.13  0.24  0.00  0.00  1.14 97.14  0.00  0.00  0.00
  GTT|V     94.66       2.46          2.87           GTT|V  0.00  1.16  0.00  1.12  0.02  0.13  0.23  0.00  0.19  0.00  0.02  0.00  0.00  0.00  0.00  0.00  0.00  0.00 97.13  0.00  0.00
  GTA|V     94.67       2.45          2.87           GTA|V  0.00  1.16  0.00  0.02  1.12  0.00  0.23  0.00  0.19  0.00  0.15  0.00  0.00  0.00  0.00  0.00  0.00  0.00 97.13  0.00  0.00
  GTG|V     96.79       0.34          2.87           GTG|V  0.00  1.16  0.00  0.00  1.13  0.00  0.23  0.00  0.00  0.00  0.15  0.19  0.00  0.00  0.00  0.00  0.00  0.00 97.13  0.00  0.00
  GTC|V     96.79       0.33          2.87           GTC|V  0.00  1.16  0.00  1.13  0.00  0.13  0.23  0.00  0.19  0.00  0.02  0.00  0.00  0.00  0.00  0.00  0.00  0.00 97.13  0.00  0.00
  TGG|W     96.79       0.00          3.21           TGG|W  0.38  0.00  0.15  0.00  0.00  0.00  0.23  0.00  0.00  0.00  0.13  0.00  0.00  0.00  0.00  2.29  0.02  0.00  0.00 96.79  0.00
  TAT|Y     92.59       1.11          6.30           TAT|Y  1.31  0.00  1.12  0.22  0.00  1.08  0.00  1.12  0.01  0.02  0.03  0.00  1.09  0.00  0.02  0.01  0.25  0.00  0.00  0.00 93.70
  TAC|Y     94.68       0.18          5.14           TAC|Y  0.14  0.00  1.13  0.23  0.00  1.09  0.00  1.13  0.01  0.00  0.01  0.00  1.11  0.00  0.00  0.01  0.25  0.00  0.00  0.00 94.86
                                                                                                                                                                                        
                                                                                                                                                                                        
                                                                                                                                                                                        
Observed Unselected Amino Acid Counts                                               Observed Selected Amino Acid Counts                                        
-------------------------------------                                               -----------------------------------                                        
                                                                                                                                                               
            Residue                                                                             Residue                                                        
Site          *  A  C  D  E  F  G  H  I  K  L  M  N  P  Q  R  S  T  V  W  Y         Site          *  A  C  D  E  F  G  H  I  K  L  M  N  P  Q  R  S  T  V  W  Y
     1|ATG|M  .  .  .  .  .  .  .  .  .  .  . 87  .  .  .  .  .  .  .  .  .              1|ATG|M  .  .  .  .  .  .  .  .  .  .  . 87  .  .  .  .  .  .  .  .  .
     2|AAA|K  .  .  .  .  .  .  .  .  . 85  .  .  1  .  .  1  .  .  .  .  .              2|AAA|K  .  .  .  .  .  .  .  .  . 87  .  .  .  .  .  .  .  .  .  .  .
     3|TCT|S  .  .  .  .  .  .  .  .  .  .  .  .  .  .  .  . 87  .  .  .  .              3|TCT|S  .  .  .  .  .  .  .  .  .  .  .  .  .  .  .  . 87  .  .  .  .
     4|GGT|G  .  .  .  1  .  . 86  .  .  .  .  .  .  .  .  .  .  .  .  .  .              4|GGT|G  .  .  .  .  .  . 87  .  .  .  .  .  .  .  .  .  .  .  .  .  .
     5|GTT|V  .  2  .  .  .  .  3  .  .  .  .  .  .  .  .  .  .  . 82  .  .              5|GTT|V  .  1  .  .  .  .  .  .  .  .  .  .  .  .  .  .  .  . 86  .  .
     6|TAC|Y  .  .  .  .  .  .  .  .  .  .  .  .  .  .  .  1  .  .  .  . 86              6|TAC|Y  .  .  .  .  .  .  .  .  .  .  .  .  .  .  .  .  .  .  .  . 87
     7|AAA|K  .  .  .  .  1  .  .  .  1 83  .  .  1  .  .  1  .  .  .  .  .              7|AAA|K  .  .  .  .  .  .  .  .  . 87  .  .  .  .  .  .  .  .  .  .  .
     8|ATC|I  .  .  .  .  .  1  .  . 81  .  .  .  4  .  .  .  .  1  .  .  .              8|ATC|I  .  .  .  .  .  .  .  . 87  .  .  .  .  .  .  .  .  .  .  .  .
     9|ACC|T  .  2  .  .  .  .  .  .  .  .  .  .  .  .  .  .  . 85  .  .  .              9|ACC|T  .  .  .  .  .  .  .  .  .  .  .  .  .  .  .  .  . 87  .  .  .
    10|AAC|N  .  .  .  1  .  .  .  1  .  .  .  . 85  .  .  .  .  .  .  .  .             10|AAC|N  .  .  .  .  .  .  .  .  .  .  .  . 87  .  .  .  .  .  .  .  .
    11|AAA|K  .  .  .  .  1  .  .  .  . 84  .  .  1  .  .  .  .  1  .  .  .             11|AAA|K  .  .  .  .  .  .  .  .  . 86  .  .  .  .  .  1  .  .  .  .  .
    12|AAC|N  .  .  .  .  .  .  .  .  1  .  .  . 80  .  .  .  2  3  .  .  1             12|AAC|N  .  .  .  4  .  .  .  .  .  .  .  . 77  .  .  .  .  5  .  .  1
    13|ACC|T  .  1  .  .  .  .  .  .  .  .  .  .  .  .  .  .  3 83  .  .  .             13|ACC|T  .  .  .  .  .  .  .  .  .  .  .  .  1  .  .  .  1 85  .  .  .
    14|GGT|G  .  .  1  .  .  . 86  .  .  .  .  .  .  .  .  .  .  .  .  .  .             14|GGT|G  .  1  .  .  .  . 86  .  .  .  .  .  .  .  .  .  .  .  .  .  .
    15|AAA|K  .  .  .  .  .  .  .  .  2 84  .  .  .  .  .  1  .  .  .  .  .             15|AAA|K  .  .  .  .  .  .  .  .  . 85  .  .  .  .  .  1  .  1  .  .  .
    16|TTC|F  .  .  .  .  . 83  .  .  .  .  1  .  .  .  .  .  1  .  1  .  1             16|TTC|F  .  .  .  .  . 86  .  .  .  .  .  .  .  .  .  .  .  .  1  .  .
    17|TAC|Y  .  .  .  .  .  .  .  2  .  .  .  .  .  .  .  .  .  .  .  . 85             17|TAC|Y  .  .  .  .  .  .  .  .  .  .  .  .  .  .  .  .  .  .  .  . 87
    18|ATC|I  .  .  .  .  .  1  .  . 82  .  .  .  1  .  .  .  .  2  1  .  .             18|ATC|I  .  .  .  .  .  .  .  . 86  .  1  .  .  .  .  .  .  .  .  .  .
    19|GGT|G  .  .  .  .  .  . 87  .  .  .  .  .  .  .  .  .  .  .  .  .  .             19|GGT|G  .  .  .  .  .  . 86  .  .  .  .  .  .  .  .  .  .  .  1  .  .
    20|TCT|S  .  .  .  .  .  .  .  .  .  .  .  .  .  2  .  . 84  1  .  .  .             20|TCT|S  .  .  .  .  .  .  .  .  .  .  .  .  .  .  .  . 87  .  .  .  .
    21|TCT|S  .  .  .  .  .  .  .  .  .  .  .  .  .  .  .  . 84  3  .  .  .             21|TCT|S  .  1  .  .  .  .  .  .  .  .  .  .  .  .  .  . 86  .  .  .  .
    22|GAA|E  .  .  .  . 86  .  1  .  .  .  .  .  .  .  .  .  .  .  .  .  .             22|GAA|E  .  .  .  . 86  .  1  .  .  .  .  .  .  .  .  .  .  .  .  .  .
    23|GAC|D  .  .  . 84  .  .  .  .  .  .  .  .  2  .  .  .  .  .  1  .  .             23|GAC|D  .  .  . 87  .  .  .  .  .  .  .  .  .  .  .  .  .  .  .  .  .
    24|TGC|C  .  . 85  .  .  .  1  .  .  .  .  .  .  .  .  .  1  .  .  .  .             24|TGC|C  .  . 86  .  .  .  .  .  .  .  .  .  .  .  .  1  .  .  .  .  .
    25|GAA|E  .  .  .  . 85  .  1  .  .  .  .  .  .  .  .  .  .  .  1  .  .             25|GAA|E  .  .  .  . 85  .  1  .  .  .  .  .  .  .  .  .  .  .  1  .  .
    26|TCT|S  .  .  .  .  .  .  .  .  .  .  .  .  .  1  .  . 83  3  .  .  .             26|TCT|S  .  .  .  .  .  .  .  .  .  .  .  .  .  .  .  . 86  1  .  .  .
    27|CGT|R  .  1  1  .  .  .  .  .  .  .  .  .  .  .  . 85  .  .  .  .  .             27|CGT|R  .  .  .  .  .  .  .  .  .  .  .  .  .  .  . 87  .  .  .  .  .
    28|CTG|L  .  .  .  .  .  .  .  .  .  . 85  .  .  .  1  1  .  .  .  .  .             28|CTG|L  .  .  .  .  .  .  .  .  .  . 87  .  .  .  .  .  .  .  .  .  .
    29|AAA|K  1  .  .  .  .  .  .  .  1 81  .  .  .  .  1  3  .  .  .  .  .             29|AAA|K  .  .  .  .  .  .  .  .  . 87  .  .  .  .  .  .  .  .  .  .  .
    30|GTT|V  .  .  .  1  .  .  .  .  .  .  .  .  .  .  .  .  .  . 86  .  .             30|GTT|V  .  .  .  .  .  .  .  .  .  .  .  .  .  .  .  .  .  . 87  .  .
    31|CAC|H  .  .  .  .  .  .  . 81  .  .  2  .  .  1  1  2  .  .  .  .  .             31|CAC|H  .  .  .  .  .  .  . 87  .  .  .  .  .  .  .  .  .  .  .  .  .
    32|TTC|F  .  .  .  .  . 84  .  .  .  .  2  .  .  .  .  .  1  .  .  .  .             32|TTC|F  .  .  .  .  . 85  .  .  .  .  .  .  .  .  .  .  .  .  .  .  2
    33|CGT|R  .  .  .  .  .  .  .  .  .  .  .  .  .  .  . 85  2  .  .  .  .             33|CGT|R  .  .  .  .  .  .  .  .  .  .  .  .  .  .  . 87  .  .  .  .  .
    34|AAC|N  .  .  .  .  .  .  .  .  .  .  .  . 86  .  .  .  1  .  .  .  .             34|AAC|N  .  .  .  .  .  .  .  .  .  .  .  . 87  .  .  .  .  .  .  .  .
    35|CTG|L  .  .  .  .  .  .  .  .  .  . 87  .  .  .  .  .  .  .  .  .  .             35|CTG|L  .  .  .  .  .  .  .  .  .  . 87  .  .  .  .  .  .  .  .  .  .
    36|AAA|K  .  .  .  .  2  .  .  .  . 82  .  .  3  .  .  .  .  .  .  .  .             36|AAA|K  .  .  .  .  .  .  .  .  . 84  .  .  .  .  .  2  .  1  .  .  .
    37|AAC|N  .  .  .  1  .  .  .  .  .  .  .  . 83  .  .  .  2  1  .  .  .             37|AAC|N  .  .  .  1  .  .  .  .  .  .  .  . 83  .  .  .  1  .  .  .  2
    38|AAC|N  .  .  .  1  .  .  .  .  .  .  .  . 84  .  .  .  2  .  .  .  .             38|AAC|N  .  .  .  .  .  .  .  .  .  .  .  . 86  .  .  .  1  .  .  .  .
    39|CGT|R  .  .  1  .  .  .  .  .  .  .  1  .  .  .  . 85  .  .  .  .  .             39|CGT|R  .  .  .  .  .  .  .  .  .  .  .  .  .  .  . 87  .  .  .  .  .
    40|CAC|H  .  .  .  .  .  .  . 84  .  .  .  .  .  2  .  1  .  .  .  .  .             40|CAC|H  .  .  .  .  .  .  . 86  .  .  1  .  .  .  .  .  .  .  .  .  .
    41|ATC|I  .  .  .  .  .  2  .  . 84  .  .  .  .  .  .  .  .  1  .  .  .             41|ATC|I  .  .  .  .  .  .  .  . 86  .  .  .  .  .  .  .  .  .  1  .  .
    42|AAC|N  .  .  .  1  .  .  .  .  1  .  .  . 81  .  .  .  2  1  .  .  1             42|AAC|N  .  .  .  .  .  .  .  .  .  .  .  . 87  .  .  .  .  .  .  .  .
    43|CGT|R  .  .  .  .  .  .  .  .  .  .  .  .  .  .  . 87  .  .  .  .  .             43|CGT|R  .  .  .  .  .  .  .  .  .  .  .  .  .  .  . 87  .  .  .  .  .
    44|TAC|Y  .  .  .  .  .  1  .  .  .  .  .  .  .  .  .  .  .  .  .  . 86             44|TAC|Y  .  .  .  .  .  .  .  2  .  .  .  .  .  .  .  .  .  .  .  . 85
    45|CTG|L  .  .  .  .  .  .  .  .  .  . 81  .  .  1  5  .  .  .  .  .  .             45|CTG|L  .  .  .  .  .  .  .  .  .  . 87  .  .  .  .  .  .  .  .  .  .
    46|AAC|N  .  .  .  1  .  .  .  1  2  .  .  . 81  .  .  .  .  1  .  .  1             46|AAC|N  .  .  .  .  .  .  .  .  .  .  .  . 86  .  .  .  1  .  .  .  .
    47|AAC|N  .  .  .  .  .  .  .  1  .  .  .  . 82  .  .  .  1  .  .  .  3             47|AAC|N  .  .  .  3  .  .  .  .  .  .  .  . 84  .  .  .  .  .  .  .  .
    48|TCT|S  .  1  .  .  .  .  .  .  .  .  .  .  .  .  .  . 86  .  .  .  .             48|TCT|S  .  .  .  .  .  .  .  .  .  .  .  .  .  .  .  . 87  .  .  .  .
    49|TTC|F  .  .  1  .  . 81  .  .  1  .  .  .  .  .  .  .  4  .  .  .  .             49|TTC|F  .  .  .  .  . 84  .  .  .  .  .  .  .  .  .  .  1  .  .  .  2
    50|AAC|N  .  .  .  .  .  .  .  1  .  .  .  . 82  .  .  .  1  .  .  .  3             50|AAC|N  .  .  .  .  .  .  .  .  .  .  .  . 87  .  .  .  .  .  .  .  .
    51|AAA|K  2  .  .  .  .  .  .  .  . 83  .  .  1  .  .  .  .  .  1  .  .             51|AAA|K  .  .  .  .  .  .  .  .  . 87  .  .  .  .  .  .  .  .  .  .  .
    52|CAC|H  .  .  .  .  .  .  . 85  .  .  2  .  .  .  .  .  .  .  .  .  .             52|CAC|H  .  .  .  .  .  .  . 86  .  .  .  .  .  .  .  1  .  .  .  .  .
    53|GGT|G  .  .  .  1  .  . 85  .  .  .  .  .  .  .  .  .  1  .  .  .  .             53|GGT|G  .  .  .  .  .  . 87  .  .  .  .  .  .  .  .  .  .  .  .  .  .
    54|GAA|E  .  .  .  2 84  .  .  .  .  .  .  .  .  .  .  .  .  .  1  .  .             54|GAA|E  .  .  .  . 87  .  .  .  .  .  .  .  .  .  .  .  .  .  .  .  .
    55|CAG|Q  .  .  .  .  .  .  .  1  .  .  .  .  .  . 85  1  .  .  .  .  .             55|CAG|Q  .  .  .  .  .  .  .  .  .  1  .  .  .  . 83  3  .  .  .  .  .
    56|GTT|V  .  1  .  .  .  1  .  .  .  .  .  .  .  .  .  .  .  . 85  .  .             56|GTT|V  .  .  .  1  .  1  .  .  .  .  .  .  .  .  .  .  .  . 85  .  .
    57|TTC|F  .  .  1  .  . 82  .  .  .  .  1  .  .  .  .  .  2  .  .  .  1             57|TTC|F  .  .  .  .  . 87  .  .  .  .  .  .  .  .  .  .  .  .  .  .  .
    58|ATC|I  .  .  .  .  .  2  .  . 81  .  .  .  1  .  .  .  .  .  3  .  .             58|ATC|I  .  .  .  .  .  2  .  . 83  .  .  .  1  .  .  .  .  .  1  .  .
    59|GGT|G  .  .  .  .  .  . 86  .  .  .  .  .  .  .  .  .  1  .  .  .  .             59|GGT|G  .  .  .  .  .  . 87  .  .  .  .  .  .  .  .  .  .  .  .  .  .
    60|GAA|E  .  .  .  . 86  .  1  .  .  .  .  .  .  .  .  .  .  .  .  .  .             60|GAA|E  .  .  .  2 85  .  .  .  .  .  .  .  .  .  .  .  .  .  .  .  .
    61|GTT|V  .  2  .  1  .  1  .  .  .  .  .  .  .  .  .  .  .  . 83  .  .             61|GTT|V  .  .  .  .  .  .  .  .  .  .  .  .  .  .  .  .  .  . 87  .  .
    62|ATC|I  .  .  .  .  .  .  .  . 83  .  1  .  1  .  .  .  .  1  1  .  .             62|ATC|I  .  .  .  .  .  .  .  . 86  .  .  .  .  .  .  .  .  .  1  .  .
    63|CAC|H  .  .  .  .  .  .  . 86  .  .  1  .  .  .  .  .  .  .  .  .  .             63|CAC|H  .  .  .  .  .  .  . 86  .  .  1  .  .  .  .  .  .  .  .  .  .
    64|ATC|I  .  .  .  .  .  2  .  . 81  .  .  .  1  .  .  .  .  2  1  .  .             64|ATC|I  .  .  .  .  .  1  .  . 85  .  1  .  .  .  .  .  .  .  .  .  .
    65|CTG|L  .  .  .  .  .  .  .  .  .  . 84  .  .  1  2  .  .  .  .  .  .             65|CTG|L  .  .  .  .  .  .  .  .  .  . 87  .  .  .  .  .  .  .  .  .  .
    66|CCG|P  .  .  .  .  .  .  .  .  .  .  .  .  . 86  .  .  1  .  .  .  .             66|CCG|P  .  .  .  .  .  .  .  .  .  .  .  .  . 86  .  .  .  1  .  .  .
    67|ATC|I  .  .  .  .  .  .  .  . 85  .  .  .  1  .  .  .  .  .  1  .  .             67|ATC|I  .  .  .  .  .  .  .  . 87  .  .  .  .  .  .  .  .  .  .  .  .
    68|GAA|E  .  .  .  1 86  .  .  .  .  .  .  .  .  .  .  .  .  .  .  .  .             68|GAA|E  .  .  .  1 85  .  .  .  .  1  .  .  .  .  .  .  .  .  .  .  .
    69|GAA|E  .  .  .  . 85  .  .  .  .  .  .  .  .  .  .  .  .  .  2  .  .             69|GAA|E  .  .  .  . 85  .  1  .  .  .  .  .  .  .  .  .  .  .  1  .  .
    70|GCT|A  . 86  .  1  .  .  .  .  .  .  .  .  .  .  .  .  .  .  .  .  .             70|GCT|A  . 87  .  .  .  .  .  .  .  .  .  .  .  .  .  .  .  .  .  .  .
    71|ATC|I  .  .  .  .  .  4  .  . 83  .  .  .  .  .  .  .  .  .  .  .  .             71|ATC|I  .  .  .  .  .  .  .  . 87  .  .  .  .  .  .  .  .  .  .  .  .
    72|GCT|A  . 87  .  .  .  .  .  .  .  .  .  .  .  .  .  .  .  .  .  .  .             72|GCT|A  . 86  .  .  .  .  .  .  .  .  .  .  .  .  .  .  .  .  1  .  .
    73|AAA|K  .  .  .  .  .  .  .  .  2 82  .  .  2  .  .  1  .  .  .  .  .             73|AAA|K  .  .  .  .  1  .  .  .  . 85  .  .  .  .  .  1  .  .  .  .  .
    74|GAA|E  .  .  .  1 86  .  .  .  .  .  .  .  .  .  .  .  .  .  .  .  .             74|GAA|E  .  .  .  . 87  .  .  .  .  .  .  .  .  .  .  .  .  .  .  .  .
    75|CAG|Q  .  .  .  .  .  .  .  .  .  .  2  .  .  . 83  2  .  .  .  .  .             75|CAG|Q  .  .  .  .  .  .  .  .  .  .  .  .  .  . 87  .  .  .  .  .  .
    76|TGG|W  .  .  .  .  .  .  .  .  .  .  .  .  .  .  .  1  .  .  . 86  .             76|TGG|W  .  .  .  .  .  .  1  .  .  .  .  .  .  .  .  .  .  .  . 86  .
    77|TAC|Y  .  .  .  .  .  1  .  .  .  .  .  .  1  .  .  .  .  .  .  . 85             77|TAC|Y  .  .  .  .  .  1  .  .  .  .  .  .  .  .  .  .  .  .  .  . 86
    78|ATC|I  .  .  .  1  .  2  .  . 82  .  .  .  2  .  .  .  .  .  .  .  .             78|ATC|I  .  .  .  .  .  .  .  . 86  .  1  .  .  .  .  .  .  .  .  .  .
    79|GAC|D  .  .  . 85  .  .  1  .  .  .  .  .  .  .  .  .  .  .  .  .  1             79|GAC|D  .  .  . 87  .  .  .  .  .  .  .  .  .  .  .  .  .  .  .  .  .
    80|AAC|N  .  .  .  1  .  .  .  .  .  .  .  . 85  .  .  .  .  .  .  .  1             80|AAC|N  .  .  .  .  .  .  .  .  .  .  .  . 87  .  .  .  .  .  .  .  .
    81|TTC|F  .  .  .  .  . 82  .  .  1  .  2  .  .  .  .  .  1  .  .  .  1             81|TTC|F  .  .  .  .  . 85  .  .  .  .  .  .  .  .  .  .  1  .  .  .  1
    82|TAC|Y  1  .  .  1  .  .  .  .  .  .  .  .  .  .  .  .  .  .  .  . 85             82|TAC|Y  .  .  .  .  .  .  .  .  .  .  .  .  .  .  .  .  .  .  .  . 87
    83|GAA|E  .  .  .  . 87  .  .  .  .  .  .  .  .  .  .  .  .  .  .  .  .             83|GAA|E  .  .  .  . 87  .  .  .  .  .  .  .  .  .  .  .  .  .  .  .  .
    84|GAA|E  .  .  .  . 83  .  2  .  .  .  .  .  .  .  .  .  .  .  2  .  .             84|GAA|E  .  .  .  . 86  .  .  .  .  .  .  .  .  .  .  .  .  .  1  .  .
    85|ATG|M  .  .  .  .  .  .  .  .  .  3  . 80  .  .  .  .  .  4  .  .  .             85|ATG|M  .  .  .  .  .  .  .  .  .  .  . 86  .  .  .  .  .  1  .  .  .
    86|TAC|Y  .  .  2  1  .  2  .  .  .  .  .  .  .  .  .  .  .  .  .  . 82             86|TAC|Y  .  .  .  .  .  .  .  .  .  .  .  .  .  .  .  .  .  .  .  . 87
    87|AAC|N  .  .  .  1  .  .  .  .  3  .  .  . 81  .  .  .  .  .  .  .  2             87|AAC|N  .  .  .  .  .  .  .  .  .  .  .  . 87  .  .  .  .  .  .  .  .
    88|ATC|I  .  .  .  .  .  1  .  . 82  .  1  .  1  .  .  .  .  1  1  .  .             88|ATC|I  .  .  .  .  .  .  .  . 86  .  1  .  .  .  .  .  .  .  .  .  .
    89|TCT|S  .  .  .  .  .  .  .  .  .  .  .  .  .  2  .  . 83  2  .  .  .             89|TCT|S  .  .  .  .  .  .  .  .  .  .  .  .  .  .  .  . 87  .  .  .  .
    90|AAA|K  .  .  .  .  1  .  .  .  . 85  .  .  1  .  .  .  .  .  .  .  .             90|AAA|K  .  .  .  .  .  .  .  .  . 86  .  .  1  .  .  .  .  .  .  .  .
    91|TCT|S  .  .  .  .  .  .  .  .  .  .  .  .  .  1  .  . 85  1  .  .  .             91|TCT|S  .  .  .  .  .  .  .  .  .  .  .  .  .  .  .  . 87  .  .  .  .
    92|GCT|A  . 86  .  .  .  .  .  .  .  .  .  .  .  .  .  .  .  1  .  .  .             92|GCT|A  . 87  .  .  .  .  .  .  .  .  .  .  .  .  .  .  .  .  .  .  .
    93|TAC|Y  .  .  .  .  .  .  .  .  .  .  .  .  .  .  .  .  .  .  .  . 87             93|TAC|Y  .  .  .  .  .  .  .  .  .  .  .  .  .  .  .  .  .  .  .  . 87
    94|CAC|H  .  .  .  .  .  .  . 82  .  .  4  .  .  1  .  .  .  .  .  .  .             94|CAC|H  .  .  .  .  .  .  . 87  .  .  .  .  .  .  .  .  .  .  .  .  .
    95|GGT|G  .  .  .  .  .  . 87  .  .  .  .  .  .  .  .  .  .  .  .  .  .             95|GGT|G  .  .  .  .  .  . 87  .  .  .  .  .  .  .  .  .  .  .  .  .  .
    96|GGT|G  .  .  .  .  .  . 86  .  .  .  .  .  .  .  .  .  1  .  .  .  .             96|GGT|G  .  .  .  .  .  . 87  .  .  .  .  .  .  .  .  .  .  .  .  .  .
    97|GAC|D  .  1  . 82  .  .  1  .  .  .  .  .  .  .  .  .  .  .  2  .  1             97|GAC|D  .  .  . 87  .  .  .  .  .  .  .  .  .  .  .  .  .  .  .  .  .
    98|CTG|L  .  .  .  .  .  .  .  .  .  . 83  .  .  3  1  .  .  .  .  .  .             98|CTG|L  .  .  .  .  .  .  .  .  .  . 87  .  .  .  .  .  .  .  .  .  .
    99|ACC|T  .  1  .  .  .  .  .  .  .  .  .  .  .  .  .  .  . 86  .  .  .             99|ACC|T  .  .  .  .  .  .  .  .  1  .  .  .  .  .  .  .  . 86  .  .  .
   100|TCT|S  .  .  .  .  .  .  .  .  .  .  .  .  .  .  .  . 87  .  .  .  .            100|TCT|S  .  .  .  .  .  .  .  .  .  .  .  .  .  1  .  . 86  .  .  .  .
   101|TAC|Y  1  .  1  .  .  1  .  1  .  .  .  .  2  .  .  .  .  .  .  . 81            101|TAC|Y  .  .  .  .  .  .  .  .  .  .  .  .  1  .  .  .  .  .  .  . 86
   102|CAC|H  .  .  .  .  .  .  . 81  .  .  .  .  .  1  .  5  .  .  .  .  .            102|CAC|H  .  .  .  .  .  .  . 87  .  .  .  .  .  .  .  .  .  .  .  .  .
   103|CCG|P  .  .  .  .  .  .  .  .  .  .  .  .  . 87  .  .  .  .  .  .  .            103|CCG|P  .  .  .  .  .  .  .  .  .  .  .  .  . 87  .  .  .  .  .  .  .
   104|GAC|D  .  .  . 85  .  .  1  .  .  .  .  .  .  .  .  .  .  .  1  .  .            104|GAC|D  .  .  . 87  .  .  .  .  .  .  .  .  .  .  .  .  .  .  .  .  .
   105|AAA|K  .  .  .  .  .  .  .  .  2 81  .  .  1  .  1  1  .  1  .  .  .            105|AAA|K  .  .  .  .  .  .  .  .  . 87  .  .  .  .  .  .  .  .  .  .  .
   106|CGT|R  .  .  .  .  .  .  .  1  .  .  .  .  .  .  . 86  .  .  .  .  .            106|CGT|R  .  .  .  .  .  .  .  .  .  .  .  .  .  .  . 87  .  .  .  .  .
   107|AAC|N  .  .  .  1  .  1  .  .  .  .  .  . 81  .  .  .  3  .  .  .  1            107|AAC|N  .  .  .  .  .  .  .  1  .  .  .  . 83  .  .  .  3  .  .  .  .
   108|ATC|I  .  .  .  .  .  1  .  . 84  .  .  .  1  .  .  .  .  .  1  .  .            108|ATC|I  .  .  .  .  .  1  .  . 86  .  .  .  .  .  .  .  .  .  .  .  .
   109|ATC|I  .  .  .  .  .  1  .  . 82  .  .  .  1  .  .  .  .  .  3  .  .            109|ATC|I  .  .  .  .  .  .  .  . 86  .  .  .  .  .  .  .  .  .  1  .  .
   110|CTG|L  .  .  .  .  .  .  .  .  .  . 84  .  .  1  2  .  .  .  .  .  .            110|CTG|L  .  .  .  .  .  .  .  .  .  . 86  .  .  .  1  .  .  .  .  .  .
   111|AAA|K  2  .  .  .  1  .  .  .  1 76  .  .  5  .  1  1  .  .  .  .  .            111|AAA|K  .  .  .  .  .  .  .  .  . 87  .  .  .  .  .  .  .  .  .  .  .
   112|CGT|R  .  .  .  .  .  .  .  .  .  .  1  .  .  .  . 86  .  .  .  .  .            112|CGT|R  .  .  .  .  .  .  .  1  .  .  .  .  .  .  . 86  .  .  .  .  .
   113|GCT|A  . 86  .  .  .  .  .  .  .  .  .  .  .  .  .  .  .  1  .  .  .            113|GCT|A  . 87  .  .  .  .  .  .  .  .  .  .  .  .  .  .  .  .  .  .  .
   114|GAC|D  .  .  . 87  .  .  .  .  .  .  .  .  .  .  .  .  .  .  .  .  .            114|GAC|D  .  .  . 87  .  .  .  .  .  .  .  .  .  .  .  .  .  .  .  .  .
   115|TCT|S  .  .  .  .  .  .  .  .  .  .  .  .  .  1  .  . 86  .  .  .  .            115|TCT|S  .  .  .  .  .  .  .  .  .  .  .  .  .  .  .  . 87  .  .  .  .
   116|CTG|L  .  .  .  .  .  .  .  .  .  . 82  .  .  3  1  1  .  .  .  .  .            116|CTG|L  .  .  .  .  .  .  .  .  .  . 87  .  .  .  .  .  .  .  .  .  .
   117|AAA|K  4  .  .  .  2  .  .  .  . 76  .  .  4  .  .  1  .  .  .  .  .            117|AAA|K  .  .  .  .  .  .  .  .  . 84  .  .  .  .  .  3  .  .  .  .  .
   118|AAA|K  1  .  .  .  .  .  .  .  . 83  .  .  3  .  .  .  .  .  .  .  .            118|AAA|K  .  .  .  .  1  .  .  .  . 86  .  .  .  .  .  .  .  .  .  .  .
   119|GTT|V  .  4  .  .  .  .  .  .  .  .  .  .  .  .  .  .  .  . 83  .  .            119|GTT|V  .  1  .  .  .  .  .  .  .  .  .  .  .  .  .  .  .  . 86  .  .
   120|TAC|Y  .  .  .  .  .  1  .  1  .  .  .  .  1  .  .  .  .  .  .  . 84            120|TAC|Y  .  .  .  .  .  .  .  .  .  .  .  .  .  .  .  .  .  .  .  . 87
   121|CTG|L  .  .  .  .  .  .  .  .  .  . 86  .  .  .  1  .  .  .  .  .  .            121|CTG|L  .  .  .  .  .  .  .  .  .  . 81  .  .  .  6  .  .  .  .  .  .
   122|AAA|K  2  .  .  .  4  .  .  .  . 76  .  .  2  .  1  2  .  .  .  .  .            122|AAA|K  .  .  .  .  3  .  .  .  . 82  .  .  1  .  .  .  1  .  .  .  .
   123|ATG|M  .  .  .  .  .  .  .  .  .  1  2 82  .  .  .  .  .  2  .  .  .            123|ATG|M  .  .  .  .  .  .  .  .  .  1  . 86  .  .  .  .  .  .  .  .  .
   124|ACC|T  .  1  .  .  .  .  .  .  .  .  .  .  .  .  .  .  2 84  .  .  .            124|ACC|T  .  .  .  .  .  .  .  .  .  .  .  .  .  .  .  .  1 86  .  .  .
   125|TCT|S  .  .  .  .  .  .  .  .  .  .  .  .  .  .  .  . 87  .  .  .  .            125|TCT|S  .  1  .  .  .  .  .  .  .  .  .  .  .  .  .  . 86  .  .  .  .
   126|GAA|E  .  .  .  1 84  .  1  .  .  1  .  .  .  .  .  .  .  .  .  .  .            126|GAA|E  .  1  .  . 85  .  .  .  .  .  .  .  .  .  .  .  .  .  1  .  .
   127|GAA|E  .  .  .  . 87  .  .  .  .  .  .  .  .  .  .  .  .  .  .  .  .            127|GAA|E  .  .  .  . 87  .  .  .  .  .  .  .  .  .  .  .  .  .  .  .  .
   128|AAA|K  .  .  .  .  1  .  .  .  . 86  .  .  .  .  .  .  .  .  .  .  .            128|AAA|K  .  .  .  .  .  .  .  .  . 86  .  .  .  .  .  1  .  .  .  .  .
   129|GCT|A  . 86  .  .  .  .  .  .  .  .  .  .  .  .  .  .  .  1  .  .  .            129|GCT|A  . 87  .  .  .  .  .  .  .  .  .  .  .  .  .  .  .  .  .  .  .
   130|AAA|K  2  .  .  .  1  .  .  .  2 81  .  .  1  .  .  .  .  .  .  .  .            130|AAA|K  .  .  .  .  .  .  .  .  . 87  .  .  .  .  .  .  .  .  .  .  .
   131|CGT|R  .  .  .  .  .  .  .  .  .  .  .  .  .  .  . 87  .  .  .  .  .            131|CGT|R  .  .  .  .  .  .  .  .  .  .  .  .  .  .  . 87  .  .  .  .  .
   132|TGG|W  .  .  .  .  .  .  1  .  .  .  .  .  .  .  .  2  .  .  . 84  .            132|TGG|W  .  .  .  .  .  .  .  .  .  .  .  .  .  .  .  .  .  .  . 87  .
   133|CAG|Q  .  .  .  .  .  .  .  .  .  .  .  .  .  . 85  2  .  .  .  .  .            133|CAG|Q  .  .  .  .  .  .  .  .  .  .  .  .  .  . 87  .  .  .  .  .  .
   134|TGC|C  .  . 83  .  .  .  .  .  .  .  .  .  .  .  .  .  3  .  .  .  1            134|TGC|C  .  . 86  .  .  .  .  .  .  .  .  .  .  .  .  .  1  .  .  .  .
   135|GTT|V  .  1  .  1  .  .  .  .  .  .  .  .  .  .  .  .  .  . 85  .  .            135|GTT|V  .  .  .  .  .  .  .  .  1  .  .  .  .  .  .  .  .  . 86  .  .
   136|CAG|Q  .  .  .  .  .  .  .  .  .  .  1  .  .  1 82  3  .  .  .  .  .            136|CAG|Q  .  .  .  .  .  .  .  .  .  .  .  .  .  . 85  2  .  .  .  .  .
   137|GGT|G  .  .  .  .  .  . 87  .  .  .  .  .  .  .  .  .  .  .  .  .  .            137|GGT|G  .  .  1  .  .  . 86  .  .  .  .  .  .  .  .  .  .  .  .  .  .
   138|GAA|E  .  .  .  . 85  .  .  .  .  .  .  .  .  .  .  .  .  .  2  .  .            138|GAA|E  .  .  .  . 85  .  2  .  .  .  .  .  .  .  .  .  .  .  .  .  .
   139|AAC|N  .  .  .  2  .  .  .  .  1  .  .  . 81  .  .  .  .  1  .  .  2            139|AAC|N  .  .  .  .  .  .  .  .  .  .  .  . 87  .  .  .  .  .  .  .  .
   140|AAC|N  .  .  .  .  .  .  .  .  .  .  .  . 86  .  .  .  1  .  .  .  .            140|AAC|N  .  .  .  .  .  .  .  .  .  .  .  . 87  .  .  .  .  .  .  .  .
   141|CCG|P  .  .  .  .  .  .  .  .  .  .  1  .  . 86  .  .  .  .  .  .  .            141|CCG|P  .  .  .  .  .  .  .  .  .  .  .  .  . 87  .  .  .  .  .  .  .
   142|ATG|M  .  .  .  .  .  .  .  .  .  2  1 81  .  .  .  .  .  3  .  .  .            142|ATG|M  .  .  .  .  .  .  .  .  .  .  1 86  .  .  .  .  .  .  .  .  .
   143|TTC|F  .  .  .  .  . 81  .  .  1  .  1  .  .  .  .  .  2  .  .  .  2            143|TTC|F  .  .  .  .  . 85  .  .  .  .  .  .  .  .  .  .  1  .  .  .  1
   144|GGT|G  .  .  .  .  .  . 86  .  .  .  .  .  .  .  .  .  1  .  .  .  .            144|GGT|G  .  .  .  .  .  . 87  .  .  .  .  .  .  .  .  .  .  .  .  .  .
   145|CGT|R  .  .  .  .  .  .  .  .  .  .  .  .  .  .  . 87  .  .  .  .  .            145|CGT|R  .  .  .  .  .  .  .  .  .  .  .  .  .  .  . 86  1  .  .  .  .
   146|AAA|K  .  .  .  .  1  .  .  .  . 81  .  .  2  .  .  3  .  .  .  .  .            146|AAA|K  .  .  .  .  1  .  .  .  . 85  .  .  1  .  .  .  .  .  .  .  .
   147|CAC|H  .  .  .  .  .  .  . 84  .  .  2  .  .  .  .  1  .  .  .  .  .            147|CAC|H  .  .  .  .  .  .  . 86  .  .  .  .  .  .  .  1  .  .  .  .  .
   148|ACC|T  .  .  .  .  .  .  .  .  .  .  .  .  .  .  .  .  2 85  .  .  .            148|ACC|T  .  1  .  .  .  .  .  .  .  .  .  .  .  .  .  .  1 85  .  .  .
   149|GAA|E  .  .  .  1 82  .  1  .  .  .  .  .  .  .  .  .  .  .  3  .  .            149|GAA|E  .  .  .  1 85  .  .  .  .  .  .  .  .  .  .  .  .  .  1  .  .
   150|ACC|T  .  2  .  .  .  .  .  .  1  .  .  .  .  .  .  .  1 83  .  .  .            150|ACC|T  .  .  .  .  .  .  .  .  .  .  .  .  .  .  .  .  . 87  .  .  .
   151|ACC|T  .  2  .  .  .  .  .  .  .  .  .  .  .  .  .  .  1 84  .  .  .            151|ACC|T  .  1  .  .  .  .  .  .  .  .  .  .  .  .  .  .  . 86  .  .  .
   152|AAA|K  1  .  .  .  1  .  .  .  2 81  .  .  1  .  .  .  .  1  .  .  .            152|AAA|K  .  .  .  .  .  .  .  .  1 84  .  .  .  .  .  2  .  .  .  .  .
   153|CTG|L  .  .  .  .  .  .  .  .  .  . 85  .  .  2  .  .  .  .  .  .  .            153|CTG|L  .  .  .  .  .  .  .  .  .  . 87  .  .  .  .  .  .  .  .  .  .
   154|AAA|K  1  .  .  .  .  .  .  .  1 79  .  .  2  .  .  4  .  .  .  .  .            154|AAA|K  .  .  .  .  .  .  .  .  . 86  .  .  .  .  .  1  .  .  .  .  .
   155|ATC|I  .  1  .  .  .  .  .  . 83  .  .  .  1  .  .  .  .  .  2  .  .            155|ATC|I  .  .  .  .  .  .  .  . 87  .  .  .  .  .  .  .  .  .  .  .  .
   156|TCT|S  .  .  .  .  .  .  .  .  .  .  .  .  .  2  .  . 85  .  .  .  .            156|TCT|S  .  .  .  .  .  .  .  .  .  .  .  .  .  .  .  . 87  .  .  .  .
   157|AAC|N  .  .  .  1  .  .  .  .  2  .  .  . 81  .  .  .  2  1  .  .  .            157|AAC|N  .  .  .  1  .  .  .  .  1  .  .  . 84  .  .  .  1  .  .  .  .
   158|CAC|H  .  .  .  .  .  .  . 80  .  .  4  .  .  .  .  3  .  .  .  .  .            158|CAC|H  .  .  .  .  .  .  . 87  .  .  .  .  .  .  .  .  .  .  .  .  .
   159|AAC|N  .  .  .  .  .  .  .  2  1  .  .  . 80  .  .  .  .  .  .  .  4            159|AAC|N  .  .  .  .  .  .  .  .  .  .  .  . 87  .  .  .  .  .  .  .  .
   160|AAA|K  1  .  .  .  .  .  .  .  . 86  .  .  .  .  .  .  .  .  .  .  .            160|AAA|K  .  .  .  .  2  .  .  .  2 83  .  .  .  .  .  .  .  .  .  .  .
   161|CTG|L  .  .  .  .  .  .  .  .  .  . 83  .  .  2  1  1  .  .  .  .  .            161|CTG|L  .  .  .  .  .  .  .  .  .  . 84  .  .  .  2  1  .  .  .  .  .
   162|TAC|Y  .  .  1  .  .  3  .  1  .  .  .  .  .  .  .  .  .  .  .  . 82            162|TAC|Y  .  .  .  .  .  .  .  1  .  .  .  .  .  .  .  .  .  .  .  . 86
   163|TAC|Y  .  .  3  .  .  1  .  1  .  .  .  .  .  .  .  .  2  .  .  . 80            163|TAC|Y  .  .  .  .  .  1  .  .  .  .  .  .  .  .  .  .  .  .  .  . 86
   164|TCT|S  .  .  .  .  .  .  .  .  .  .  .  .  .  1  .  . 84  2  .  .  .            164|TCT|S  .  .  .  .  .  .  .  .  .  .  .  .  .  .  .  . 87  .  .  .  .
   165|ACC|T  .  .  .  .  .  .  .  .  .  .  .  .  1  .  .  .  . 86  .  .  .            165|ACC|T  .  .  .  .  .  .  .  .  .  .  .  .  .  .  .  .  1 86  .  .  .
   166|CAC|H  .  .  .  .  .  .  . 84  .  .  2  .  .  .  .  .  .  .  .  .  1            166|CAC|H  .  .  .  .  .  .  . 86  .  .  .  .  .  .  .  1  .  .  .  .  .
   167|AAA|K  .  .  .  .  .  .  .  .  1 85  .  .  .  .  1  .  .  .  .  .  .            167|AAA|K  .  .  .  .  1  .  .  .  2 84  .  .  .  .  .  .  .  .  .  .  .
   168|AAC|N  .  .  .  .  .  .  1  .  .  .  .  . 86  .  .  .  .  .  .  .  .            168|AAC|N  .  .  .  .  .  .  .  1  .  .  .  . 86  .  .  .  .  .  .  .  .
   169|CCG|P  .  .  .  .  .  .  .  .  .  .  1  .  . 86  .  .  .  .  .  .  .            169|CCG|P  .  .  .  .  .  .  .  .  .  .  .  .  . 87  .  .  .  .  .  .  .
   170|TTC|F  .  .  .  .  . 84  .  .  .  .  .  .  .  .  .  .  3  .  .  .  .            170|TTC|F  .  .  .  .  . 87  .  .  .  .  .  .  .  .  .  .  .  .  .  .  .
   171|AAA|K  2  .  .  .  .  .  .  .  1 78  .  .  3  .  .  3  .  .  .  .  .            171|AAA|K  .  .  .  .  1  .  2  .  . 82  .  .  1  .  .  1  .  .  .  .  .
   172|GGT|G  .  .  .  1  .  . 86  .  .  .  .  .  .  .  .  .  .  .  .  .  .            172|GGT|G  .  .  .  .  .  . 87  .  .  .  .  .  .  .  .  .  .  .  .  .  .
   173|AAA|K  2  .  .  .  1  .  .  .  2 78  .  .  3  .  .  .  .  1  .  .  .            173|AAA|K  .  .  .  .  1  .  .  .  . 86  .  .  .  .  .  .  .  .  .  .  .
   174|AAA|K  1  .  .  .  1  .  .  .  . 82  .  .  3  .  .  .  .  .  .  .  .            174|AAA|K  .  .  .  .  .  .  .  .  . 85  .  .  2  .  .  .  .  .  .  .  .
   175|CAC|H  .  .  .  .  .  .  . 86  .  .  .  .  .  .  .  .  .  .  .  .  1            175|CAC|H  .  .  .  .  .  .  . 86  .  .  1  .  .  .  .  .  .  .  .  .  .
   176|TCT|S  .  .  .  .  .  .  .  .  .  .  .  .  .  .  .  . 86  1  .  .  .            176|TCT|S  .  .  .  .  .  .  .  .  .  .  .  .  .  .  .  . 87  .  .  .  .
   177|GAA|E  .  .  .  . 87  .  .  .  .  .  .  .  .  .  .  .  .  .  .  .  .            177|GAA|E  .  .  .  2 84  .  .  .  .  .  .  .  .  .  .  .  .  .  1  .  .
   178|GAA|E  .  .  .  . 85  .  1  .  .  1  .  .  .  .  .  .  .  .  .  .  .            178|GAA|E  .  1  .  1 84  .  .  .  .  .  .  .  .  .  .  .  .  .  1  .  .
   179|TCT|S  .  .  .  .  .  .  .  .  .  .  .  .  .  1  .  . 86  .  .  .  .            179|TCT|S  .  .  .  .  .  .  .  .  .  .  .  .  .  .  .  . 86  1  .  .  .
   180|AAA|K  .  .  .  .  .  .  .  .  3 84  .  .  .  .  .  .  .  .  .  .  .            180|AAA|K  .  .  .  .  .  .  .  .  1 86  .  .  .  .  .  .  .  .  .  .  .
   181|ACC|T  .  3  .  .  .  .  .  .  .  .  .  .  .  1  .  .  1 82  .  .  .            181|ACC|T  .  3  .  .  .  .  .  .  .  .  .  .  .  .  .  .  . 84  .  .  .
   182|AAA|K  4  .  .  .  2  .  .  .  1 78  .  .  1  .  .  1  .  .  .  .  .            182|AAA|K  .  .  .  .  1  .  .  .  2 82  .  .  1  .  .  1  .  .  .  .  .
   183|CTG|L  .  .  .  .  .  .  .  .  .  . 85  .  .  1  1  .  .  .  .  .  .            183|CTG|L  .  .  .  .  .  .  .  .  .  . 87  .  .  .  .  .  .  .  .  .  .
   184|TCT|S  .  .  .  .  .  .  .  .  .  .  .  .  .  3  .  . 81  2  .  .  1            184|TCT|S  .  .  .  .  .  .  .  .  .  .  .  .  .  .  .  . 87  .  .  .  .
   185|GAA|E  .  .  .  . 84  .  2  .  .  .  .  .  .  .  .  .  .  .  1  .  .            185|GAA|E  .  2  .  . 84  .  .  .  .  .  .  .  .  .  .  .  .  .  1  .  .
   186|TAC|Y  .  .  .  .  .  .  .  1  .  .  .  .  .  .  .  .  .  .  .  . 86            186|TAC|Y  .  .  .  .  .  .  .  2  .  .  .  .  .  .  .  .  .  .  .  . 85
   187|GCT|A  . 86  .  .  .  .  .  .  .  .  .  .  .  .  .  .  1  .  .  .  .            187|GCT|A  . 87  .  .  .  .  .  .  .  .  .  .  .  .  .  .  .  .  .  .  .
   188|TCT|S  .  .  .  .  .  .  .  .  .  .  .  .  .  .  .  . 86  1  .  .  .            188|TCT|S  .  .  .  .  .  .  .  .  .  .  .  .  .  .  .  . 87  .  .  .  .
   189|CAG|Q  1  .  .  .  .  .  .  1  .  .  1  .  .  . 84  .  .  .  .  .  .            189|CAG|Q  .  .  .  .  .  .  .  1  .  .  .  .  .  . 86  .  .  .  .  .  .
   190|CGT|R  .  .  .  .  .  .  .  .  .  .  .  .  .  .  . 87  .  .  .  .  .            190|CGT|R  .  .  1  .  .  .  .  .  .  .  .  .  .  .  . 86  .  .  .  .  .
   191|GTT|V  .  .  .  1  .  .  .  .  .  .  .  .  .  .  .  .  .  . 86  .  .            191|GTT|V  .  .  .  1  .  .  .  .  .  .  .  .  .  .  .  .  .  . 86  .  .
   192|GGT|G  .  .  .  2  .  . 85  .  .  .  .  .  .  .  .  .  .  .  .  .  .            192|GGT|G  .  .  .  .  .  . 87  .  .  .  .  .  .  .  .  .  .  .  .  .  .
   193|GAA|E  .  .  .  2 80  .  2  .  .  .  .  .  .  .  .  .  .  .  3  .  .            193|GAA|E  .  .  .  . 84  .  .  .  .  1  .  .  .  .  .  .  .  .  2  .  .
   194|AAA|K  2  .  .  .  .  .  .  .  . 82  .  .  1  .  .  2  .  .  .  .  .            194|AAA|K  .  .  .  .  2  1  .  .  . 83  .  .  .  .  .  1  .  .  .  .  .
   195|AAC|N  .  .  .  1  .  .  .  .  .  .  .  . 85  .  .  .  .  .  .  .  1            195|AAC|N  .  .  .  .  .  .  .  .  .  .  .  . 87  .  .  .  .  .  .  .  .
   196|CCG|P  .  .  .  .  .  .  .  .  .  .  .  .  . 87  .  .  .  .  .  .  .            196|CCG|P  .  .  .  .  .  .  .  .  .  .  .  .  . 87  .  .  .  .  .  .  .
   197|TTC|F  .  .  .  .  . 83  .  .  .  .  3  .  .  .  .  .  .  .  1  .  .            197|TTC|F  .  .  .  .  . 87  .  .  .  .  .  .  .  .  .  .  .  .  .  .  .
   198|TAC|Y  .  .  1  .  .  1  .  1  .  .  .  .  .  .  .  .  .  .  .  . 84            198|TAC|Y  .  .  .  .  .  .  .  1  .  .  .  .  .  .  .  .  .  .  .  . 86
   199|GGT|G  .  .  .  .  .  . 87  .  .  .  .  .  .  .  .  .  .  .  .  .  .            199|GGT|G  .  .  .  .  .  . 87  .  .  .  .  .  .  .  .  .  .  .  .  .  .
   200|AAA|K  .  .  .  .  1  .  .  .  . 81  .  .  3  .  .  2  .  .  .  .  .            200|AAA|K  .  .  .  .  .  .  .  .  . 86  .  .  1  .  .  .  .  .  .  .  .
   201|ACC|T  .  2  .  .  .  .  .  .  .  .  .  .  .  .  .  .  1 84  .  .  .            201|ACC|T  .  .  .  .  .  .  .  .  .  .  .  .  .  .  .  .  1 86  .  .  .
   202|CAC|H  .  .  .  .  .  .  . 82  .  .  1  .  1  1  .  1  .  .  .  .  1            202|CAC|H  .  .  .  .  .  .  . 85  .  .  1  .  .  .  .  1  .  .  .  .  .
   203|TCT|S  .  .  .  .  .  .  .  .  .  .  .  .  .  .  .  . 87  .  .  .  .            203|TCT|S  .  .  .  .  .  .  .  .  .  .  .  .  .  .  .  . 87  .  .  .  .
   204|GAC|D  .  .  . 80  .  .  5  .  .  .  .  .  .  .  .  .  .  .  2  .  .            204|GAC|D  .  .  . 86  .  .  .  .  .  .  .  .  .  .  .  .  .  .  1  .  .
   205|GAA|E  1  1  .  . 83  .  .  .  .  1  .  .  .  .  .  .  .  .  1  .  .            205|GAA|E  .  .  .  . 86  .  1  .  .  .  .  .  .  .  .  .  .  .  .  .  .
   206|TTC|F  .  .  .  .  . 81  .  .  .  .  1  .  .  .  .  .  3  .  .  .  2            206|TTC|F  .  .  .  .  . 87  .  .  .  .  .  .  .  .  .  .  .  .  .  .  .
   207|AAA|K  1  .  .  .  2  .  .  .  . 80  .  .  3  .  .  1  .  .  .  .  .            207|AAA|K  .  .  .  .  1  .  .  .  . 84  .  .  .  .  .  1  .  1  .  .  .
   208|ACC|T  .  .  .  .  .  .  .  .  .  .  .  .  .  .  .  .  1 86  .  .  .            208|ACC|T  .  1  .  .  .  .  .  .  .  .  .  .  .  .  .  .  . 86  .  .  .
   209|TAC|Y  1  .  .  .  .  .  .  2  .  .  .  .  1  .  .  .  .  .  .  . 83            209|TAC|Y  .  .  .  .  .  .  .  .  .  .  .  .  .  .  .  .  .  .  .  . 87
   210|ATG|M  .  .  .  .  .  .  .  .  .  1  2 81  .  .  .  .  .  .  3  .  .            210|ATG|M  .  .  .  .  .  .  .  .  .  .  . 85  .  .  .  .  .  1  1  .  .
   211|TCT|S  .  .  .  .  .  1  .  .  .  .  1  .  .  1  .  . 84  .  .  .  .            211|TCT|S  .  .  .  .  .  .  .  .  .  .  .  .  .  .  .  . 87  .  .  .  .
   212|AAA|K  .  .  .  .  .  .  .  .  1 86  .  .  .  .  .  .  .  .  .  .  .            212|AAA|K  .  .  .  .  2  .  .  .  1 80  .  .  2  .  .  2  .  .  .  .  .
   213|AAA|K  .  .  .  .  1  .  .  .  . 82  .  .  .  .  1  2  1  .  .  .  .            213|AAA|K  .  .  .  .  1  .  .  .  . 86  .  .  .  .  .  .  .  .  .  .  .
   214|TTC|F  .  .  .  .  . 85  .  .  .  .  .  .  .  .  .  .  1  .  .  .  1            214|TTC|F  .  .  .  .  . 86  .  .  .  .  .  .  .  .  .  .  1  .  .  .  .
   215|AAA|K  1  .  .  .  2  .  .  .  . 80  .  .  3  .  .  1  .  .  .  .  .            215|AAA|K  .  .  .  .  1  .  .  .  . 84  .  .  2  .  .  .  .  .  .  .  .
   216|GGT|G  .  .  .  1  .  . 86  .  .  .  .  .  .  .  .  .  .  .  .  .  .            216|GGT|G  .  .  .  .  .  . 87  .  .  .  .  .  .  .  .  .  .  .  .  .  .
   217|CGT|R  .  .  .  .  .  .  .  1  .  .  .  .  .  .  . 86  .  .  .  .  .            217|CGT|R  .  .  .  .  .  .  .  .  .  .  .  .  .  .  . 87  .  .  .  .  .
   218|AAA|K  .  .  .  .  .  .  .  .  . 79  .  .  5  .  .  2  .  1  .  .  .            218|AAA|K  .  .  .  .  .  .  .  .  1 86  .  .  .  .  .  .  .  .  .  .  .
   219|CCG|P  .  .  .  .  .  .  .  .  .  .  .  .  . 87  .  .  .  .  .  .  .            219|CCG|P  .  .  .  .  .  .  .  .  .  .  .  .  . 87  .  .  .  .  .  .  .
   220|AAA|K  3  .  .  .  2  .  .  .  2 77  .  .  3  .  .  .  .  .  .  .  .            220|AAA|K  .  .  .  .  .  .  .  .  . 86  .  .  .  .  .  1  .  .  .  .  .
   221|AAC|N  .  .  .  .  .  .  .  .  .  .  .  . 85  .  .  .  1  1  .  .  .            221|AAC|N  .  .  .  .  .  .  .  .  .  .  .  . 87  .  .  .  .  .  .  .  .
   222|TCT|S  .  .  .  .  .  .  .  .  .  .  .  .  .  1  .  . 86  .  .  .  .            222|TCT|S  .  .  .  .  .  .  .  .  .  .  .  .  .  1  .  . 86  .  .  .  .
   223|CGT|R  .  .  .  .  .  .  .  .  .  .  1  .  .  .  . 86  .  .  .  .  .            223|CGT|R  .  .  .  .  .  .  .  .  .  .  .  .  .  .  . 87  .  .  .  .  .
   224|CCG|P  .  .  .  .  .  .  .  .  .  .  .  .  . 87  .  .  .  .  .  .  .            224|CCG|P  .  .  .  .  .  .  .  .  .  .  .  .  . 87  .  .  .  .  .  .  .
   225|GTT|V  .  .  .  2  .  .  .  .  .  .  .  .  .  .  .  .  .  . 85  .  .            225|GTT|V  .  .  .  1  .  .  .  .  .  .  .  .  .  .  .  .  .  . 86  .  .
   226|ATC|I  .  .  .  .  .  .  .  . 86  .  .  .  1  .  .  .  .  .  .  .  .            226|ATC|I  .  .  .  .  .  .  .  . 84  .  .  .  1  .  .  .  .  1  1  .  .
   227|ATC|I  .  .  .  .  .  1  .  . 81  .  .  .  .  .  .  .  .  3  2  .  .            227|ATC|I  .  .  .  .  .  .  .  . 86  .  .  .  .  .  .  .  .  .  1  .  .
   228|GAC|D  .  .  . 85  .  .  .  .  .  .  .  .  1  .  .  .  .  .  1  .  .            228|GAC|D  .  .  . 85  .  .  .  .  .  .  .  .  1  .  .  .  .  .  1  .  .
   229|GGT|G  .  .  .  .  .  . 87  .  .  .  .  .  .  .  .  .  .  .  .  .  .            229|GGT|G  .  .  .  .  .  . 87  .  .  .  .  .  .  .  .  .  .  .  .  .  .
   230|ACC|T  .  .  .  .  .  .  .  .  .  .  .  .  .  .  .  .  . 87  .  .  .            230|ACC|T  .  .  .  .  .  .  .  .  .  .  .  .  .  .  .  .  . 87  .  .  .
   231|GAA|E  .  1  .  3 81  .  1  .  .  .  .  .  .  .  .  .  .  .  1  .  .            231|GAA|E  .  .  .  . 86  .  .  .  .  .  .  .  .  .  .  .  .  .  1  .  .
   232|TAC|Y  .  .  1  .  .  .  .  .  .  .  .  .  1  .  .  .  1  .  .  . 84            232|TAC|Y  .  .  .  .  .  .  .  1  .  .  .  .  .  .  .  .  .  .  .  . 86
   233|GAA|E  2  .  .  2 80  .  2  .  .  1  .  .  .  .  .  .  .  .  .  .  .            233|GAA|E  .  .  .  1 86  .  .  .  .  .  .  .  .  .  .  .  .  .  .  .  .
   234|TCT|S  .  .  .  .  .  .  .  .  .  .  .  .  .  1  .  . 86  .  .  .  .            234|TCT|S  .  .  .  .  .  .  .  .  .  .  .  .  .  .  .  . 86  1  .  .  .
   235|GCT|A  . 87  .  .  .  .  .  .  .  .  .  .  .  .  .  .  .  .  .  .  .            235|GCT|A  . 87  .  .  .  .  .  .  .  .  .  .  .  .  .  .  .  .  .  .  .
   236|ACC|T  .  3  .  .  .  .  .  .  .  .  .  .  .  .  .  .  1 83  .  .  .            236|ACC|T  .  2  .  .  .  .  .  .  .  .  .  .  1  .  .  .  1 83  .  .  .
   237|GAA|E  .  3  .  . 82  .  .  .  .  .  .  .  .  .  .  .  .  .  2  .  .            237|GAA|E  .  .  .  . 87  .  .  .  .  .  .  .  .  .  .  .  .  .  .  .  .
   238|GCT|A  . 85  .  .  .  .  .  .  .  .  .  .  .  .  .  .  1  1  .  .  .            238|GCT|A  . 87  .  .  .  .  .  .  .  .  .  .  .  .  .  .  .  .  .  .  .
   239|TCT|S  .  .  .  .  .  .  .  .  .  .  .  .  .  3  .  . 81  3  .  .  .            239|TCT|S  .  .  .  .  .  .  .  .  .  .  .  .  .  .  .  . 87  .  .  .  .
   240|CGT|R  .  .  .  .  .  .  .  .  .  .  .  .  .  .  . 87  .  .  .  .  .            240|CGT|R  .  .  3  .  .  .  .  .  .  .  .  .  .  .  . 84  .  .  .  .  .
   241|CAG|Q  .  .  .  .  .  .  .  .  .  .  1  .  .  . 82  4  .  .  .  .  .            241|CAG|Q  .  .  .  .  .  .  .  .  .  .  2  .  .  . 85  .  .  .  .  .  .
   242|CTG|L  .  .  .  .  .  .  .  .  .  . 84  1  .  .  1  1  .  .  .  .  .            242|CTG|L  .  .  .  .  .  .  .  .  .  . 87  .  .  .  .  .  .  .  .  .  .
   243|AAC|N  .  .  .  1  .  .  .  .  2  .  .  . 83  .  .  .  1  .  .  .  .            243|AAC|N  .  .  .  .  .  .  .  .  .  .  .  . 84  .  .  .  1  1  .  .  1
   244|GTT|V  .  1  .  1  .  1  .  .  .  .  .  .  .  .  .  .  .  . 84  .  .            244|GTT|V  .  .  .  .  .  .  .  .  .  .  .  .  .  .  .  .  .  . 87  .  .
   245|GTT|V  .  1  .  .  .  .  .  .  .  .  .  .  .  .  .  .  .  . 86  .  .            245|GTT|V  .  2  .  .  .  .  .  .  .  .  .  .  .  .  .  .  .  . 85  .  .
   246|CCG|P  .  .  .  .  .  .  .  .  .  .  .  .  . 87  .  .  .  .  .  .  .            246|CCG|P  .  .  .  .  .  .  .  .  .  .  .  .  . 87  .  .  .  .  .  .  .
   247|GCT|A  . 85  .  2  .  .  .  .  .  .  .  .  .  .  .  .  .  .  .  .  .            247|GCT|A  . 87  .  .  .  .  .  .  .  .  .  .  .  .  .  .  .  .  .  .  .
   248|ACC|T  .  2  .  .  .  .  .  .  .  .  .  .  .  1  .  .  1 83  .  .  .            248|ACC|T  .  .  .  .  .  .  .  .  .  .  .  .  .  .  .  .  . 87  .  .  .
   249|ATC|I  .  1  .  .  .  2  .  . 79  .  .  .  2  .  .  .  .  3  .  .  .            249|ATC|I  .  .  .  .  .  .  .  . 85  .  .  .  .  .  .  .  .  1  1  .  .
   250|CTG|L  .  .  .  .  .  .  .  .  .  . 85  .  .  .  2  .  .  .  .  .  .            250|CTG|L  .  .  .  .  .  .  .  .  .  . 85  .  .  .  2  .  .  .  .  .  .
   251|CAC|H  .  .  .  .  .  .  . 83  .  .  .  .  .  .  .  4  .  .  .  .  .            251|CAC|H  .  .  .  .  .  .  . 86  .  .  1  .  .  .  .  .  .  .  .  .  .
   252|CGT|R  .  .  .  .  .  .  .  .  .  .  .  .  .  .  . 87  .  .  .  .  .            252|CGT|R  .  .  .  .  .  .  .  .  .  .  .  .  .  .  . 87  .  .  .  .  .
   253|ATC|I  .  .  .  .  .  2  .  . 82  .  .  .  .  .  .  .  1  2  .  .  .            253|ATC|I  .  .  .  .  .  .  .  . 85  .  .  .  .  .  .  .  .  1  1  .  .
   254|AAA|K  2  .  .  .  2  .  .  .  . 83  .  .  .  .  .  .  .  .  .  .  .            254|AAA|K  .  .  .  .  .  .  .  .  . 86  .  .  .  .  .  1  .  .  .  .  .
   255|TCT|S  .  .  .  .  .  .  .  .  .  .  .  .  .  .  .  . 85  2  .  .  .            255|TCT|S  .  .  .  .  .  .  .  .  .  .  .  .  .  .  .  . 87  .  .  .  .
   256|AAA|K  .  .  .  .  .  .  .  .  2 85  .  .  .  .  .  .  .  .  .  .  .            256|AAA|K  .  .  .  .  1  .  .  .  . 86  .  .  .  .  .  .  .  .  .  .  .
   257|AAC|N  .  .  .  2  .  .  .  .  1  1  .  . 80  .  .  .  1  1  .  .  1            257|AAC|N  .  .  .  .  .  .  .  .  .  .  .  . 84  .  .  .  3  .  .  .  .
   258|GAA|E  .  .  .  1 80  .  3  .  .  .  .  .  .  .  .  .  .  .  3  .  .            258|GAA|E  .  .  .  . 83  .  1  .  .  1  .  .  .  .  .  .  .  .  2  .  .
   259|AAA|K  1  .  .  .  1  .  .  .  . 82  .  .  1  .  .  1  .  1  .  .  .            259|AAA|K  .  .  .  .  1  .  .  .  . 84  .  .  .  .  .  2  .  .  .  .  .
   260|TAC|Y  .  .  1  .  .  1  .  .  .  .  .  .  .  .  .  .  .  .  .  . 85            260|TAC|Y  .  .  .  .  .  .  .  .  .  .  .  .  .  .  .  .  .  .  .  . 87
   261|TCT|S  .  .  .  .  .  .  .  .  .  .  .  .  .  .  .  . 86  1  .  .  .            261|TCT|S  .  .  .  .  .  .  .  .  .  .  .  .  .  .  .  . 87  .  .  .  .
   262|GGT|G  .  .  .  .  .  . 87  .  .  .  .  .  .  .  .  .  .  .  .  .  .            262|GGT|G  .  .  .  .  .  . 86  .  .  .  .  .  .  .  .  .  1  .  .  .  .
   263|TAC|Y  1  .  .  .  .  .  .  1  .  .  .  .  .  .  .  .  .  .  .  . 85            263|TAC|Y  .  .  .  .  .  1  .  .  .  .  .  .  .  .  .  .  .  .  .  . 86
   264|TTC|F  .  .  .  .  . 85  .  .  2  .  .  .  .  .  .  .  .  .  .  .  .            264|TTC|F  .  .  .  .  . 86  .  .  .  .  .  .  .  .  .  .  .  .  .  .  1
   265|TAC|Y  .  .  1  .  .  .  .  .  .  .  .  .  .  .  .  .  .  .  .  . 86            265|TAC|Y  .  .  .  .  .  .  .  .  .  .  .  .  .  .  .  .  .  .  .  . 87
   266|AAA|K  4  .  .  .  3  .  .  .  . 80  .  .  .  .  .  .  .  .  .  .  .            266|AAA|K  .  .  .  .  .  .  .  .  . 86  .  .  .  .  .  1  .  .  .  .  .
                                                                                                                                                               
                                                                                                                                                               
                                                                                                                                                               
Expected Unselected Codon Mutation Counts               Expected Unselected Amino Acid Counts                                                                                                    
-----------------------------------------               -------------------------------------                                                                                                    
                                                                                                                                                                                                 
            Codon                                                   Residue                                                                                                                      
Site         Identical Synonymous Nonsynonymous         Site            *     A     C     D     E     F     G     H     I     K     L     M     N     P     Q     R     S     T     V     W     Y
     1|ATG|M     82.36       0.00          4.64              1|ATG|M 0.01  0.01  0.00  0.00  0.01  0.00  0.00  0.00  0.29  0.96  1.16 82.36  0.00  0.00  0.00  0.20  0.01  0.99  0.99  0.00  0.00
     2|AAA|K     80.57       0.96          5.47              2|AAA|K 0.95  0.00  0.00  0.01  0.97  0.00  0.01  0.00  0.94 81.53  0.01  0.01  1.13  0.00  0.20  0.98  0.02  0.20  0.01  0.00  0.01
     3|TCT|S     82.36       2.14          2.50              3|TCT|S 0.00  0.20  0.02  0.00  0.00  0.16  0.00  0.00  0.00  0.00  0.00  0.00  0.00  1.01  0.00  0.00 84.50  0.99  0.00  0.00  0.11
     4|GGT|G     84.20       2.19          0.61              4|GGT|G 0.00  0.02  0.11  0.17  0.00  0.00 86.39  0.00  0.00  0.00  0.00  0.00  0.00  0.00  0.00  0.02  0.17  0.00  0.11  0.00  0.00
     5|GTT|V     82.36       2.14          2.50              5|GTT|V 0.00  1.01  0.00  0.97  0.01  0.11  0.20  0.00  0.17  0.00  0.02  0.00  0.00  0.00  0.00  0.00  0.00  0.00 84.50  0.00  0.00
     6|TAC|Y     82.37       0.16          4.47              6|TAC|Y 0.12  0.00  0.99  0.20  0.00  0.95  0.00  0.99  0.01  0.00  0.01  0.00  0.96  0.00  0.00  0.01  0.21  0.00  0.00  0.00 82.53
     7|AAA|K     80.57       0.96          5.47              7|AAA|K 0.95  0.00  0.00  0.01  0.97  0.00  0.01  0.00  0.94 81.53  0.01  0.01  1.13  0.00  0.20  0.98  0.02  0.20  0.01  0.00  0.01
     8|ATC|I     82.37       0.27          4.37              8|ATC|I 0.00  0.01  0.00  0.01  0.00  0.95  0.00  0.00 82.63  0.00  0.20  0.02  0.96  0.00  0.00  0.00  0.21  0.99  0.99  0.00  0.01
     9|ACC|T     84.22       0.29          2.49              9|ACC|T 0.00  1.01  0.00  0.00  0.00  0.00  0.00  0.00  0.16  0.00  0.00  0.00  0.11  0.21  0.00  0.00  0.99 84.51  0.00  0.00  0.00
    10|AAC|N     82.38       0.16          4.47             10|AAC|N 0.00  0.00  0.01  0.99  0.00  0.01  0.01  0.20  0.95  0.12  0.00  0.00 82.53  0.00  0.00  0.00  0.99  0.20  0.01  0.00  0.95
    11|AAA|K     80.57       0.96          5.47             11|AAA|K 0.95  0.00  0.00  0.01  0.97  0.00  0.01  0.00  0.94 81.53  0.01  0.01  1.13  0.00  0.20  0.98  0.02  0.20  0.01  0.00  0.01
    12|AAC|N     82.38       0.16          4.47             12|AAC|N 0.00  0.00  0.01  0.99  0.00  0.01  0.01  0.20  0.95  0.12  0.00  0.00 82.53  0.00  0.00  0.00  0.99  0.20  0.01  0.00  0.95
    13|ACC|T     84.22       0.29          2.49             13|ACC|T 0.00  1.01  0.00  0.00  0.00  0.00  0.00  0.00  0.16  0.00  0.00  0.00  0.11  0.21  0.00  0.00  0.99 84.51  0.00  0.00  0.00
    14|GGT|G     84.20       2.19          0.61             14|GGT|G 0.00  0.02  0.11  0.17  0.00  0.00 86.39  0.00  0.00  0.00  0.00  0.00  0.00  0.00  0.00  0.02  0.17  0.00  0.11  0.00  0.00
    15|AAA|K     80.57       0.96          5.47             15|AAA|K 0.95  0.00  0.00  0.01  0.97  0.00  0.01  0.00  0.94 81.53  0.01  0.01  1.13  0.00  0.20  0.98  0.02  0.20  0.01  0.00  0.01
    16|TTC|F     82.36       0.16          4.48             16|TTC|F 0.00  0.00  0.20  0.00  0.00 82.52  0.00  0.01  0.96  0.00  1.11  0.00  0.01  0.01  0.00  0.00  0.99  0.01  0.20  0.00  0.96
    17|TAC|Y     82.37       0.16          4.47             17|TAC|Y 0.12  0.00  0.99  0.20  0.00  0.95  0.00  0.99  0.01  0.00  0.01  0.00  0.96  0.00  0.00  0.01  0.21  0.00  0.00  0.00 82.53
    18|ATC|I     82.37       0.27          4.37             18|ATC|I 0.00  0.01  0.00  0.01  0.00  0.95  0.00  0.00 82.63  0.00  0.20  0.02  0.96  0.00  0.00  0.00  0.21  0.99  0.99  0.00  0.01
    19|GGT|G     84.20       2.19          0.61             19|GGT|G 0.00  0.02  0.11  0.17  0.00  0.00 86.39  0.00  0.00  0.00  0.00  0.00  0.00  0.00  0.00  0.02  0.17  0.00  0.11  0.00  0.00
    20|TCT|S     82.36       2.14          2.50             20|TCT|S 0.00  0.20  0.02  0.00  0.00  0.16  0.00  0.00  0.00  0.00  0.00  0.00  0.00  1.01  0.00  0.00 84.50  0.99  0.00  0.00  0.11
    21|TCT|S     82.36       2.14          2.50             21|TCT|S 0.00  0.20  0.02  0.00  0.00  0.16  0.00  0.00  0.00  0.00  0.00  0.00  0.00  1.01  0.00  0.00 84.50  0.99  0.00  0.00  0.11
    22|GAA|E     82.37       0.98          3.65             22|GAA|E 0.11  0.21  0.00  1.15 83.35  0.00  1.01  0.00  0.00  0.16  0.00  0.00  0.00  0.00  0.02  0.00  0.00  0.00  0.97  0.00  0.00
    23|GAC|D     84.22       0.16          2.62             23|GAC|D 0.00  0.21  0.00 84.38  0.13  0.00  1.01  0.02  0.00  0.00  0.00  0.00  0.17  0.00  0.00  0.00  0.00  0.00  0.97  0.00  0.11
    24|TGC|C     84.21       0.16          2.63             24|TGC|C 0.11  0.00 84.37  0.00  0.00  0.11  0.20  0.00  0.00  0.00  0.00  0.00  0.00  0.00  0.00  1.01  1.00  0.00  0.00  0.02  0.17
    25|GAA|E     82.37       0.98          3.65             25|GAA|E 0.11  0.21  0.00  1.15 83.35  0.00  1.01  0.00  0.00  0.16  0.00  0.00  0.00  0.00  0.02  0.00  0.00  0.00  0.97  0.00  0.00
    26|TCT|S     82.36       2.14          2.50             26|TCT|S 0.00  0.20  0.02  0.00  0.00  0.16  0.00  0.00  0.00  0.00  0.00  0.00  0.00  1.01  0.00  0.00 84.50  0.99  0.00  0.00  0.11
    27|CGT|R     84.21       2.19          0.60             27|CGT|R 0.00  0.00  0.16  0.00  0.00  0.00  0.02  0.17  0.00  0.00  0.11  0.00  0.00  0.02  0.00 86.40  0.11  0.00  0.00  0.00  0.00
    28|CTG|L     84.21       0.46          2.33             28|CTG|L 0.00  0.00  0.00  0.00  0.00  0.00  0.00  0.00  0.00  0.00 84.67  0.11  0.00  1.01  0.98  0.20  0.00  0.00  0.02  0.00  0.00
    29|AAA|K     80.57       0.96          5.47             29|AAA|K 0.95  0.00  0.00  0.01  0.97  0.00  0.01  0.00  0.94 81.53  0.01  0.01  1.13  0.00  0.20  0.98  0.02  0.20  0.01  0.00  0.01
    30|GTT|V     82.36       2.14          2.50             30|GTT|V 0.00  1.01  0.00  0.97  0.01  0.11  0.20  0.00  0.17  0.00  0.02  0.00  0.00  0.00  0.00  0.00  0.00  0.00 84.50  0.00  0.00
    31|CAC|H     84.22       0.16          2.61             31|CAC|H 0.00  0.00  0.00  0.02  0.00  0.00  0.00 84.39  0.00  0.00  0.98  0.00  0.11  0.21  0.13  1.01  0.00  0.00  0.00  0.00  0.16
    32|TTC|F     82.36       0.16          4.48             32|TTC|F 0.00  0.00  0.20  0.00  0.00 82.52  0.00  0.01  0.96  0.00  1.11  0.00  0.01  0.01  0.00  0.00  0.99  0.01  0.20  0.00  0.96
    33|CGT|R     84.21       2.19          0.60             33|CGT|R 0.00  0.00  0.16  0.00  0.00  0.00  0.02  0.17  0.00  0.00  0.11  0.00  0.00  0.02  0.00 86.40  0.11  0.00  0.00  0.00  0.00
    34|AAC|N     82.38       0.16          4.47             34|AAC|N 0.00  0.00  0.01  0.99  0.00  0.01  0.01  0.20  0.95  0.12  0.00  0.00 82.53  0.00  0.00  0.00  0.99  0.20  0.01  0.00  0.95
    35|CTG|L     84.21       0.46          2.33             35|CTG|L 0.00  0.00  0.00  0.00  0.00  0.00  0.00  0.00  0.00  0.00 84.67  0.11  0.00  1.01  0.98  0.20  0.00  0.00  0.02  0.00  0.00
    36|AAA|K     80.57       0.96          5.47             36|AAA|K 0.95  0.00  0.00  0.01  0.97  0.00  0.01  0.00  0.94 81.53  0.01  0.01  1.13  0.00  0.20  0.98  0.02  0.20  0.01  0.00  0.01
    37|AAC|N     82.38       0.16          4.47             37|AAC|N 0.00  0.00  0.01  0.99  0.00  0.01  0.01  0.20  0.95  0.12  0.00  0.00 82.53  0.00  0.00  0.00  0.99  0.20  0.01  0.00  0.95
    38|AAC|N     82.38       0.16          4.47             38|AAC|N 0.00  0.00  0.01  0.99  0.00  0.01  0.01  0.20  0.95  0.12  0.00  0.00 82.53  0.00  0.00  0.00  0.99  0.20  0.01  0.00  0.95
    39|CGT|R     84.21       2.19          0.60             39|CGT|R 0.00  0.00  0.16  0.00  0.00  0.00  0.02  0.17  0.00  0.00  0.11  0.00  0.00  0.02  0.00 86.40  0.11  0.00  0.00  0.00  0.00
    40|CAC|H     84.22       0.16          2.61             40|CAC|H 0.00  0.00  0.00  0.02  0.00  0.00  0.00 84.39  0.00  0.00  0.98  0.00  0.11  0.21  0.13  1.01  0.00  0.00  0.00  0.00  0.16
    41|ATC|I     82.37       0.27          4.37             41|ATC|I 0.00  0.01  0.00  0.01  0.00  0.95  0.00  0.00 82.63  0.00  0.20  0.02  0.96  0.00  0.00  0.00  0.21  0.99  0.99  0.00  0.01
    42|AAC|N     82.38       0.16          4.47             42|AAC|N 0.00  0.00  0.01  0.99  0.00  0.01  0.01  0.20  0.95  0.12  0.00  0.00 82.53  0.00  0.00  0.00  0.99  0.20  0.01  0.00  0.95
    43|CGT|R     84.21       2.19          0.60             43|CGT|R 0.00  0.00  0.16  0.00  0.00  0.00  0.02  0.17  0.00  0.00  0.11  0.00  0.00  0.02  0.00 86.40  0.11  0.00  0.00  0.00  0.00
    44|TAC|Y     82.37       0.16          4.47             44|TAC|Y 0.12  0.00  0.99  0.20  0.00  0.95  0.00  0.99  0.01  0.00  0.01  0.00  0.96  0.00  0.00  0.01  0.21  0.00  0.00  0.00 82.53
    45|CTG|L     84.21       0.46          2.33             45|CTG|L 0.00  0.00  0.00  0.00  0.00  0.00  0.00  0.00  0.00  0.00 84.67  0.11  0.00  1.01  0.98  0.20  0.00  0.00  0.02  0.00  0.00
    46|AAC|N     82.38       0.16          4.47             46|AAC|N 0.00  0.00  0.01  0.99  0.00  0.01  0.01  0.20  0.95  0.12  0.00  0.00 82.53  0.00  0.00  0.00  0.99  0.20  0.01  0.00  0.95
    47|AAC|N     82.38       0.16          4.47             47|AAC|N 0.00  0.00  0.01  0.99  0.00  0.01  0.01  0.20  0.95  0.12  0.00  0.00 82.53  0.00  0.00  0.00  0.99  0.20  0.01  0.00  0.95
    48|TCT|S     82.36       2.14          2.50             48|TCT|S 0.00  0.20  0.02  0.00  0.00  0.16  0.00  0.00  0.00  0.00  0.00  0.00  0.00  1.01  0.00  0.00 84.50  0.99  0.00  0.00  0.11
    49|TTC|F     82.36       0.16          4.48             49|TTC|F 0.00  0.00  0.20  0.00  0.00 82.52  0.00  0.01  0.96  0.00  1.11  0.00  0.01  0.01  0.00  0.00  0.99  0.01  0.20  0.00  0.96
    50|AAC|N     82.38       0.16          4.47             50|AAC|N 0.00  0.00  0.01  0.99  0.00  0.01  0.01  0.20  0.95  0.12  0.00  0.00 82.53  0.00  0.00  0.00  0.99  0.20  0.01  0.00  0.95
    51|AAA|K     80.57       0.96          5.47             51|AAA|K 0.95  0.00  0.00  0.01  0.97  0.00  0.01  0.00  0.94 81.53  0.01  0.01  1.13  0.00  0.20  0.98  0.02  0.20  0.01  0.00  0.01
    52|CAC|H     84.22       0.16          2.61             52|CAC|H 0.00  0.00  0.00  0.02  0.00  0.00  0.00 84.39  0.00  0.00  0.98  0.00  0.11  0.21  0.13  1.01  0.00  0.00  0.00  0.00  0.16
    53|GGT|G     84.20       2.19          0.61             53|GGT|G 0.00  0.02  0.11  0.17  0.00  0.00 86.39  0.00  0.00  0.00  0.00  0.00  0.00  0.00  0.00  0.02  0.17  0.00  0.11  0.00  0.00
    54|GAA|E     82.37       0.98          3.65             54|GAA|E 0.11  0.21  0.00  1.15 83.35  0.00  1.01  0.00  0.00  0.16  0.00  0.00  0.00  0.00  0.02  0.00  0.00  0.00  0.97  0.00  0.00
    55|CAG|Q     84.22       0.17          2.62             55|CAG|Q 0.16  0.00  0.00  0.00  0.02  0.00  0.00  0.13  0.00  0.11  0.98  0.00  0.00  0.21 84.38  1.01  0.00  0.00  0.00  0.00  0.00
    56|GTT|V     82.36       2.14          2.50             56|GTT|V 0.00  1.01  0.00  0.97  0.01  0.11  0.20  0.00  0.17  0.00  0.02  0.00  0.00  0.00  0.00  0.00  0.00  0.00 84.50  0.00  0.00
    57|TTC|F     82.36       0.16          4.48             57|TTC|F 0.00  0.00  0.20  0.00  0.00 82.52  0.00  0.01  0.96  0.00  1.11  0.00  0.01  0.01  0.00  0.00  0.99  0.01  0.20  0.00  0.96
    58|ATC|I     82.37       0.27          4.37             58|ATC|I 0.00  0.01  0.00  0.01  0.00  0.95  0.00  0.00 82.63  0.00  0.20  0.02  0.96  0.00  0.00  0.00  0.21  0.99  0.99  0.00  0.01
    59|GGT|G     84.20       2.19          0.61             59|GGT|G 0.00  0.02  0.11  0.17  0.00  0.00 86.39  0.00  0.00  0.00  0.00  0.00  0.00  0.00  0.00  0.02  0.17  0.00  0.11  0.00  0.00
    60|GAA|E     82.37       0.98          3.65             60|GAA|E 0.11  0.21  0.00  1.15 83.35  0.00  1.01  0.00  0.00  0.16  0.00  0.00  0.00  0.00  0.02  0.00  0.00  0.00  0.97  0.00  0.00
    61|GTT|V     82.36       2.14          2.50             61|GTT|V 0.00  1.01  0.00  0.97  0.01  0.11  0.20  0.00  0.17  0.00  0.02  0.00  0.00  0.00  0.00  0.00  0.00  0.00 84.50  0.00  0.00
    62|ATC|I     82.37       0.27          4.37             62|ATC|I 0.00  0.01  0.00  0.01  0.00  0.95  0.00  0.00 82.63  0.00  0.20  0.02  0.96  0.00  0.00  0.00  0.21  0.99  0.99  0.00  0.01
    63|CAC|H     84.22       0.16          2.61             63|CAC|H 0.00  0.00  0.00  0.02  0.00  0.00  0.00 84.39  0.00  0.00  0.98  0.00  0.11  0.21  0.13  1.01  0.00  0.00  0.00  0.00  0.16
    64|ATC|I     82.37       0.27          4.37             64|ATC|I 0.00  0.01  0.00  0.01  0.00  0.95  0.00  0.00 82.63  0.00  0.20  0.02  0.96  0.00  0.00  0.00  0.21  0.99  0.99  0.00  0.01
    65|CTG|L     84.21       0.46          2.33             65|CTG|L 0.00  0.00  0.00  0.00  0.00  0.00  0.00  0.00  0.00  0.00 84.67  0.11  0.00  1.01  0.98  0.20  0.00  0.00  0.02  0.00  0.00
    66|CCG|P     86.10       0.30          0.59             66|CCG|P 0.00  0.02  0.00  0.00  0.00  0.00  0.00  0.00  0.00  0.00  0.17  0.00  0.00 86.41  0.11  0.02  0.17  0.11  0.00  0.00  0.00
    67|ATC|I     82.37       0.27          4.37             67|ATC|I 0.00  0.01  0.00  0.01  0.00  0.95  0.00  0.00 82.63  0.00  0.20  0.02  0.96  0.00  0.00  0.00  0.21  0.99  0.99  0.00  0.01
    68|GAA|E     82.37       0.98          3.65             68|GAA|E 0.11  0.21  0.00  1.15 83.35  0.00  1.01  0.00  0.00  0.16  0.00  0.00  0.00  0.00  0.02  0.00  0.00  0.00  0.97  0.00  0.00
    69|GAA|E     82.37       0.98          3.65             69|GAA|E 0.11  0.21  0.00  1.15 83.35  0.00  1.01  0.00  0.00  0.16  0.00  0.00  0.00  0.00  0.02  0.00  0.00  0.00  0.97  0.00  0.00
    70|GCT|A     84.21       2.19          0.60             70|GCT|A 0.00 86.40  0.00  0.11  0.00  0.00  0.02  0.00  0.00  0.00  0.00  0.00  0.00  0.02  0.00  0.00  0.11  0.17  0.17  0.00  0.00
    71|ATC|I     82.37       0.27          4.37             71|ATC|I 0.00  0.01  0.00  0.01  0.00  0.95  0.00  0.00 82.63  0.00  0.20  0.02  0.96  0.00  0.00  0.00  0.21  0.99  0.99  0.00  0.01
    72|GCT|A     84.21       2.19          0.60             72|GCT|A 0.00 86.40  0.00  0.11  0.00  0.00  0.02  0.00  0.00  0.00  0.00  0.00  0.00  0.02  0.00  0.00  0.11  0.17  0.17  0.00  0.00
    73|AAA|K     80.57       0.96          5.47             73|AAA|K 0.95  0.00  0.00  0.01  0.97  0.00  0.01  0.00  0.94 81.53  0.01  0.01  1.13  0.00  0.20  0.98  0.02  0.20  0.01  0.00  0.01
    74|GAA|E     82.37       0.98          3.65             74|GAA|E 0.11  0.21  0.00  1.15 83.35  0.00  1.01  0.00  0.00  0.16  0.00  0.00  0.00  0.00  0.02  0.00  0.00  0.00  0.97  0.00  0.00
    75|CAG|Q     84.22       0.17          2.62             75|CAG|Q 0.16  0.00  0.00  0.00  0.02  0.00  0.00  0.13  0.00  0.11  0.98  0.00  0.00  0.21 84.38  1.01  0.00  0.00  0.00  0.00  0.00
    76|TGG|W     84.20       0.00          2.80             76|TGG|W 0.33  0.00  0.13  0.00  0.00  0.00  0.20  0.00  0.00  0.00  0.11  0.00  0.00  0.00  0.00  1.99  0.02  0.00  0.00 84.20  0.00
    77|TAC|Y     82.37       0.16          4.47             77|TAC|Y 0.12  0.00  0.99  0.20  0.00  0.95  0.00  0.99  0.01  0.00  0.01  0.00  0.96  0.00  0.00  0.01  0.21  0.00  0.00  0.00 82.53
    78|ATC|I     82.37       0.27          4.37             78|ATC|I 0.00  0.01  0.00  0.01  0.00  0.95  0.00  0.00 82.63  0.00  0.20  0.02  0.96  0.00  0.00  0.00  0.21  0.99  0.99  0.00  0.01
    79|GAC|D     84.22       0.16          2.62             79|GAC|D 0.00  0.21  0.00 84.38  0.13  0.00  1.01  0.02  0.00  0.00  0.00  0.00  0.17  0.00  0.00  0.00  0.00  0.00  0.97  0.00  0.11
    80|AAC|N     82.38       0.16          4.47             80|AAC|N 0.00  0.00  0.01  0.99  0.00  0.01  0.01  0.20  0.95  0.12  0.00  0.00 82.53  0.00  0.00  0.00  0.99  0.20  0.01  0.00  0.95
    81|TTC|F     82.36       0.16          4.48             81|TTC|F 0.00  0.00  0.20  0.00  0.00 82.52  0.00  0.01  0.96  0.00  1.11  0.00  0.01  0.01  0.00  0.00  0.99  0.01  0.20  0.00  0.96
    82|TAC|Y     82.37       0.16          4.47             82|TAC|Y 0.12  0.00  0.99  0.20  0.00  0.95  0.00  0.99  0.01  0.00  0.01  0.00  0.96  0.00  0.00  0.01  0.21  0.00  0.00  0.00 82.53
    83|GAA|E     82.37       0.98          3.65             83|GAA|E 0.11  0.21  0.00  1.15 83.35  0.00  1.01  0.00  0.00  0.16  0.00  0.00  0.00  0.00  0.02  0.00  0.00  0.00  0.97  0.00  0.00
    84|GAA|E     82.37       0.98          3.65             84|GAA|E 0.11  0.21  0.00  1.15 83.35  0.00  1.01  0.00  0.00  0.16  0.00  0.00  0.00  0.00  0.02  0.00  0.00  0.00  0.97  0.00  0.00
    85|ATG|M     82.36       0.00          4.64             85|ATG|M 0.01  0.01  0.00  0.00  0.01  0.00  0.00  0.00  0.29  0.96  1.16 82.36  0.00  0.00  0.00  0.20  0.01  0.99  0.99  0.00  0.00
    86|TAC|Y     82.37       0.16          4.47             86|TAC|Y 0.12  0.00  0.99  0.20  0.00  0.95  0.00  0.99  0.01  0.00  0.01  0.00  0.96  0.00  0.00  0.01  0.21  0.00  0.00  0.00 82.53
    87|AAC|N     82.38       0.16          4.47             87|AAC|N 0.00  0.00  0.01  0.99  0.00  0.01  0.01  0.20  0.95  0.12  0.00  0.00 82.53  0.00  0.00  0.00  0.99  0.20  0.01  0.00  0.95
    88|ATC|I     82.37       0.27          4.37             88|ATC|I 0.00  0.01  0.00  0.01  0.00  0.95  0.00  0.00 82.63  0.00  0.20  0.02  0.96  0.00  0.00  0.00  0.21  0.99  0.99  0.00  0.01
    89|TCT|S     82.36       2.14          2.50             89|TCT|S 0.00  0.20  0.02  0.00  0.00  0.16  0.00  0.00  0.00  0.00  0.00  0.00  0.00  1.01  0.00  0.00 84.50  0.99  0.00  0.00  0.11
    90|AAA|K     80.57       0.96          5.47             90|AAA|K 0.95  0.00  0.00  0.01  0.97  0.00  0.01  0.00  0.94 81.53  0.01  0.01  1.13  0.00  0.20  0.98  0.02  0.20  0.01  0.00  0.01
    91|TCT|S     82.36       2.14          2.50             91|TCT|S 0.00  0.20  0.02  0.00  0.00  0.16  0.00  0.00  0.00  0.00  0.00  0.00  0.00  1.01  0.00  0.00 84.50  0.99  0.00  0.00  0.11
    92|GCT|A     84.21       2.19          0.60             92|GCT|A 0.00 86.40  0.00  0.11  0.00  0.00  0.02  0.00  0.00  0.00  0.00  0.00  0.00  0.02  0.00  0.00  0.11  0.17  0.17  0.00  0.00
    93|TAC|Y     82.37       0.16          4.47             93|TAC|Y 0.12  0.00  0.99  0.20  0.00  0.95  0.00  0.99  0.01  0.00  0.01  0.00  0.96  0.00  0.00  0.01  0.21  0.00  0.00  0.00 82.53
    94|CAC|H     84.22       0.16          2.61             94|CAC|H 0.00  0.00  0.00  0.02  0.00  0.00  0.00 84.39  0.00  0.00  0.98  0.00  0.11  0.21  0.13  1.01  0.00  0.00  0.00  0.00  0.16
    95|GGT|G     84.20       2.19          0.61             95|GGT|G 0.00  0.02  0.11  0.17  0.00  0.00 86.39  0.00  0.00  0.00  0.00  0.00  0.00  0.00  0.00  0.02  0.17  0.00  0.11  0.00  0.00
    96|GGT|G     84.20       2.19          0.61             96|GGT|G 0.00  0.02  0.11  0.17  0.00  0.00 86.39  0.00  0.00  0.00  0.00  0.00  0.00  0.00  0.00  0.02  0.17  0.00  0.11  0.00  0.00
    97|GAC|D     84.22       0.16          2.62             97|GAC|D 0.00  0.21  0.00 84.38  0.13  0.00  1.01  0.02  0.00  0.00  0.00  0.00  0.17  0.00  0.00  0.00  0.00  0.00  0.97  0.00  0.11
    98|CTG|L     84.21       0.46          2.33             98|CTG|L 0.00  0.00  0.00  0.00  0.00  0.00  0.00  0.00  0.00  0.00 84.67  0.11  0.00  1.01  0.98  0.20  0.00  0.00  0.02  0.00  0.00
    99|ACC|T     84.22       0.29          2.49             99|ACC|T 0.00  1.01  0.00  0.00  0.00  0.00  0.00  0.00  0.16  0.00  0.00  0.00  0.11  0.21  0.00  0.00  0.99 84.51  0.00  0.00  0.00
   100|TCT|S     82.36       2.14          2.50            100|TCT|S 0.00  0.20  0.02  0.00  0.00  0.16  0.00  0.00  0.00  0.00  0.00  0.00  0.00  1.01  0.00  0.00 84.50  0.99  0.00  0.00  0.11
   101|TAC|Y     82.37       0.16          4.47            101|TAC|Y 0.12  0.00  0.99  0.20  0.00  0.95  0.00  0.99  0.01  0.00  0.01  0.00  0.96  0.00  0.00  0.01  0.21  0.00  0.00  0.00 82.53
   102|CAC|H     84.22       0.16          2.61            102|CAC|H 0.00  0.00  0.00  0.02  0.00  0.00  0.00 84.39  0.00  0.00  0.98  0.00  0.11  0.21  0.13  1.01  0.00  0.00  0.00  0.00  0.16
   103|CCG|P     86.10       0.30          0.59            103|CCG|P 0.00  0.02  0.00  0.00  0.00  0.00  0.00  0.00  0.00  0.00  0.17  0.00  0.00 86.41  0.11  0.02  0.17  0.11  0.00  0.00  0.00
   104|GAC|D     84.22       0.16          2.62            104|GAC|D 0.00  0.21  0.00 84.38  0.13  0.00  1.01  0.02  0.00  0.00  0.00  0.00  0.17  0.00  0.00  0.00  0.00  0.00  0.97  0.00  0.11
   105|AAA|K     80.57       0.96          5.47            105|AAA|K 0.95  0.00  0.00  0.01  0.97  0.00  0.01  0.00  0.94 81.53  0.01  0.01  1.13  0.00  0.20  0.98  0.02  0.20  0.01  0.00  0.01
   106|CGT|R     84.21       2.19          0.60            106|CGT|R 0.00  0.00  0.16  0.00  0.00  0.00  0.02  0.17  0.00  0.00  0.11  0.00  0.00  0.02  0.00 86.40  0.11  0.00  0.00  0.00  0.00
   107|AAC|N     82.38       0.16          4.47            107|AAC|N 0.00  0.00  0.01  0.99  0.00  0.01  0.01  0.20  0.95  0.12  0.00  0.00 82.53  0.00  0.00  0.00  0.99  0.20  0.01  0.00  0.95
   108|ATC|I     82.37       0.27          4.37            108|ATC|I 0.00  0.01  0.00  0.01  0.00  0.95  0.00  0.00 82.63  0.00  0.20  0.02  0.96  0.00  0.00  0.00  0.21  0.99  0.99  0.00  0.01
   109|ATC|I     82.37       0.27          4.37            109|ATC|I 0.00  0.01  0.00  0.01  0.00  0.95  0.00  0.00 82.63  0.00  0.20  0.02  0.96  0.00  0.00  0.00  0.21  0.99  0.99  0.00  0.01
   110|CTG|L     84.21       0.46          2.33            110|CTG|L 0.00  0.00  0.00  0.00  0.00  0.00  0.00  0.00  0.00  0.00 84.67  0.11  0.00  1.01  0.98  0.20  0.00  0.00  0.02  0.00  0.00
   111|AAA|K     80.57       0.96          5.47            111|AAA|K 0.95  0.00  0.00  0.01  0.97  0.00  0.01  0.00  0.94 81.53  0.01  0.01  1.13  0.00  0.20  0.98  0.02  0.20  0.01  0.00  0.01
   112|CGT|R     84.21       2.19          0.60            112|CGT|R 0.00  0.00  0.16  0.00  0.00  0.00  0.02  0.17  0.00  0.00  0.11  0.00  0.00  0.02  0.00 86.40  0.11  0.00  0.00  0.00  0.00
   113|GCT|A     84.21       2.19          0.60            113|GCT|A 0.00 86.40  0.00  0.11  0.00  0.00  0.02  0.00  0.00  0.00  0.00  0.00  0.00  0.02  0.00  0.00  0.11  0.17  0.17  0.00  0.00
   114|GAC|D     84.22       0.16          2.62            114|GAC|D 0.00  0.21  0.00 84.38  0.13  0.00  1.01  0.02  0.00  0.00  0.00  0.00  0.17  0.00  0.00  0.00  0.00  0.00  0.97  0.00  0.11
   115|TCT|S     82.36       2.14          2.50            115|TCT|S 0.00  0.20  0.02  0.00  0.00  0.16  0.00  0.00  0.00  0.00  0.00  0.00  0.00  1.01  0.00  0.00 84.50  0.99  0.00  0.00  0.11
   116|CTG|L     84.21       0.46          2.33            116|CTG|L 0.00  0.00  0.00  0.00  0.00  0.00  0.00  0.00  0.00  0.00 84.67  0.11  0.00  1.01  0.98  0.20  0.00  0.00  0.02  0.00  0.00
   117|AAA|K     80.57       0.96          5.47            117|AAA|K 0.95  0.00  0.00  0.01  0.97  0.00  0.01  0.00  0.94 81.53  0.01  0.01  1.13  0.00  0.20  0.98  0.02  0.20  0.01  0.00  0.01
   118|AAA|K     80.57       0.96          5.47            118|AAA|K 0.95  0.00  0.00  0.01  0.97  0.00  0.01  0.00  0.94 81.53  0.01  0.01  1.13  0.00  0.20  0.98  0.02  0.20  0.01  0.00  0.01
   119|GTT|V     82.36       2.14          2.50            119|GTT|V 0.00  1.01  0.00  0.97  0.01  0.11  0.20  0.00  0.17  0.00  0.02  0.00  0.00  0.00  0.00  0.00  0.00  0.00 84.50  0.00  0.00
   120|TAC|Y     82.37       0.16          4.47            120|TAC|Y 0.12  0.00  0.99  0.20  0.00  0.95  0.00  0.99  0.01  0.00  0.01  0.00  0.96  0.00  0.00  0.01  0.21  0.00  0.00  0.00 82.53
   121|CTG|L     84.21       0.46          2.33            121|CTG|L 0.00  0.00  0.00  0.00  0.00  0.00  0.00  0.00  0.00  0.00 84.67  0.11  0.00  1.01  0.98  0.20  0.00  0.00  0.02  0.00  0.00
   122|AAA|K     80.57       0.96          5.47            122|AAA|K 0.95  0.00  0.00  0.01  0.97  0.00  0.01  0.00  0.94 81.53  0.01  0.01  1.13  0.00  0.20  0.98  0.02  0.20  0.01  0.00  0.01
   123|ATG|M     82.36       0.00          4.64            123|ATG|M 0.01  0.01  0.00  0.00  0.01  0.00  0.00  0.00  0.29  0.96  1.16 82.36  0.00  0.00  0.00  0.20  0.01  0.99  0.99  0.00  0.00
   124|ACC|T     84.22       0.29          2.49            124|ACC|T 0.00  1.01  0.00  0.00  0.00  0.00  0.00  0.00  0.16  0.00  0.00  0.00  0.11  0.21  0.00  0.00  0.99 84.51  0.00  0.00  0.00
   125|TCT|S     82.36       2.14          2.50            125|TCT|S 0.00  0.20  0.02  0.00  0.00  0.16  0.00  0.00  0.00  0.00  0.00  0.00  0.00  1.01  0.00  0.00 84.50  0.99  0.00  0.00  0.11
   126|GAA|E     82.37       0.98          3.65            126|GAA|E 0.11  0.21  0.00  1.15 83.35  0.00  1.01  0.00  0.00  0.16  0.00  0.00  0.00  0.00  0.02  0.00  0.00  0.00  0.97  0.00  0.00
   127|GAA|E     82.37       0.98          3.65            127|GAA|E 0.11  0.21  0.00  1.15 83.35  0.00  1.01  0.00  0.00  0.16  0.00  0.00  0.00  0.00  0.02  0.00  0.00  0.00  0.97  0.00  0.00
   128|AAA|K     80.57       0.96          5.47            128|AAA|K 0.95  0.00  0.00  0.01  0.97  0.00  0.01  0.00  0.94 81.53  0.01  0.01  1.13  0.00  0.20  0.98  0.02  0.20  0.01  0.00  0.01
   129|GCT|A     84.21       2.19          0.60            129|GCT|A 0.00 86.40  0.00  0.11  0.00  0.00  0.02  0.00  0.00  0.00  0.00  0.00  0.00  0.02  0.00  0.00  0.11  0.17  0.17  0.00  0.00
   130|AAA|K     80.57       0.96          5.47            130|AAA|K 0.95  0.00  0.00  0.01  0.97  0.00  0.01  0.00  0.94 81.53  0.01  0.01  1.13  0.00  0.20  0.98  0.02  0.20  0.01  0.00  0.01
   131|CGT|R     84.21       2.19          0.60            131|CGT|R 0.00  0.00  0.16  0.00  0.00  0.00  0.02  0.17  0.00  0.00  0.11  0.00  0.00  0.02  0.00 86.40  0.11  0.00  0.00  0.00  0.00
   132|TGG|W     84.20       0.00          2.80            132|TGG|W 0.33  0.00  0.13  0.00  0.00  0.00  0.20  0.00  0.00  0.00  0.11  0.00  0.00  0.00  0.00  1.99  0.02  0.00  0.00 84.20  0.00
   133|CAG|Q     84.22       0.17          2.62            133|CAG|Q 0.16  0.00  0.00  0.00  0.02  0.00  0.00  0.13  0.00  0.11  0.98  0.00  0.00  0.21 84.38  1.01  0.00  0.00  0.00  0.00  0.00
   134|TGC|C     84.21       0.16          2.63            134|TGC|C 0.11  0.00 84.37  0.00  0.00  0.11  0.20  0.00  0.00  0.00  0.00  0.00  0.00  0.00  0.00  1.01  1.00  0.00  0.00  0.02  0.17
   135|GTT|V     82.36       2.14          2.50            135|GTT|V 0.00  1.01  0.00  0.97  0.01  0.11  0.20  0.00  0.17  0.00  0.02  0.00  0.00  0.00  0.00  0.00  0.00  0.00 84.50  0.00  0.00
   136|CAG|Q     84.22       0.17          2.62            136|CAG|Q 0.16  0.00  0.00  0.00  0.02  0.00  0.00  0.13  0.00  0.11  0.98  0.00  0.00  0.21 84.38  1.01  0.00  0.00  0.00  0.00  0.00
   137|GGT|G     84.20       2.19          0.61            137|GGT|G 0.00  0.02  0.11  0.17  0.00  0.00 86.39  0.00  0.00  0.00  0.00  0.00  0.00  0.00  0.00  0.02  0.17  0.00  0.11  0.00  0.00
   138|GAA|E     82.37       0.98          3.65            138|GAA|E 0.11  0.21  0.00  1.15 83.35  0.00  1.01  0.00  0.00  0.16  0.00  0.00  0.00  0.00  0.02  0.00  0.00  0.00  0.97  0.00  0.00
   139|AAC|N     82.38       0.16          4.47            139|AAC|N 0.00  0.00  0.01  0.99  0.00  0.01  0.01  0.20  0.95  0.12  0.00  0.00 82.53  0.00  0.00  0.00  0.99  0.20  0.01  0.00  0.95
   140|AAC|N     82.38       0.16          4.47            140|AAC|N 0.00  0.00  0.01  0.99  0.00  0.01  0.01  0.20  0.95  0.12  0.00  0.00 82.53  0.00  0.00  0.00  0.99  0.20  0.01  0.00  0.95
   141|CCG|P     86.10       0.30          0.59            141|CCG|P 0.00  0.02  0.00  0.00  0.00  0.00  0.00  0.00  0.00  0.00  0.17  0.00  0.00 86.41  0.11  0.02  0.17  0.11  0.00  0.00  0.00
   142|ATG|M     82.36       0.00          4.64            142|ATG|M 0.01  0.01  0.00  0.00  0.01  0.00  0.00  0.00  0.29  0.96  1.16 82.36  0.00  0.00  0.00  0.20  0.01  0.99  0.99  0.00  0.00
   143|TTC|F     82.36       0.16          4.48            143|TTC|F 0.00  0.00  0.20  0.00  0.00 82.52  0.00  0.01  0.96  0.00  1.11  0.00  0.01  0.01  0.00  0.00  0.99  0.01  0.20  0.00  0.96
   144|GGT|G     84.20       2.19          0.61            144|GGT|G 0.00  0.02  0.11  0.17  0.00  0.00 86.39  0.00  0.00  0.00  0.00  0.00  0.00  0.00  0.00  0.02  0.17  0.00  0.11  0.00  0.00
   145|CGT|R     84.21       2.19          0.60            145|CGT|R 0.00  0.00  0.16  0.00  0.00  0.00  0.02  0.17  0.00  0.00  0.11  0.00  0.00  0.02  0.00 86.40  0.11  0.00  0.00  0.00  0.00
   146|AAA|K     80.57       0.96          5.47            146|AAA|K 0.95  0.00  0.00  0.01  0.97  0.00  0.01  0.00  0.94 81.53  0.01  0.01  1.13  0.00  0.20  0.98  0.02  0.20  0.01  0.00  0.01
   147|CAC|H     84.22       0.16          2.61            147|CAC|H 0.00  0.00  0.00  0.02  0.00  0.00  0.00 84.39  0.00  0.00  0.98  0.00  0.11  0.21  0.13  1.01  0.00  0.00  0.00  0.00  0.16
   148|ACC|T     84.22       0.29          2.49            148|ACC|T 0.00  1.01  0.00  0.00  0.00  0.00  0.00  0.00  0.16  0.00  0.00  0.00  0.11  0.21  0.00  0.00  0.99 84.51  0.00  0.00  0.00
   149|GAA|E     82.37       0.98          3.65            149|GAA|E 0.11  0.21  0.00  1.15 83.35  0.00  1.01  0.00  0.00  0.16  0.00  0.00  0.00  0.00  0.02  0.00  0.00  0.00  0.97  0.00  0.00
   150|ACC|T     84.22       0.29          2.49            150|ACC|T 0.00  1.01  0.00  0.00  0.00  0.00  0.00  0.00  0.16  0.00  0.00  0.00  0.11  0.21  0.00  0.00  0.99 84.51  0.00  0.00  0.00
   151|ACC|T     84.22       0.29          2.49            151|ACC|T 0.00  1.01  0.00  0.00  0.00  0.00  0.00  0.00  0.16  0.00  0.00  0.00  0.11  0.21  0.00  0.00  0.99 84.51  0.00  0.00  0.00
   152|AAA|K     80.57       0.96          5.47            152|AAA|K 0.95  0.00  0.00  0.01  0.97  0.00  0.01  0.00  0.94 81.53  0.01  0.01  1.13  0.00  0.20  0.98  0.02  0.20  0.01  0.00  0.01
   153|CTG|L     84.21       0.46          2.33            153|CTG|L 0.00  0.00  0.00  0.00  0.00  0.00  0.00  0.00  0.00  0.00 84.67  0.11  0.00  1.01  0.98  0.20  0.00  0.00  0.02  0.00  0.00
   154|AAA|K     80.57       0.96          5.47            154|AAA|K 0.95  0.00  0.00  0.01  0.97  0.00  0.01  0.00  0.94 81.53  0.01  0.01  1.13  0.00  0.20  0.98  0.02  0.20  0.01  0.00  0.01
   155|ATC|I     82.37       0.27          4.37            155|ATC|I 0.00  0.01  0.00  0.01  0.00  0.95  0.00  0.00 82.63  0.00  0.20  0.02  0.96  0.00  0.00  0.00  0.21  0.99  0.99  0.00  0.01
   156|TCT|S     82.36       2.14          2.50            156|TCT|S 0.00  0.20  0.02  0.00  0.00  0.16  0.00  0.00  0.00  0.00  0.00  0.00  0.00  1.01  0.00  0.00 84.50  0.99  0.00  0.00  0.11
   157|AAC|N     82.38       0.16          4.47            157|AAC|N 0.00  0.00  0.01  0.99  0.00  0.01  0.01  0.20  0.95  0.12  0.00  0.00 82.53  0.00  0.00  0.00  0.99  0.20  0.01  0.00  0.95
   158|CAC|H     84.22       0.16          2.61            158|CAC|H 0.00  0.00  0.00  0.02  0.00  0.00  0.00 84.39  0.00  0.00  0.98  0.00  0.11  0.21  0.13  1.01  0.00  0.00  0.00  0.00  0.16
   159|AAC|N     82.38       0.16          4.47            159|AAC|N 0.00  0.00  0.01  0.99  0.00  0.01  0.01  0.20  0.95  0.12  0.00  0.00 82.53  0.00  0.00  0.00  0.99  0.20  0.01  0.00  0.95
   160|AAA|K     80.57       0.96          5.47            160|AAA|K 0.95  0.00  0.00  0.01  0.97  0.00  0.01  0.00  0.94 81.53  0.01  0.01  1.13  0.00  0.20  0.98  0.02  0.20  0.01  0.00  0.01
   161|CTG|L     84.21       0.46          2.33            161|CTG|L 0.00  0.00  0.00  0.00  0.00  0.00  0.00  0.00  0.00  0.00 84.67  0.11  0.00  1.01  0.98  0.20  0.00  0.00  0.02  0.00  0.00
   162|TAC|Y     82.37       0.16          4.47            162|TAC|Y 0.12  0.00  0.99  0.20  0.00  0.95  0.00  0.99  0.01  0.00  0.01  0.00  0.96  0.00  0.00  0.01  0.21  0.00  0.00  0.00 82.53
   163|TAC|Y     82.37       0.16          4.47            163|TAC|Y 0.12  0.00  0.99  0.20  0.00  0.95  0.00  0.99  0.01  0.00  0.01  0.00  0.96  0.00  0.00  0.01  0.21  0.00  0.00  0.00 82.53
   164|TCT|S     82.36       2.14          2.50            164|TCT|S 0.00  0.20  0.02  0.00  0.00  0.16  0.00  0.00  0.00  0.00  0.00  0.00  0.00  1.01  0.00  0.00 84.50  0.99  0.00  0.00  0.11
   165|ACC|T     84.22       0.29          2.49            165|ACC|T 0.00  1.01  0.00  0.00  0.00  0.00  0.00  0.00  0.16  0.00  0.00  0.00  0.11  0.21  0.00  0.00  0.99 84.51  0.00  0.00  0.00
   166|CAC|H     84.22       0.16          2.61            166|CAC|H 0.00  0.00  0.00  0.02  0.00  0.00  0.00 84.39  0.00  0.00  0.98  0.00  0.11  0.21  0.13  1.01  0.00  0.00  0.00  0.00  0.16
   167|AAA|K     80.57       0.96          5.47            167|AAA|K 0.95  0.00  0.00  0.01  0.97  0.00  0.01  0.00  0.94 81.53  0.01  0.01  1.13  0.00  0.20  0.98  0.02  0.20  0.01  0.00  0.01
   168|AAC|N     82.38       0.16          4.47            168|AAC|N 0.00  0.00  0.01  0.99  0.00  0.01  0.01  0.20  0.95  0.12  0.00  0.00 82.53  0.00  0.00  0.00  0.99  0.20  0.01  0.00  0.95
   169|CCG|P     86.10       0.30          0.59            169|CCG|P 0.00  0.02  0.00  0.00  0.00  0.00  0.00  0.00  0.00  0.00  0.17  0.00  0.00 86.41  0.11  0.02  0.17  0.11  0.00  0.00  0.00
   170|TTC|F     82.36       0.16          4.48            170|TTC|F 0.00  0.00  0.20  0.00  0.00 82.52  0.00  0.01  0.96  0.00  1.11  0.00  0.01  0.01  0.00  0.00  0.99  0.01  0.20  0.00  0.96
   171|AAA|K     80.57       0.96          5.47            171|AAA|K 0.95  0.00  0.00  0.01  0.97  0.00  0.01  0.00  0.94 81.53  0.01  0.01  1.13  0.00  0.20  0.98  0.02  0.20  0.01  0.00  0.01
   172|GGT|G     84.20       2.19          0.61            172|GGT|G 0.00  0.02  0.11  0.17  0.00  0.00 86.39  0.00  0.00  0.00  0.00  0.00  0.00  0.00  0.00  0.02  0.17  0.00  0.11  0.00  0.00
   173|AAA|K     80.57       0.96          5.47            173|AAA|K 0.95  0.00  0.00  0.01  0.97  0.00  0.01  0.00  0.94 81.53  0.01  0.01  1.13  0.00  0.20  0.98  0.02  0.20  0.01  0.00  0.01
   174|AAA|K     80.57       0.96          5.47            174|AAA|K 0.95  0.00  0.00  0.01  0.97  0.00  0.01  0.00  0.94 81.53  0.01  0.01  1.13  0.00  0.20  0.98  0.02  0.20  0.01  0.00  0.01
   175|CAC|H     84.22       0.16          2.61            175|CAC|H 0.00  0.00  0.00  0.02  0.00  0.00  0.00 84.39  0.00  0.00  0.98  0.00  0.11  0.21  0.13  1.01  0.00  0.00  0.00  0.00  0.16
   176|TCT|S     82.36       2.14          2.50            176|TCT|S 0.00  0.20  0.02  0.00  0.00  0.16  0.00  0.00  0.00  0.00  0.00  0.00  0.00  1.01  0.00  0.00 84.50  0.99  0.00  0.00  0.11
   177|GAA|E     82.37       0.98          3.65            177|GAA|E 0.11  0.21  0.00  1.15 83.35  0.00  1.01  0.00  0.00  0.16  0.00  0.00  0.00  0.00  0.02  0.00  0.00  0.00  0.97  0.00  0.00
   178|GAA|E     82.37       0.98          3.65            178|GAA|E 0.11  0.21  0.00  1.15 83.35  0.00  1.01  0.00  0.00  0.16  0.00  0.00  0.00  0.00  0.02  0.00  0.00  0.00  0.97  0.00  0.00
   179|TCT|S     82.36       2.14          2.50            179|TCT|S 0.00  0.20  0.02  0.00  0.00  0.16  0.00  0.00  0.00  0.00  0.00  0.00  0.00  1.01  0.00  0.00 84.50  0.99  0.00  0.00  0.11
   180|AAA|K     80.57       0.96          5.47            180|AAA|K 0.95  0.00  0.00  0.01  0.97  0.00  0.01  0.00  0.94 81.53  0.01  0.01  1.13  0.00  0.20  0.98  0.02  0.20  0.01  0.00  0.01
   181|ACC|T     84.22       0.29          2.49            181|ACC|T 0.00  1.01  0.00  0.00  0.00  0.00  0.00  0.00  0.16  0.00  0.00  0.00  0.11  0.21  0.00  0.00  0.99 84.51  0.00  0.00  0.00
   182|AAA|K     80.57       0.96          5.47            182|AAA|K 0.95  0.00  0.00  0.01  0.97  0.00  0.01  0.00  0.94 81.53  0.01  0.01  1.13  0.00  0.20  0.98  0.02  0.20  0.01  0.00  0.01
   183|CTG|L     84.21       0.46          2.33            183|CTG|L 0.00  0.00  0.00  0.00  0.00  0.00  0.00  0.00  0.00  0.00 84.67  0.11  0.00  1.01  0.98  0.20  0.00  0.00  0.02  0.00  0.00
   184|TCT|S     82.36       2.14          2.50            184|TCT|S 0.00  0.20  0.02  0.00  0.00  0.16  0.00  0.00  0.00  0.00  0.00  0.00  0.00  1.01  0.00  0.00 84.50  0.99  0.00  0.00  0.11
   185|GAA|E     82.37       0.98          3.65            185|GAA|E 0.11  0.21  0.00  1.15 83.35  0.00  1.01  0.00  0.00  0.16  0.00  0.00  0.00  0.00  0.02  0.00  0.00  0.00  0.97  0.00  0.00
   186|TAC|Y     82.37       0.16          4.47            186|TAC|Y 0.12  0.00  0.99  0.20  0.00  0.95  0.00  0.99  0.01  0.00  0.01  0.00  0.96  0.00  0.00  0.01  0.21  0.00  0.00  0.00 82.53
   187|GCT|A     84.21       2.19          0.60            187|GCT|A 0.00 86.40  0.00  0.11  0.00  0.00  0.02  0.00  0.00  0.00  0.00  0.00  0.00  0.02  0.00  0.00  0.11  0.17  0.17  0.00  0.00
   188|TCT|S     82.36       2.14          2.50            188|TCT|S 0.00  0.20  0.02  0.00  0.00  0.16  0.00  0.00  0.00  0.00  0.00  0.00  0.00  1.01  0.00  0.00 84.50  0.99  0.00  0.00  0.11
   189|CAG|Q     84.22       0.17          2.62            189|CAG|Q 0.16  0.00  0.00  0.00  0.02  0.00  0.00  0.13  0.00  0.11  0.98  0.00  0.00  0.21 84.38  1.01  0.00  0.00  0.00  0.00  0.00
   190|CGT|R     84.21       2.19          0.60            190|CGT|R 0.00  0.00  0.16  0.00  0.00  0.00  0.02  0.17  0.00  0.00  0.11  0.00  0.00  0.02  0.00 86.40  0.11  0.00  0.00  0.00  0.00
   191|GTT|V     82.36       2.14          2.50            191|GTT|V 0.00  1.01  0.00  0.97  0.01  0.11  0.20  0.00  0.17  0.00  0.02  0.00  0.00  0.00  0.00  0.00  0.00  0.00 84.50  0.00  0.00
   192|GGT|G     84.20       2.19          0.61            192|GGT|G 0.00  0.02  0.11  0.17  0.00  0.00 86.39  0.00  0.00  0.00  0.00  0.00  0.00  0.00  0.00  0.02  0.17  0.00  0.11  0.00  0.00
   193|GAA|E     82.37       0.98          3.65            193|GAA|E 0.11  0.21  0.00  1.15 83.35  0.00  1.01  0.00  0.00  0.16  0.00  0.00  0.00  0.00  0.02  0.00  0.00  0.00  0.97  0.00  0.00
   194|AAA|K     80.57       0.96          5.47            194|AAA|K 0.95  0.00  0.00  0.01  0.97  0.00  0.01  0.00  0.94 81.53  0.01  0.01  1.13  0.00  0.20  0.98  0.02  0.20  0.01  0.00  0.01
   195|AAC|N     82.38       0.16          4.47            195|AAC|N 0.00  0.00  0.01  0.99  0.00  0.01  0.01  0.20  0.95  0.12  0.00  0.00 82.53  0.00  0.00  0.00  0.99  0.20  0.01  0.00  0.95
   196|CCG|P     86.10       0.30          0.59            196|CCG|P 0.00  0.02  0.00  0.00  0.00  0.00  0.00  0.00  0.00  0.00  0.17  0.00  0.00 86.41  0.11  0.02  0.17  0.11  0.00  0.00  0.00
   197|TTC|F     82.36       0.16          4.48            197|TTC|F 0.00  0.00  0.20  0.00  0.00 82.52  0.00  0.01  0.96  0.00  1.11  0.00  0.01  0.01  0.00  0.00  0.99  0.01  0.20  0.00  0.96
   198|TAC|Y     82.37       0.16          4.47            198|TAC|Y 0.12  0.00  0.99  0.20  0.00  0.95  0.00  0.99  0.01  0.00  0.01  0.00  0.96  0.00  0.00  0.01  0.21  0.00  0.00  0.00 82.53
   199|GGT|G     84.20       2.19          0.61            199|GGT|G 0.00  0.02  0.11  0.17  0.00  0.00 86.39  0.00  0.00  0.00  0.00  0.00  0.00  0.00  0.00  0.02  0.17  0.00  0.11  0.00  0.00
   200|AAA|K     80.57       0.96          5.47            200|AAA|K 0.95  0.00  0.00  0.01  0.97  0.00  0.01  0.00  0.94 81.53  0.01  0.01  1.13  0.00  0.20  0.98  0.02  0.20  0.01  0.00  0.01
   201|ACC|T     84.22       0.29          2.49            201|ACC|T 0.00  1.01  0.00  0.00  0.00  0.00  0.00  0.00  0.16  0.00  0.00  0.00  0.11  0.21  0.00  0.00  0.99 84.51  0.00  0.00  0.00
   202|CAC|H     84.22       0.16          2.61            202|CAC|H 0.00  0.00  0.00  0.02  0.00  0.00  0.00 84.39  0.00  0.00  0.98  0.00  0.11  0.21  0.13  1.01  0.00  0.00  0.00  0.00  0.16
   203|TCT|S     82.36       2.14          2.50            203|TCT|S 0.00  0.20  0.02  0.00  0.00  0.16  0.00  0.00  0.00  0.00  0.00  0.00  0.00  1.01  0.00  0.00 84.50  0.99  0.00  0.00  0.11
   204|GAC|D     84.22       0.16          2.62            204|GAC|D 0.00  0.21  0.00 84.38  0.13  0.00  1.01  0.02  0.00  0.00  0.00  0.00  0.17  0.00  0.00  0.00  0.00  0.00  0.97  0.00  0.11
   205|GAA|E     82.37       0.98          3.65            205|GAA|E 0.11  0.21  0.00  1.15 83.35  0.00  1.01  0.00  0.00  0.16  0.00  0.00  0.00  0.00  0.02  0.00  0.00  0.00  0.97  0.00  0.00
   206|TTC|F     82.36       0.16          4.48            206|TTC|F 0.00  0.00  0.20  0.00  0.00 82.52  0.00  0.01  0.96  0.00  1.11  0.00  0.01  0.01  0.00  0.00  0.99  0.01  0.20  0.00  0.96
   207|AAA|K     80.57       0.96          5.47            207|AAA|K 0.95  0.00  0.00  0.01  0.97  0.00  0.01  0.00  0.94 81.53  0.01  0.01  1.13  0.00  0.20  0.98  0.02  0.20  0.01  0.00  0.01
   208|ACC|T     84.22       0.29          2.49            208|ACC|T 0.00  1.01  0.00  0.00  0.00  0.00  0.00  0.00  0.16  0.00  0.00  0.00  0.11  0.21  0.00  0.00  0.99 84.51  0.00  0.00  0.00
   209|TAC|Y     82.37       0.16          4.47            209|TAC|Y 0.12  0.00  0.99  0.20  0.00  0.95  0.00  0.99  0.01  0.00  0.01  0.00  0.96  0.00  0.00  0.01  0.21  0.00  0.00  0.00 82.53
   210|ATG|M     82.36       0.00          4.64            210|ATG|M 0.01  0.01  0.00  0.00  0.01  0.00  0.00  0.00  0.29  0.96  1.16 82.36  0.00  0.00  0.00  0.20  0.01  0.99  0.99  0.00  0.00
   211|TCT|S     82.36       2.14          2.50            211|TCT|S 0.00  0.20  0.02  0.00  0.00  0.16  0.00  0.00  0.00  0.00  0.00  0.00  0.00  1.01  0.00  0.00 84.50  0.99  0.00  0.00  0.11
   212|AAA|K     80.57       0.96          5.47            212|AAA|K 0.95  0.00  0.00  0.01  0.97  0.00  0.01  0.00  0.94 81.53  0.01  0.01  1.13  0.00  0.20  0.98  0.02  0.20  0.01  0.00  0.01
   213|AAA|K     80.57       0.96          5.47            213|AAA|K 0.95  0.00  0.00  0.01  0.97  0.00  0.01  0.00  0.94 81.53  0.01  0.01  1.13  0.00  0.20  0.98  0.02  0.20  0.01  0.00  0.01
   214|TTC|F     82.36       0.16          4.48            214|TTC|F 0.00  0.00  0.20  0.00  0.00 82.52  0.00  0.01  0.96  0.00  1.11  0.00  0.01  0.01  0.00  0.00  0.99  0.01  0.20  0.00  0.96
   215|AAA|K     80.57       0.96          5.47            215|AAA|K 0.95  0.00  0.00  0.01  0.97  0.00  0.01  0.00  0.94 81.53  0.01  0.01  1.13  0.00  0.20  0.98  0.02  0.20  0.01  0.00  0.01
   216|GGT|G     84.20       2.19          0.61            216|GGT|G 0.00  0.02  0.11  0.17  0.00  0.00 86.39  0.00  0.00  0.00  0.00  0.00  0.00  0.00  0.00  0.02  0.17  0.00  0.11  0.00  0.00
   217|CGT|R     84.21       2.19          0.60            217|CGT|R 0.00  0.00  0.16  0.00  0.00  0.00  0.02  0.17  0.00  0.00  0.11  0.00  0.00  0.02  0.00 86.40  0.11  0.00  0.00  0.00  0.00
   218|AAA|K     80.57       0.96          5.47            218|AAA|K 0.95  0.00  0.00  0.01  0.97  0.00  0.01  0.00  0.94 81.53  0.01  0.01  1.13  0.00  0.20  0.98  0.02  0.20  0.01  0.00  0.01
   219|CCG|P     86.10       0.30          0.59            219|CCG|P 0.00  0.02  0.00  0.00  0.00  0.00  0.00  0.00  0.00  0.00  0.17  0.00  0.00 86.41  0.11  0.02  0.17  0.11  0.00  0.00  0.00
   220|AAA|K     80.57       0.96          5.47            220|AAA|K 0.95  0.00  0.00  0.01  0.97  0.00  0.01  0.00  0.94 81.53  0.01  0.01  1.13  0.00  0.20  0.98  0.02  0.20  0.01  0.00  0.01
   221|AAC|N     82.38       0.16          4.47            221|AAC|N 0.00  0.00  0.01  0.99  0.00  0.01  0.01  0.20  0.95  0.12  0.00  0.00 82.53  0.00  0.00  0.00  0.99  0.20  0.01  0.00  0.95
   222|TCT|S     82.36       2.14          2.50            222|TCT|S 0.00  0.20  0.02  0.00  0.00  0.16  0.00  0.00  0.00  0.00  0.00  0.00  0.00  1.01  0.00  0.00 84.50  0.99  0.00  0.00  0.11
   223|CGT|R     84.21       2.19          0.60            223|CGT|R 0.00  0.00  0.16  0.00  0.00  0.00  0.02  0.17  0.00  0.00  0.11  0.00  0.00  0.02  0.00 86.40  0.11  0.00  0.00  0.00  0.00
   224|CCG|P     86.10       0.30          0.59            224|CCG|P 0.00  0.02  0.00  0.00  0.00  0.00  0.00  0.00  0.00  0.00  0.17  0.00  0.00 86.41  0.11  0.02  0.17  0.11  0.00  0.00  0.00
   225|GTT|V     82.36       2.14          2.50            225|GTT|V 0.00  1.01  0.00  0.97  0.01  0.11  0.20  0.00  0.17  0.00  0.02  0.00  0.00  0.00  0.00  0.00  0.00  0.00 84.50  0.00  0.00
   226|ATC|I     82.37       0.27          4.37            226|ATC|I 0.00  0.01  0.00  0.01  0.00  0.95  0.00  0.00 82.63  0.00  0.20  0.02  0.96  0.00  0.00  0.00  0.21  0.99  0.99  0.00  0.01
   227|ATC|I     82.37       0.27          4.37            227|ATC|I 0.00  0.01  0.00  0.01  0.00  0.95  0.00  0.00 82.63  0.00  0.20  0.02  0.96  0.00  0.00  0.00  0.21  0.99  0.99  0.00  0.01
   228|GAC|D     84.22       0.16          2.62            228|GAC|D 0.00  0.21  0.00 84.38  0.13  0.00  1.01  0.02  0.00  0.00  0.00  0.00  0.17  0.00  0.00  0.00  0.00  0.00  0.97  0.00  0.11
   229|GGT|G     84.20       2.19          0.61            229|GGT|G 0.00  0.02  0.11  0.17  0.00  0.00 86.39  0.00  0.00  0.00  0.00  0.00  0.00  0.00  0.00  0.02  0.17  0.00  0.11  0.00  0.00
   230|ACC|T     84.22       0.29          2.49            230|ACC|T 0.00  1.01  0.00  0.00  0.00  0.00  0.00  0.00  0.16  0.00  0.00  0.00  0.11  0.21  0.00  0.00  0.99 84.51  0.00  0.00  0.00
   231|GAA|E     82.37       0.98          3.65            231|GAA|E 0.11  0.21  0.00  1.15 83.35  0.00  1.01  0.00  0.00  0.16  0.00  0.00  0.00  0.00  0.02  0.00  0.00  0.00  0.97  0.00  0.00
   232|TAC|Y     82.37       0.16          4.47            232|TAC|Y 0.12  0.00  0.99  0.20  0.00  0.95  0.00  0.99  0.01  0.00  0.01  0.00  0.96  0.00  0.00  0.01  0.21  0.00  0.00  0.00 82.53
   233|GAA|E     82.37       0.98          3.65            233|GAA|E 0.11  0.21  0.00  1.15 83.35  0.00  1.01  0.00  0.00  0.16  0.00  0.00  0.00  0.00  0.02  0.00  0.00  0.00  0.97  0.00  0.00
   234|TCT|S     82.36       2.14          2.50            234|TCT|S 0.00  0.20  0.02  0.00  0.00  0.16  0.00  0.00  0.00  0.00  0.00  0.00  0.00  1.01  0.00  0.00 84.50  0.99  0.00  0.00  0.11
   235|GCT|A     84.21       2.19          0.60            235|GCT|A 0.00 86.40  0.00  0.11  0.00  0.00  0.02  0.00  0.00  0.00  0.00  0.00  0.00  0.02  0.00  0.00  0.11  0.17  0.17  0.00  0.00
   236|ACC|T     84.22       0.29          2.49            236|ACC|T 0.00  1.01  0.00  0.00  0.00  0.00  0.00  0.00  0.16  0.00  0.00  0.00  0.11  0.21  0.00  0.00  0.99 84.51  0.00  0.00  0.00
   237|GAA|E     82.37       0.98          3.65            237|GAA|E 0.11  0.21  0.00  1.15 83.35  0.00  1.01  0.00  0.00  0.16  0.00  0.00  0.00  0.00  0.02  0.00  0.00  0.00  0.97  0.00  0.00
   238|GCT|A     84.21       2.19          0.60            238|GCT|A 0.00 86.40  0.00  0.11  0.00  0.00  0.02  0.00  0.00  0.00  0.00  0.00  0.00  0.02  0.00  0.00  0.11  0.17  0.17  0.00  0.00
   239|TCT|S     82.36       2.14          2.50            239|TCT|S 0.00  0.20  0.02  0.00  0.00  0.16  0.00  0.00  0.00  0.00  0.00  0.00  0.00  1.01  0.00  0.00 84.50  0.99  0.00  0.00  0.11
   240|CGT|R     84.21       2.19          0.60            240|CGT|R 0.00  0.00  0.16  0.00  0.00  0.00  0.02  0.17  0.00  0.00  0.11  0.00  0.00  0.02  0.00 86.40  0.11  0.00  0.00  0.00  0.00
   241|CAG|Q     84.22       0.17          2.62            241|CAG|Q 0.16  0.00  0.00  0.00  0.02  0.00  0.00  0.13  0.00  0.11  0.98  0.00  0.00  0.21 84.38  1.01  0.00  0.00  0.00  0.00  0.00
   242|CTG|L     84.21       0.46          2.33            242|CTG|L 0.00  0.00  0.00  0.00  0.00  0.00  0.00  0.00  0.00  0.00 84.67  0.11  0.00  1.01  0.98  0.20  0.00  0.00  0.02  0.00  0.00
   243|AAC|N     82.38       0.16          4.47            243|AAC|N 0.00  0.00  0.01  0.99  0.00  0.01  0.01  0.20  0.95  0.12  0.00  0.00 82.53  0.00  0.00  0.00  0.99  0.20  0.01  0.00  0.95
   244|GTT|V     82.36       2.14          2.50            244|GTT|V 0.00  1.01  0.00  0.97  0.01  0.11  0.20  0.00  0.17  0.00  0.02  0.00  0.00  0.00  0.00  0.00  0.00  0.00 84.50  0.00  0.00
   245|GTT|V     82.36       2.14          2.50            245|GTT|V 0.00  1.01  0.00  0.97  0.01  0.11  0.20  0.00  0.17  0.00  0.02  0.00  0.00  0.00  0.00  0.00  0.00  0.00 84.50  0.00  0.00
   246|CCG|P     86.10       0.30          0.59            246|CCG|P 0.00  0.02  0.00  0.00  0.00  0.00  0.00  0.00  0.00  0.00  0.17  0.00  0.00 86.41  0.11  0.02  0.17  0.11  0.00  0.00  0.00
   247|GCT|A     84.21       2.19          0.60            247|GCT|A 0.00 86.40  0.00  0.11  0.00  0.00  0.02  0.00  0.00  0.00  0.00  0.00  0.00  0.02  0.00  0.00  0.11  0.17  0.17  0.00  0.00
   248|ACC|T     84.22       0.29          2.49            248|ACC|T 0.00  1.01  0.00  0.00  0.00  0.00  0.00  0.00  0.16  0.00  0.00  0.00  0.11  0.21  0.00  0.00  0.99 84.51  0.00  0.00  0.00
   249|ATC|I     82.37       0.27          4.37            249|ATC|I 0.00  0.01  0.00  0.01  0.00  0.95  0.00  0.00 82.63  0.00  0.20  0.02  0.96  0.00  0.00  0.00  0.21  0.99  0.99  0.00  0.01
   250|CTG|L     84.21       0.46          2.33            250|CTG|L 0.00  0.00  0.00  0.00  0.00  0.00  0.00  0.00  0.00  0.00 84.67  0.11  0.00  1.01  0.98  0.20  0.00  0.00  0.02  0.00  0.00
   251|CAC|H     84.22       0.16          2.61            251|CAC|H 0.00  0.00  0.00  0.02  0.00  0.00  0.00 84.39  0.00  0.00  0.98  0.00  0.11  0.21  0.13  1.01  0.00  0.00  0.00  0.00  0.16
   252|CGT|R     84.21       2.19          0.60            252|CGT|R 0.00  0.00  0.16  0.00  0.00  0.00  0.02  0.17  0.00  0.00  0.11  0.00  0.00  0.02  0.00 86.40  0.11  0.00  0.00  0.00  0.00
   253|ATC|I     82.37       0.27          4.37            253|ATC|I 0.00  0.01  0.00  0.01  0.00  0.95  0.00  0.00 82.63  0.00  0.20  0.02  0.96  0.00  0.00  0.00  0.21  0.99  0.99  0.00  0.01
   254|AAA|K     80.57       0.96          5.47            254|AAA|K 0.95  0.00  0.00  0.01  0.97  0.00  0.01  0.00  0.94 81.53  0.01  0.01  1.13  0.00  0.20  0.98  0.02  0.20  0.01  0.00  0.01
   255|TCT|S     82.36       2.14          2.50            255|TCT|S 0.00  0.20  0.02  0.00  0.00  0.16  0.00  0.00  0.00  0.00  0.00  0.00  0.00  1.01  0.00  0.00 84.50  0.99  0.00  0.00  0.11
   256|AAA|K     80.57       0.96          5.47            256|AAA|K 0.95  0.00  0.00  0.01  0.97  0.00  0.01  0.00  0.94 81.53  0.01  0.01  1.13  0.00  0.20  0.98  0.02  0.20  0.01  0.00  0.01
   257|AAC|N     82.38       0.16          4.47            257|AAC|N 0.00  0.00  0.01  0.99  0.00  0.01  0.01  0.20  0.95  0.12  0.00  0.00 82.53  0.00  0.00  0.00  0.99  0.20  0.01  0.00  0.95
   258|GAA|E     82.37       0.98          3.65            258|GAA|E 0.11  0.21  0.00  1.15 83.35  0.00  1.01  0.00  0.00  0.16  0.00  0.00  0.00  0.00  0.02  0.00  0.00  0.00  0.97  0.00  0.00
   259|AAA|K     80.57       0.96          5.47            259|AAA|K 0.95  0.00  0.00  0.01  0.97  0.00  0.01  0.00  0.94 81.53  0.01  0.01  1.13  0.00  0.20  0.98  0.02  0.20  0.01  0.00  0.01
   260|TAC|Y     82.37       0.16          4.47            260|TAC|Y 0.12  0.00  0.99  0.20  0.00  0.95  0.00  0.99  0.01  0.00  0.01  0.00  0.96  0.00  0.00  0.01  0.21  0.00  0.00  0.00 82.53
   261|TCT|S     82.36       2.14          2.50            261|TCT|S 0.00  0.20  0.02  0.00  0.00  0.16  0.00  0.00  0.00  0.00  0.00  0.00  0.00  1.01  0.00  0.00 84.50  0.99  0.00  0.00  0.11
   262|GGT|G     84.20       2.19          0.61            262|GGT|G 0.00  0.02  0.11  0.17  0.00  0.00 86.39  0.00  0.00  0.00  0.00  0.00  0.00  0.00  0.00  0.02  0.17  0.00  0.11  0.00  0.00
   263|TAC|Y     82.37       0.16          4.47            263|TAC|Y 0.12  0.00  0.99  0.20  0.00  0.95  0.00  0.99  0.01  0.00  0.01  0.00  0.96  0.00  0.00  0.01  0.21  0.00  0.00  0.00 82.53
   264|TTC|F     82.36       0.16          4.48            264|TTC|F 0.00  0.00  0.20  0.00  0.00 82.52  0.00  0.01  0.96  0.00  1.11  0.00  0.01  0.01  0.00  0.00  0.99  0.01  0.20  0.00  0.96
   265|TAC|Y     82.37       0.16          4.47            265|TAC|Y 0.12  0.00  0.99  0.20  0.00  0.95  0.00  0.99  0.01  0.00  0.01  0.00  0.96  0.00  0.00  0.01  0.21  0.00  0.00  0.00 82.53
   266|AAA|K     80.57       0.96          5.47            266|AAA|K 0.95  0.00  0.00  0.01  0.97  0.00  0.01  0.00  0.94 81.53  0.01  0.01  1.13  0.00  0.20  0.98  0.02  0.20  0.01  0.00  0.01
                                                                                                                                                                                                 
                                                                                                                                                                                                 
                                                                                                                                                                                                 
Expected Selected Codon Mutation Counts                 Expected Selected Amino Acid Counts                                                                                                      
---------------------------------------                 -----------------------------------                                                                                                      
                                                                                                                                                                                                 
            Codon                                                   Residue                                                                                                                      
Site         Identical Synonymous Nonsynonymous         Site            *     A     C     D     E     F     G     H     I     K     L     M     N     P     Q     R     S     T     V     W     Y
     1|ATG|M     82.36       0.00          4.64              1|ATG|M 0.01  0.01  0.00  0.00  0.01  0.00  0.00  0.00  0.29  0.96  1.16 82.36  0.00  0.00  0.00  0.20  0.01  0.99  0.99  0.00  0.00
     2|AAA|K     80.57       0.96          5.47              2|AAA|K 0.95  0.00  0.00  0.01  0.97  0.00  0.01  0.00  0.94 81.53  0.01  0.01  1.13  0.00  0.20  0.98  0.02  0.20  0.01  0.00  0.01
     3|TCT|S     82.36       2.14          2.50              3|TCT|S 0.00  0.20  0.02  0.00  0.00  0.16  0.00  0.00  0.00  0.00  0.00  0.00  0.00  1.01  0.00  0.00 84.50  0.99  0.00  0.00  0.11
     4|GGT|G     84.20       2.19          0.61              4|GGT|G 0.00  0.02  0.11  0.17  0.00  0.00 86.39  0.00  0.00  0.00  0.00  0.00  0.00  0.00  0.00  0.02  0.17  0.00  0.11  0.00  0.00
     5|GTT|V     82.36       2.14          2.50              5|GTT|V 0.00  1.01  0.00  0.97  0.01  0.11  0.20  0.00  0.17  0.00  0.02  0.00  0.00  0.00  0.00  0.00  0.00  0.00 84.50  0.00  0.00
     6|TAC|Y     82.37       0.16          4.47              6|TAC|Y 0.12  0.00  0.99  0.20  0.00  0.95  0.00  0.99  0.01  0.00  0.01  0.00  0.96  0.00  0.00  0.01  0.21  0.00  0.00  0.00 82.53
     7|AAA|K     80.57       0.96          5.47              7|AAA|K 0.95  0.00  0.00  0.01  0.97  0.00  0.01  0.00  0.94 81.53  0.01  0.01  1.13  0.00  0.20  0.98  0.02  0.20  0.01  0.00  0.01
     8|ATC|I     82.37       0.27          4.37              8|ATC|I 0.00  0.01  0.00  0.01  0.00  0.95  0.00  0.00 82.63  0.00  0.20  0.02  0.96  0.00  0.00  0.00  0.21  0.99  0.99  0.00  0.01
     9|ACC|T     84.22       0.29          2.49              9|ACC|T 0.00  1.01  0.00  0.00  0.00  0.00  0.00  0.00  0.16  0.00  0.00  0.00  0.11  0.21  0.00  0.00  0.99 84.51  0.00  0.00  0.00
    10|AAC|N     82.38       0.16          4.47             10|AAC|N 0.00  0.00  0.01  0.99  0.00  0.01  0.01  0.20  0.95  0.12  0.00  0.00 82.53  0.00  0.00  0.00  0.99  0.20  0.01  0.00  0.95
    11|AAA|K     80.57       0.96          5.47             11|AAA|K 0.95  0.00  0.00  0.01  0.97  0.00  0.01  0.00  0.94 81.53  0.01  0.01  1.13  0.00  0.20  0.98  0.02  0.20  0.01  0.00  0.01
    12|AAC|N     82.38       0.16          4.47             12|AAC|N 0.00  0.00  0.01  0.99  0.00  0.01  0.01  0.20  0.95  0.12  0.00  0.00 82.53  0.00  0.00  0.00  0.99  0.20  0.01  0.00  0.95
    13|ACC|T     84.22       0.29          2.49             13|ACC|T 0.00  1.01  0.00  0.00  0.00  0.00  0.00  0.00  0.16  0.00  0.00  0.00  0.11  0.21  0.00  0.00  0.99 84.51  0.00  0.00  0.00
    14|GGT|G     84.20       2.19          0.61             14|GGT|G 0.00  0.02  0.11  0.17  0.00  0.00 86.39  0.00  0.00  0.00  0.00  0.00  0.00  0.00  0.00  0.02  0.17  0.00  0.11  0.00  0.00
    15|AAA|K     80.57       0.96          5.47             15|AAA|K 0.95  0.00  0.00  0.01  0.97  0.00  0.01  0.00  0.94 81.53  0.01  0.01  1.13  0.00  0.20  0.98  0.02  0.20  0.01  0.00  0.01
    16|TTC|F     82.36       0.16          4.48             16|TTC|F 0.00  0.00  0.20  0.00  0.00 82.52  0.00  0.01  0.96  0.00  1.11  0.00  0.01  0.01  0.00  0.00  0.99  0.01  0.20  0.00  0.96
    17|TAC|Y     82.37       0.16          4.47             17|TAC|Y 0.12  0.00  0.99  0.20  0.00  0.95  0.00  0.99  0.01  0.00  0.01  0.00  0.96  0.00  0.00  0.01  0.21  0.00  0.00  0.00 82.53
    18|ATC|I     82.37       0.27          4.37             18|ATC|I 0.00  0.01  0.00  0.01  0.00  0.95  0.00  0.00 82.63  0.00  0.20  0.02  0.96  0.00  0.00  0.00  0.21  0.99  0.99  0.00  0.01
    19|GGT|G     84.20       2.19          0.61             19|GGT|G 0.00  0.02  0.11  0.17  0.00  0.00 86.39  0.00  0.00  0.00  0.00  0.00  0.00  0.00  0.00  0.02  0.17  0.00  0.11  0.00  0.00
    20|TCT|S     82.36       2.14          2.50             20|TCT|S 0.00  0.20  0.02  0.00  0.00  0.16  0.00  0.00  0.00  0.00  0.00  0.00  0.00  1.01  0.00  0.00 84.50  0.99  0.00  0.00  0.11
    21|TCT|S     82.36       2.14          2.50             21|TCT|S 0.00  0.20  0.02  0.00  0.00  0.16  0.00  0.00  0.00  0.00  0.00  0.00  0.00  1.01  0.00  0.00 84.50  0.99  0.00  0.00  0.11
    22|GAA|E     82.37       0.98          3.65             22|GAA|E 0.11  0.21  0.00  1.15 83.35  0.00  1.01  0.00  0.00  0.16  0.00  0.00  0.00  0.00  0.02  0.00  0.00  0.00  0.97  0.00  0.00
    23|GAC|D     84.22       0.16          2.62             23|GAC|D 0.00  0.21  0.00 84.38  0.13  0.00  1.01  0.02  0.00  0.00  0.00  0.00  0.17  0.00  0.00  0.00  0.00  0.00  0.97  0.00  0.11
    24|TGC|C     84.21       0.16          2.63             24|TGC|C 0.11  0.00 84.37  0.00  0.00  0.11  0.20  0.00  0.00  0.00  0.00  0.00  0.00  0.00  0.00  1.01  1.00  0.00  0.00  0.02  0.17
    25|GAA|E     82.37       0.98          3.65             25|GAA|E 0.11  0.21  0.00  1.15 83.35  0.00  1.01  0.00  0.00  0.16  0.00  0.00  0.00  0.00  0.02  0.00  0.00  0.00  0.97  0.00  0.00
    26|TCT|S     82.36       2.14          2.50             26|TCT|S 0.00  0.20  0.02  0.00  0.00  0.16  0.00  0.00  0.00  0.00  0.00  0.00  0.00  1.01  0.00  0.00 84.50  0.99  0.00  0.00  0.11
    27|CGT|R     84.21       2.19          0.60             27|CGT|R 0.00  0.00  0.16  0.00  0.00  0.00  0.02  0.17  0.00  0.00  0.11  0.00  0.00  0.02  0.00 86.40  0.11  0.00  0.00  0.00  0.00
    28|CTG|L     84.21       0.46          2.33             28|CTG|L 0.00  0.00  0.00  0.00  0.00  0.00  0.00  0.00  0.00  0.00 84.67  0.11  0.00  1.01  0.98  0.20  0.00  0.00  0.02  0.00  0.00
    29|AAA|K     80.57       0.96          5.47             29|AAA|K 0.95  0.00  0.00  0.01  0.97  0.00  0.01  0.00  0.94 81.53  0.01  0.01  1.13  0.00  0.20  0.98  0.02  0.20  0.01  0.00  0.01
    30|GTT|V     82.36       2.14          2.50             30|GTT|V 0.00  1.01  0.00  0.97  0.01  0.11  0.20  0.00  0.17  0.00  0.02  0.00  0.00  0.00  0.00  0.00  0.00  0.00 84.50  0.00  0.00
    31|CAC|H     84.22       0.16          2.61             31|CAC|H 0.00  0.00  0.00  0.02  0.00  0.00  0.00 84.39  0.00  0.00  0.98  0.00  0.11  0.21  0.13  1.01  0.00  0.00  0.00  0.00  0.16
    32|TTC|F     82.36       0.16          4.48             32|TTC|F 0.00  0.00  0.20  0.00  0.00 82.52  0.00  0.01  0.96  0.00  1.11  0.00  0.01  0.01  0.00  0.00  0.99  0.01  0.20  0.00  0.96
    33|CGT|R     84.21       2.19          0.60             33|CGT|R 0.00  0.00  0.16  0.00  0.00  0.00  0.02  0.17  0.00  0.00  0.11  0.00  0.00  0.02  0.00 86.40  0.11  0.00  0.00  0.00  0.00
    34|AAC|N     82.38       0.16          4.47             34|AAC|N 0.00  0.00  0.01  0.99  0.00  0.01  0.01  0.20  0.95  0.12  0.00  0.00 82.53  0.00  0.00  0.00  0.99  0.20  0.01  0.00  0.95
    35|CTG|L     84.21       0.46          2.33             35|CTG|L 0.00  0.00  0.00  0.00  0.00  0.00  0.00  0.00  0.00  0.00 84.67  0.11  0.00  1.01  0.98  0.20  0.00  0.00  0.02  0.00  0.00
    36|AAA|K     80.57       0.96          5.47             36|AAA|K 0.95  0.00  0.00  0.01  0.97  0.00  0.01  0.00  0.94 81.53  0.01  0.01  1.13  0.00  0.20  0.98  0.02  0.20  0.01  0.00  0.01
    37|AAC|N     82.38       0.16          4.47             37|AAC|N 0.00  0.00  0.01  0.99  0.00  0.01  0.01  0.20  0.95  0.12  0.00  0.00 82.53  0.00  0.00  0.00  0.99  0.20  0.01  0.00  0.95
    38|AAC|N     82.38       0.16          4.47             38|AAC|N 0.00  0.00  0.01  0.99  0.00  0.01  0.01  0.20  0.95  0.12  0.00  0.00 82.53  0.00  0.00  0.00  0.99  0.20  0.01  0.00  0.95
    39|CGT|R     84.21       2.19          0.60             39|CGT|R 0.00  0.00  0.16  0.00  0.00  0.00  0.02  0.17  0.00  0.00  0.11  0.00  0.00  0.02  0.00 86.40  0.11  0.00  0.00  0.00  0.00
    40|CAC|H     84.22       0.16          2.61             40|CAC|H 0.00  0.00  0.00  0.02  0.00  0.00  0.00 84.39  0.00  0.00  0.98  0.00  0.11  0.21  0.13  1.01  0.00  0.00  0.00  0.00  0.16
    41|ATC|I     82.37       0.27          4.37             41|ATC|I 0.00  0.01  0.00  0.01  0.00  0.95  0.00  0.00 82.63  0.00  0.20  0.02  0.96  0.00  0.00  0.00  0.21  0.99  0.99  0.00  0.01
    42|AAC|N     82.38       0.16          4.47             42|AAC|N 0.00  0.00  0.01  0.99  0.00  0.01  0.01  0.20  0.95  0.12  0.00  0.00 82.53  0.00  0.00  0.00  0.99  0.20  0.01  0.00  0.95
    43|CGT|R     84.21       2.19          0.60             43|CGT|R 0.00  0.00  0.16  0.00  0.00  0.00  0.02  0.17  0.00  0.00  0.11  0.00  0.00  0.02  0.00 86.40  0.11  0.00  0.00  0.00  0.00
    44|TAC|Y     82.37       0.16          4.47             44|TAC|Y 0.12  0.00  0.99  0.20  0.00  0.95  0.00  0.99  0.01  0.00  0.01  0.00  0.96  0.00  0.00  0.01  0.21  0.00  0.00  0.00 82.53
    45|CTG|L     84.21       0.46          2.33             45|CTG|L 0.00  0.00  0.00  0.00  0.00  0.00  0.00  0.00  0.00  0.00 84.67  0.11  0.00  1.01  0.98  0.20  0.00  0.00  0.02  0.00  0.00
    46|AAC|N     82.38       0.16          4.47             46|AAC|N 0.00  0.00  0.01  0.99  0.00  0.01  0.01  0.20  0.95  0.12  0.00  0.00 82.53  0.00  0.00  0.00  0.99  0.20  0.01  0.00  0.95
    47|AAC|N     82.38       0.16          4.47             47|AAC|N 0.00  0.00  0.01  0.99  0.00  0.01  0.01  0.20  0.95  0.12  0.00  0.00 82.53  0.00  0.00  0.00  0.99  0.20  0.01  0.00  0.95
    48|TCT|S     82.36       2.14          2.50             48|TCT|S 0.00  0.20  0.02  0.00  0.00  0.16  0.00  0.00  0.00  0.00  0.00  0.00  0.00  1.01  0.00  0.00 84.50  0.99  0.00  0.00  0.11
    49|TTC|F     82.36       0.16          4.48             49|TTC|F 0.00  0.00  0.20  0.00  0.00 82.52  0.00  0.01  0.96  0.00  1.11  0.00  0.01  0.01  0.00  0.00  0.99  0.01  0.20  0.00  0.96
    50|AAC|N     82.38       0.16          4.47             50|AAC|N 0.00  0.00  0.01  0.99  0.00  0.01  0.01  0.20  0.95  0.12  0.00  0.00 82.53  0.00  0.00  0.00  0.99  0.20  0.01  0.00  0.95
    51|AAA|K     80.57       0.96          5.47             51|AAA|K 0.95  0.00  0.00  0.01  0.97  0.00  0.01  0.00  0.94 81.53  0.01  0.01  1.13  0.00  0.20  0.98  0.02  0.20  0.01  0.00  0.01
    52|CAC|H     84.22       0.16          2.61             52|CAC|H 0.00  0.00  0.00  0.02  0.00  0.00  0.00 84.39  0.00  0.00  0.98  0.00  0.11  0.21  0.13  1.01  0.00  0.00  0.00  0.00  0.16
    53|GGT|G     84.20       2.19          0.61             53|GGT|G 0.00  0.02  0.11  0.17  0.00  0.00 86.39  0.00  0.00  0.00  0.00  0.00  0.00  0.00  0.00  0.02  0.17  0.00  0.11  0.00  0.00
    54|GAA|E     82.37       0.98          3.65             54|GAA|E 0.11  0.21  0.00  1.15 83.35  0.00  1.01  0.00  0.00  0.16  0.00  0.00  0.00  0.00  0.02  0.00  0.00  0.00  0.97  0.00  0.00
    55|CAG|Q     84.22       0.17          2.62             55|CAG|Q 0.16  0.00  0.00  0.00  0.02  0.00  0.00  0.13  0.00  0.11  0.98  0.00  0.00  0.21 84.38  1.01  0.00  0.00  0.00  0.00  0.00
    56|GTT|V     82.36       2.14          2.50             56|GTT|V 0.00  1.01  0.00  0.97  0.01  0.11  0.20  0.00  0.17  0.00  0.02  0.00  0.00  0.00  0.00  0.00  0.00  0.00 84.50  0.00  0.00
    57|TTC|F     82.36       0.16          4.48             57|TTC|F 0.00  0.00  0.20  0.00  0.00 82.52  0.00  0.01  0.96  0.00  1.11  0.00  0.01  0.01  0.00  0.00  0.99  0.01  0.20  0.00  0.96
    58|ATC|I     82.37       0.27          4.37             58|ATC|I 0.00  0.01  0.00  0.01  0.00  0.95  0.00  0.00 82.63  0.00  0.20  0.02  0.96  0.00  0.00  0.00  0.21  0.99  0.99  0.00  0.01
    59|GGT|G     84.20       2.19          0.61             59|GGT|G 0.00  0.02  0.11  0.17  0.00  0.00 86.39  0.00  0.00  0.00  0.00  0.00  0.00  0.00  0.00  0.02  0.17  0.00  0.11  0.00  0.00
    60|GAA|E     82.37       0.98          3.65             60|GAA|E 0.11  0.21  0.00  1.15 83.35  0.00  1.01  0.00  0.00  0.16  0.00  0.00  0.00  0.00  0.02  0.00  0.00  0.00  0.97  0.00  0.00
    61|GTT|V     82.36       2.14          2.50             61|GTT|V 0.00  1.01  0.00  0.97  0.01  0.11  0.20  0.00  0.17  0.00  0.02  0.00  0.00  0.00  0.00  0.00  0.00  0.00 84.50  0.00  0.00
    62|ATC|I     82.37       0.27          4.37             62|ATC|I 0.00  0.01  0.00  0.01  0.00  0.95  0.00  0.00 82.63  0.00  0.20  0.02  0.96  0.00  0.00  0.00  0.21  0.99  0.99  0.00  0.01
    63|CAC|H     84.22       0.16          2.61             63|CAC|H 0.00  0.00  0.00  0.02  0.00  0.00  0.00 84.39  0.00  0.00  0.98  0.00  0.11  0.21  0.13  1.01  0.00  0.00  0.00  0.00  0.16
    64|ATC|I     82.37       0.27          4.37             64|ATC|I 0.00  0.01  0.00  0.01  0.00  0.95  0.00  0.00 82.63  0.00  0.20  0.02  0.96  0.00  0.00  0.00  0.21  0.99  0.99  0.00  0.01
    65|CTG|L     84.21       0.46          2.33             65|CTG|L 0.00  0.00  0.00  0.00  0.00  0.00  0.00  0.00  0.00  0.00 84.67  0.11  0.00  1.01  0.98  0.20  0.00  0.00  0.02  0.00  0.00
    66|CCG|P     86.10       0.30          0.59             66|CCG|P 0.00  0.02  0.00  0.00  0.00  0.00  0.00  0.00  0.00  0.00  0.17  0.00  0.00 86.41  0.11  0.02  0.17  0.11  0.00  0.00  0.00
    67|ATC|I     82.37       0.27          4.37             67|ATC|I 0.00  0.01  0.00  0.01  0.00  0.95  0.00  0.00 82.63  0.00  0.20  0.02  0.96  0.00  0.00  0.00  0.21  0.99  0.99  0.00  0.01
    68|GAA|E     82.37       0.98          3.65             68|GAA|E 0.11  0.21  0.00  1.15 83.35  0.00  1.01  0.00  0.00  0.16  0.00  0.00  0.00  0.00  0.02  0.00  0.00  0.00  0.97  0.00  0.00
    69|GAA|E     82.37       0.98          3.65             69|GAA|E 0.11  0.21  0.00  1.15 83.35  0.00  1.01  0.00  0.00  0.16  0.00  0.00  0.00  0.00  0.02  0.00  0.00  0.00  0.97  0.00  0.00
    70|GCT|A     84.21       2.19          0.60             70|GCT|A 0.00 86.40  0.00  0.11  0.00  0.00  0.02  0.00  0.00  0.00  0.00  0.00  0.00  0.02  0.00  0.00  0.11  0.17  0.17  0.00  0.00
    71|ATC|I     82.37       0.27          4.37             71|ATC|I 0.00  0.01  0.00  0.01  0.00  0.95  0.00  0.00 82.63  0.00  0.20  0.02  0.96  0.00  0.00  0.00  0.21  0.99  0.99  0.00  0.01
    72|GCT|A     84.21       2.19          0.60             72|GCT|A 0.00 86.40  0.00  0.11  0.00  0.00  0.02  0.00  0.00  0.00  0.00  0.00  0.00  0.02  0.00  0.00  0.11  0.17  0.17  0.00  0.00
    73|AAA|K     80.57       0.96          5.47             73|AAA|K 0.95  0.00  0.00  0.01  0.97  0.00  0.01  0.00  0.94 81.53  0.01  0.01  1.13  0.00  0.20  0.98  0.02  0.20  0.01  0.00  0.01
    74|GAA|E     82.37       0.98          3.65             74|GAA|E 0.11  0.21  0.00  1.15 83.35  0.00  1.01  0.00  0.00  0.16  0.00  0.00  0.00  0.00  0.02  0.00  0.00  0.00  0.97  0.00  0.00
    75|CAG|Q     84.22       0.17          2.62             75|CAG|Q 0.16  0.00  0.00  0.00  0.02  0.00  0.00  0.13  0.00  0.11  0.98  0.00  0.00  0.21 84.38  1.01  0.00  0.00  0.00  0.00  0.00
    76|TGG|W     84.20       0.00          2.80             76|TGG|W 0.33  0.00  0.13  0.00  0.00  0.00  0.20  0.00  0.00  0.00  0.11  0.00  0.00  0.00  0.00  1.99  0.02  0.00  0.00 84.20  0.00
    77|TAC|Y     82.37       0.16          4.47             77|TAC|Y 0.12  0.00  0.99  0.20  0.00  0.95  0.00  0.99  0.01  0.00  0.01  0.00  0.96  0.00  0.00  0.01  0.21  0.00  0.00  0.00 82.53
    78|ATC|I     82.37       0.27          4.37             78|ATC|I 0.00  0.01  0.00  0.01  0.00  0.95  0.00  0.00 82.63  0.00  0.20  0.02  0.96  0.00  0.00  0.00  0.21  0.99  0.99  0.00  0.01
    79|GAC|D     84.22       0.16          2.62             79|GAC|D 0.00  0.21  0.00 84.38  0.13  0.00  1.01  0.02  0.00  0.00  0.00  0.00  0.17  0.00  0.00  0.00  0.00  0.00  0.97  0.00  0.11
    80|AAC|N     82.38       0.16          4.47             80|AAC|N 0.00  0.00  0.01  0.99  0.00  0.01  0.01  0.20  0.95  0.12  0.00  0.00 82.53  0.00  0.00  0.00  0.99  0.20  0.01  0.00  0.95
    81|TTC|F     82.36       0.16          4.48             81|TTC|F 0.00  0.00  0.20  0.00  0.00 82.52  0.00  0.01  0.96  0.00  1.11  0.00  0.01  0.01  0.00  0.00  0.99  0.01  0.20  0.00  0.96
    82|TAC|Y     82.37       0.16          4.47             82|TAC|Y 0.12  0.00  0.99  0.20  0.00  0.95  0.00  0.99  0.01  0.00  0.01  0.00  0.96  0.00  0.00  0.01  0.21  0.00  0.00  0.00 82.53
    83|GAA|E     82.37       0.98          3.65             83|GAA|E 0.11  0.21  0.00  1.15 83.35  0.00  1.01  0.00  0.00  0.16  0.00  0.00  0.00  0.00  0.02  0.00  0.00  0.00  0.97  0.00  0.00
    84|GAA|E     82.37       0.98          3.65             84|GAA|E 0.11  0.21  0.00  1.15 83.35  0.00  1.01  0.00  0.00  0.16  0.00  0.00  0.00  0.00  0.02  0.00  0.00  0.00  0.97  0.00  0.00
    85|ATG|M     82.36       0.00          4.64             85|ATG|M 0.01  0.01  0.00  0.00  0.01  0.00  0.00  0.00  0.29  0.96  1.16 82.36  0.00  0.00  0.00  0.20  0.01  0.99  0.99  0.00  0.00
    86|TAC|Y     82.37       0.16          4.47             86|TAC|Y 0.12  0.00  0.99  0.20  0.00  0.95  0.00  0.99  0.01  0.00  0.01  0.00  0.96  0.00  0.00  0.01  0.21  0.00  0.00  0.00 82.53
    87|AAC|N     82.38       0.16          4.47             87|AAC|N 0.00  0.00  0.01  0.99  0.00  0.01  0.01  0.20  0.95  0.12  0.00  0.00 82.53  0.00  0.00  0.00  0.99  0.20  0.01  0.00  0.95
    88|ATC|I     82.37       0.27          4.37             88|ATC|I 0.00  0.01  0.00  0.01  0.00  0.95  0.00  0.00 82.63  0.00  0.20  0.02  0.96  0.00  0.00  0.00  0.21  0.99  0.99  0.00  0.01
    89|TCT|S     82.36       2.14          2.50             89|TCT|S 0.00  0.20  0.02  0.00  0.00  0.16  0.00  0.00  0.00  0.00  0.00  0.00  0.00  1.01  0.00  0.00 84.50  0.99  0.00  0.00  0.11
    90|AAA|K     80.57       0.96          5.47             90|AAA|K 0.95  0.00  0.00  0.01  0.97  0.00  0.01  0.00  0.94 81.53  0.01  0.01  1.13  0.00  0.20  0.98  0.02  0.20  0.01  0.00  0.01
    91|TCT|S     82.36       2.14          2.50             91|TCT|S 0.00  0.20  0.02  0.00  0.00  0.16  0.00  0.00  0.00  0.00  0.00  0.00  0.00  1.01  0.00  0.00 84.50  0.99  0.00  0.00  0.11
    92|GCT|A     84.21       2.19          0.60             92|GCT|A 0.00 86.40  0.00  0.11  0.00  0.00  0.02  0.00  0.00  0.00  0.00  0.00  0.00  0.02  0.00  0.00  0.11  0.17  0.17  0.00  0.00
    93|TAC|Y     82.37       0.16          4.47             93|TAC|Y 0.12  0.00  0.99  0.20  0.00  0.95  0.00  0.99  0.01  0.00  0.01  0.00  0.96  0.00  0.00  0.01  0.21  0.00  0.00  0.00 82.53
    94|CAC|H     84.22       0.16          2.61             94|CAC|H 0.00  0.00  0.00  0.02  0.00  0.00  0.00 84.39  0.00  0.00  0.98  0.00  0.11  0.21  0.13  1.01  0.00  0.00  0.00  0.00  0.16
    95|GGT|G     84.20       2.19          0.61             95|GGT|G 0.00  0.02  0.11  0.17  0.00  0.00 86.39  0.00  0.00  0.00  0.00  0.00  0.00  0.00  0.00  0.02  0.17  0.00  0.11  0.00  0.00
    96|GGT|G     84.20       2.19          0.61             96|GGT|G 0.00  0.02  0.11  0.17  0.00  0.00 86.39  0.00  0.00  0.00  0.00  0.00  0.00  0.00  0.00  0.02  0.17  0.00  0.11  0.00  0.00
    97|GAC|D     84.22       0.16          2.62             97|GAC|D 0.00  0.21  0.00 84.38  0.13  0.00  1.01  0.02  0.00  0.00  0.00  0.00  0.17  0.00  0.00  0.00  0.00  0.00  0.97  0.00  0.11
    98|CTG|L     84.21       0.46          2.33             98|CTG|L 0.00  0.00  0.00  0.00  0.00  0.00  0.00  0.00  0.00  0.00 84.67  0.11  0.00  1.01  0.98  0.20  0.00  0.00  0.02  0.00  0.00
    99|ACC|T     84.22       0.29          2.49             99|ACC|T 0.00  1.01  0.00  0.00  0.00  0.00  0.00  0.00  0.16  0.00  0.00  0.00  0.11  0.21  0.00  0.00  0.99 84.51  0.00  0.00  0.00
   100|TCT|S     82.36       2.14          2.50            100|TCT|S 0.00  0.20  0.02  0.00  0.00  0.16  0.00  0.00  0.00  0.00  0.00  0.00  0.00  1.01  0.00  0.00 84.50  0.99  0.00  0.00  0.11
   101|TAC|Y     82.37       0.16          4.47            101|TAC|Y 0.12  0.00  0.99  0.20  0.00  0.95  0.00  0.99  0.01  0.00  0.01  0.00  0.96  0.00  0.00  0.01  0.21  0.00  0.00  0.00 82.53
   102|CAC|H     84.22       0.16          2.61            102|CAC|H 0.00  0.00  0.00  0.02  0.00  0.00  0.00 84.39  0.00  0.00  0.98  0.00  0.11  0.21  0.13  1.01  0.00  0.00  0.00  0.00  0.16
   103|CCG|P     86.10       0.30          0.59            103|CCG|P 0.00  0.02  0.00  0.00  0.00  0.00  0.00  0.00  0.00  0.00  0.17  0.00  0.00 86.41  0.11  0.02  0.17  0.11  0.00  0.00  0.00
   104|GAC|D     84.22       0.16          2.62            104|GAC|D 0.00  0.21  0.00 84.38  0.13  0.00  1.01  0.02  0.00  0.00  0.00  0.00  0.17  0.00  0.00  0.00  0.00  0.00  0.97  0.00  0.11
   105|AAA|K     80.57       0.96          5.47            105|AAA|K 0.95  0.00  0.00  0.01  0.97  0.00  0.01  0.00  0.94 81.53  0.01  0.01  1.13  0.00  0.20  0.98  0.02  0.20  0.01  0.00  0.01
   106|CGT|R     84.21       2.19          0.60            106|CGT|R 0.00  0.00  0.16  0.00  0.00  0.00  0.02  0.17  0.00  0.00  0.11  0.00  0.00  0.02  0.00 86.40  0.11  0.00  0.00  0.00  0.00
   107|AAC|N     82.38       0.16          4.47            107|AAC|N 0.00  0.00  0.01  0.99  0.00  0.01  0.01  0.20  0.95  0.12  0.00  0.00 82.53  0.00  0.00  0.00  0.99  0.20  0.01  0.00  0.95
   108|ATC|I     82.37       0.27          4.37            108|ATC|I 0.00  0.01  0.00  0.01  0.00  0.95  0.00  0.00 82.63  0.00  0.20  0.02  0.96  0.00  0.00  0.00  0.21  0.99  0.99  0.00  0.01
   109|ATC|I     82.37       0.27          4.37            109|ATC|I 0.00  0.01  0.00  0.01  0.00  0.95  0.00  0.00 82.63  0.00  0.20  0.02  0.96  0.00  0.00  0.00  0.21  0.99  0.99  0.00  0.01
   110|CTG|L     84.21       0.46          2.33            110|CTG|L 0.00  0.00  0.00  0.00  0.00  0.00  0.00  0.00  0.00  0.00 84.67  0.11  0.00  1.01  0.98  0.20  0.00  0.00  0.02  0.00  0.00
   111|AAA|K     80.57       0.96          5.47            111|AAA|K 0.95  0.00  0.00  0.01  0.97  0.00  0.01  0.00  0.94 81.53  0.01  0.01  1.13  0.00  0.20  0.98  0.02  0.20  0.01  0.00  0.01
   112|CGT|R     84.21       2.19          0.60            112|CGT|R 0.00  0.00  0.16  0.00  0.00  0.00  0.02  0.17  0.00  0.00  0.11  0.00  0.00  0.02  0.00 86.40  0.11  0.00  0.00  0.00  0.00
   113|GCT|A     84.21       2.19          0.60            113|GCT|A 0.00 86.40  0.00  0.11  0.00  0.00  0.02  0.00  0.00  0.00  0.00  0.00  0.00  0.02  0.00  0.00  0.11  0.17  0.17  0.00  0.00
   114|GAC|D     84.22       0.16          2.62            114|GAC|D 0.00  0.21  0.00 84.38  0.13  0.00  1.01  0.02  0.00  0.00  0.00  0.00  0.17  0.00  0.00  0.00  0.00  0.00  0.97  0.00  0.11
   115|TCT|S     82.36       2.14          2.50            115|TCT|S 0.00  0.20  0.02  0.00  0.00  0.16  0.00  0.00  0.00  0.00  0.00  0.00  0.00  1.01  0.00  0.00 84.50  0.99  0.00  0.00  0.11
   116|CTG|L     84.21       0.46          2.33            116|CTG|L 0.00  0.00  0.00  0.00  0.00  0.00  0.00  0.00  0.00  0.00 84.67  0.11  0.00  1.01  0.98  0.20  0.00  0.00  0.02  0.00  0.00
   117|AAA|K     80.57       0.96          5.47            117|AAA|K 0.95  0.00  0.00  0.01  0.97  0.00  0.01  0.00  0.94 81.53  0.01  0.01  1.13  0.00  0.20  0.98  0.02  0.20  0.01  0.00  0.01
   118|AAA|K     80.57       0.96          5.47            118|AAA|K 0.95  0.00  0.00  0.01  0.97  0.00  0.01  0.00  0.94 81.53  0.01  0.01  1.13  0.00  0.20  0.98  0.02  0.20  0.01  0.00  0.01
   119|GTT|V     82.36       2.14          2.50            119|GTT|V 0.00  1.01  0.00  0.97  0.01  0.11  0.20  0.00  0.17  0.00  0.02  0.00  0.00  0.00  0.00  0.00  0.00  0.00 84.50  0.00  0.00
   120|TAC|Y     82.37       0.16          4.47            120|TAC|Y 0.12  0.00  0.99  0.20  0.00  0.95  0.00  0.99  0.01  0.00  0.01  0.00  0.96  0.00  0.00  0.01  0.21  0.00  0.00  0.00 82.53
   121|CTG|L     84.21       0.46          2.33            121|CTG|L 0.00  0.00  0.00  0.00  0.00  0.00  0.00  0.00  0.00  0.00 84.67  0.11  0.00  1.01  0.98  0.20  0.00  0.00  0.02  0.00  0.00
   122|AAA|K     80.57       0.96          5.47            122|AAA|K 0.95  0.00  0.00  0.01  0.97  0.00  0.01  0.00  0.94 81.53  0.01  0.01  1.13  0.00  0.20  0.98  0.02  0.20  0.01  0.00  0.01
   123|ATG|M     82.36       0.00          4.64            123|ATG|M 0.01  0.01  0.00  0.00  0.01  0.00  0.00  0.00  0.29  0.96  1.16 82.36  0.00  0.00  0.00  0.20  0.01  0.99  0.99  0.00  0.00
   124|ACC|T     84.22       0.29          2.49            124|ACC|T 0.00  1.01  0.00  0.00  0.00  0.00  0.00  0.00  0.16  0.00  0.00  0.00  0.11  0.21  0.00  0.00  0.99 84.51  0.00  0.00  0.00
   125|TCT|S     82.36       2.14          2.50            125|TCT|S 0.00  0.20  0.02  0.00  0.00  0.16  0.00  0.00  0.00  0.00  0.00  0.00  0.00  1.01  0.00  0.00 84.50  0.99  0.00  0.00  0.11
   126|GAA|E     82.37       0.98          3.65            126|GAA|E 0.11  0.21  0.00  1.15 83.35  0.00  1.01  0.00  0.00  0.16  0.00  0.00  0.00  0.00  0.02  0.00  0.00  0.00  0.97  0.00  0.00
   127|GAA|E     82.37       0.98          3.65            127|GAA|E 0.11  0.21  0.00  1.15 83.35  0.00  1.01  0.00  0.00  0.16  0.00  0.00  0.00  0.00  0.02  0.00  0.00  0.00  0.97  0.00  0.00
   128|AAA|K     80.57       0.96          5.47            128|AAA|K 0.95  0.00  0.00  0.01  0.97  0.00  0.01  0.00  0.94 81.53  0.01  0.01  1.13  0.00  0.20  0.98  0.02  0.20  0.01  0.00  0.01
   129|GCT|A     84.21       2.19          0.60            129|GCT|A 0.00 86.40  0.00  0.11  0.00  0.00  0.02  0.00  0.00  0.00  0.00  0.00  0.00  0.02  0.00  0.00  0.11  0.17  0.17  0.00  0.00
   130|AAA|K     80.57       0.96          5.47            130|AAA|K 0.95  0.00  0.00  0.01  0.97  0.00  0.01  0.00  0.94 81.53  0.01  0.01  1.13  0.00  0.20  0.98  0.02  0.20  0.01  0.00  0.01
   131|CGT|R     84.21       2.19          0.60            131|CGT|R 0.00  0.00  0.16  0.00  0.00  0.00  0.02  0.17  0.00  0.00  0.11  0.00  0.00  0.02  0.00 86.40  0.11  0.00  0.00  0.00  0.00
   132|TGG|W     84.20       0.00          2.80            132|TGG|W 0.33  0.00  0.13  0.00  0.00  0.00  0.20  0.00  0.00  0.00  0.11  0.00  0.00  0.00  0.00  1.99  0.02  0.00  0.00 84.20  0.00
   133|CAG|Q     84.22       0.17          2.62            133|CAG|Q 0.16  0.00  0.00  0.00  0.02  0.00  0.00  0.13  0.00  0.11  0.98  0.00  0.00  0.21 84.38  1.01  0.00  0.00  0.00  0.00  0.00
   134|TGC|C     84.21       0.16          2.63            134|TGC|C 0.11  0.00 84.37  0.00  0.00  0.11  0.20  0.00  0.00  0.00  0.00  0.00  0.00  0.00  0.00  1.01  1.00  0.00  0.00  0.02  0.17
   135|GTT|V     82.36       2.14          2.50            135|GTT|V 0.00  1.01  0.00  0.97  0.01  0.11  0.20  0.00  0.17  0.00  0.02  0.00  0.00  0.00  0.00  0.00  0.00  0.00 84.50  0.00  0.00
   136|CAG|Q     84.22       0.17          2.62            136|CAG|Q 0.16  0.00  0.00  0.00  0.02  0.00  0.00  0.13  0.00  0.11  0.98  0.00  0.00  0.21 84.38  1.01  0.00  0.00  0.00  0.00  0.00
   137|GGT|G     84.20       2.19          0.61            137|GGT|G 0.00  0.02  0.11  0.17  0.00  0.00 86.39  0.00  0.00  0.00  0.00  0.00  0.00  0.00  0.00  0.02  0.17  0.00  0.11  0.00  0.00
   138|GAA|E     82.37       0.98          3.65            138|GAA|E 0.11  0.21  0.00  1.15 83.35  0.00  1.01  0.00  0.00  0.16  0.00  0.00  0.00  0.00  0.02  0.00  0.00  0.00  0.97  0.00  0.00
   139|AAC|N     82.38       0.16          4.47            139|AAC|N 0.00  0.00  0.01  0.99  0.00  0.01  0.01  0.20  0.95  0.12  0.00  0.00 82.53  0.00  0.00  0.00  0.99  0.20  0.01  0.00  0.95
   140|AAC|N     82.38       0.16          4.47            140|AAC|N 0.00  0.00  0.01  0.99  0.00  0.01  0.01  0.20  0.95  0.12  0.00  0.00 82.53  0.00  0.00  0.00  0.99  0.20  0.01  0.00  0.95
   141|CCG|P     86.10       0.30          0.59            141|CCG|P 0.00  0.02  0.00  0.00  0.00  0.00  0.00  0.00  0.00  0.00  0.17  0.00  0.00 86.41  0.11  0.02  0.17  0.11  0.00  0.00  0.00
   142|ATG|M     82.36       0.00          4.64            142|ATG|M 0.01  0.01  0.00  0.00  0.01  0.00  0.00  0.00  0.29  0.96  1.16 82.36  0.00  0.00  0.00  0.20  0.01  0.99  0.99  0.00  0.00
   143|TTC|F     82.36       0.16          4.48            143|TTC|F 0.00  0.00  0.20  0.00  0.00 82.52  0.00  0.01  0.96  0.00  1.11  0.00  0.01  0.01  0.00  0.00  0.99  0.01  0.20  0.00  0.96
   144|GGT|G     84.20       2.19          0.61            144|GGT|G 0.00  0.02  0.11  0.17  0.00  0.00 86.39  0.00  0.00  0.00  0.00  0.00  0.00  0.00  0.00  0.02  0.17  0.00  0.11  0.00  0.00
   145|CGT|R     84.21       2.19          0.60            145|CGT|R 0.00  0.00  0.16  0.00  0.00  0.00  0.02  0.17  0.00  0.00  0.11  0.00  0.00  0.02  0.00 86.40  0.11  0.00  0.00  0.00  0.00
   146|AAA|K     80.57       0.96          5.47            146|AAA|K 0.95  0.00  0.00  0.01  0.97  0.00  0.01  0.00  0.94 81.53  0.01  0.01  1.13  0.00  0.20  0.98  0.02  0.20  0.01  0.00  0.01
   147|CAC|H     84.22       0.16          2.61            147|CAC|H 0.00  0.00  0.00  0.02  0.00  0.00  0.00 84.39  0.00  0.00  0.98  0.00  0.11  0.21  0.13  1.01  0.00  0.00  0.00  0.00  0.16
   148|ACC|T     84.22       0.29          2.49            148|ACC|T 0.00  1.01  0.00  0.00  0.00  0.00  0.00  0.00  0.16  0.00  0.00  0.00  0.11  0.21  0.00  0.00  0.99 84.51  0.00  0.00  0.00
   149|GAA|E     82.37       0.98          3.65            149|GAA|E 0.11  0.21  0.00  1.15 83.35  0.00  1.01  0.00  0.00  0.16  0.00  0.00  0.00  0.00  0.02  0.00  0.00  0.00  0.97  0.00  0.00
   150|ACC|T     84.22       0.29          2.49            150|ACC|T 0.00  1.01  0.00  0.00  0.00  0.00  0.00  0.00  0.16  0.00  0.00  0.00  0.11  0.21  0.00  0.00  0.99 84.51  0.00  0.00  0.00
   151|ACC|T     84.22       0.29          2.49            151|ACC|T 0.00  1.01  0.00  0.00  0.00  0.00  0.00  0.00  0.16  0.00  0.00  0.00  0.11  0.21  0.00  0.00  0.99 84.51  0.00  0.00  0.00
   152|AAA|K     80.57       0.96          5.47            152|AAA|K 0.95  0.00  0.00  0.01  0.97  0.00  0.01  0.00  0.94 81.53  0.01  0.01  1.13  0.00  0.20  0.98  0.02  0.20  0.01  0.00  0.01
   153|CTG|L     84.21       0.46          2.33            153|CTG|L 0.00  0.00  0.00  0.00  0.00  0.00  0.00  0.00  0.00  0.00 84.67  0.11  0.00  1.01  0.98  0.20  0.00  0.00  0.02  0.00  0.00
   154|AAA|K     80.57       0.96          5.47            154|AAA|K 0.95  0.00  0.00  0.01  0.97  0.00  0.01  0.00  0.94 81.53  0.01  0.01  1.13  0.00  0.20  0.98  0.02  0.20  0.01  0.00  0.01
   155|ATC|I     82.37       0.27          4.37            155|ATC|I 0.00  0.01  0.00  0.01  0.00  0.95  0.00  0.00 82.63  0.00  0.20  0.02  0.96  0.00  0.00  0.00  0.21  0.99  0.99  0.00  0.01
   156|TCT|S     82.36       2.14          2.50            156|TCT|S 0.00  0.20  0.02  0.00  0.00  0.16  0.00  0.00  0.00  0.00  0.00  0.00  0.00  1.01  0.00  0.00 84.50  0.99  0.00  0.00  0.11
   157|AAC|N     82.38       0.16          4.47            157|AAC|N 0.00  0.00  0.01  0.99  0.00  0.01  0.01  0.20  0.95  0.12  0.00  0.00 82.53  0.00  0.00  0.00  0.99  0.20  0.01  0.00  0.95
   158|CAC|H     84.22       0.16          2.61            158|CAC|H 0.00  0.00  0.00  0.02  0.00  0.00  0.00 84.39  0.00  0.00  0.98  0.00  0.11  0.21  0.13  1.01  0.00  0.00  0.00  0.00  0.16
   159|AAC|N     82.38       0.16          4.47            159|AAC|N 0.00  0.00  0.01  0.99  0.00  0.01  0.01  0.20  0.95  0.12  0.00  0.00 82.53  0.00  0.00  0.00  0.99  0.20  0.01  0.00  0.95
   160|AAA|K     80.57       0.96          5.47            160|AAA|K 0.95  0.00  0.00  0.01  0.97  0.00  0.01  0.00  0.94 81.53  0.01  0.01  1.13  0.00  0.20  0.98  0.02  0.20  0.01  0.00  0.01
   161|CTG|L     84.21       0.46          2.33            161|CTG|L 0.00  0.00  0.00  0.00  0.00  0.00  0.00  0.00  0.00  0.00 84.67  0.11  0.00  1.01  0.98  0.20  0.00  0.00  0.02  0.00  0.00
   162|TAC|Y     82.37       0.16          4.47            162|TAC|Y 0.12  0.00  0.99  0.20  0.00  0.95  0.00  0.99  0.01  0.00  0.01  0.00  0.96  0.00  0.00  0.01  0.21  0.00  0.00  0.00 82.53
   163|TAC|Y     82.37       0.16          4.47            163|TAC|Y 0.12  0.00  0.99  0.20  0.00  0.95  0.00  0.99  0.01  0.00  0.01  0.00  0.96  0.00  0.00  0.01  0.21  0.00  0.00  0.00 82.53
   164|TCT|S     82.36       2.14          2.50            164|TCT|S 0.00  0.20  0.02  0.00  0.00  0.16  0.00  0.00  0.00  0.00  0.00  0.00  0.00  1.01  0.00  0.00 84.50  0.99  0.00  0.00  0.11
   165|ACC|T     84.22       0.29          2.49            165|ACC|T 0.00  1.01  0.00  0.00  0.00  0.00  0.00  0.00  0.16  0.00  0.00  0.00  0.11  0.21  0.00  0.00  0.99 84.51  0.00  0.00  0.00
   166|CAC|H     84.22       0.16          2.61            166|CAC|H 0.00  0.00  0.00  0.02  0.00  0.00  0.00 84.39  0.00  0.00  0.98  0.00  0.11  0.21  0.13  1.01  0.00  0.00  0.00  0.00  0.16
   167|AAA|K     80.57       0.96          5.47            167|AAA|K 0.95  0.00  0.00  0.01  0.97  0.00  0.01  0.00  0.94 81.53  0.01  0.01  1.13  0.00  0.20  0.98  0.02  0.20  0.01  0.00  0.01
   168|AAC|N     82.38       0.16          4.47            168|AAC|N 0.00  0.00  0.01  0.99  0.00  0.01  0.01  0.20  0.95  0.12  0.00  0.00 82.53  0.00  0.00  0.00  0.99  0.20  0.01  0.00  0.95
   169|CCG|P     86.10       0.30          0.59            169|CCG|P 0.00  0.02  0.00  0.00  0.00  0.00  0.00  0.00  0.00  0.00  0.17  0.00  0.00 86.41  0.11  0.02  0.17  0.11  0.00  0.00  0.00
   170|TTC|F     82.36       0.16          4.48            170|TTC|F 0.00  0.00  0.20  0.00  0.00 82.52  0.00  0.01  0.96  0.00  1.11  0.00  0.01  0.01  0.00  0.00  0.99  0.01  0.20  0.00  0.96
   171|AAA|K     80.57       0.96          5.47            171|AAA|K 0.95  0.00  0.00  0.01  0.97  0.00  0.01  0.00  0.94 81.53  0.01  0.01  1.13  0.00  0.20  0.98  0.02  0.20  0.01  0.00  0.01
   172|GGT|G     84.20       2.19          0.61            172|GGT|G 0.00  0.02  0.11  0.17  0.00  0.00 86.39  0.00  0.00  0.00  0.00  0.00  0.00  0.00  0.00  0.02  0.17  0.00  0.11  0.00  0.00
   173|AAA|K     80.57       0.96          5.47            173|AAA|K 0.95  0.00  0.00  0.01  0.97  0.00  0.01  0.00  0.94 81.53  0.01  0.01  1.13  0.00  0.20  0.98  0.02  0.20  0.01  0.00  0.01
   174|AAA|K     80.57       0.96          5.47            174|AAA|K 0.95  0.00  0.00  0.01  0.97  0.00  0.01  0.00  0.94 81.53  0.01  0.01  1.13  0.00  0.20  0.98  0.02  0.20  0.01  0.00  0.01
   175|CAC|H     84.22       0.16          2.61            175|CAC|H 0.00  0.00  0.00  0.02  0.00  0.00  0.00 84.39  0.00  0.00  0.98  0.00  0.11  0.21  0.13  1.01  0.00  0.00  0.00  0.00  0.16
   176|TCT|S     82.36       2.14          2.50            176|TCT|S 0.00  0.20  0.02  0.00  0.00  0.16  0.00  0.00  0.00  0.00  0.00  0.00  0.00  1.01  0.00  0.00 84.50  0.99  0.00  0.00  0.11
   177|GAA|E     82.37       0.98          3.65            177|GAA|E 0.11  0.21  0.00  1.15 83.35  0.00  1.01  0.00  0.00  0.16  0.00  0.00  0.00  0.00  0.02  0.00  0.00  0.00  0.97  0.00  0.00
   178|GAA|E     82.37       0.98          3.65            178|GAA|E 0.11  0.21  0.00  1.15 83.35  0.00  1.01  0.00  0.00  0.16  0.00  0.00  0.00  0.00  0.02  0.00  0.00  0.00  0.97  0.00  0.00
   179|TCT|S     82.36       2.14          2.50            179|TCT|S 0.00  0.20  0.02  0.00  0.00  0.16  0.00  0.00  0.00  0.00  0.00  0.00  0.00  1.01  0.00  0.00 84.50  0.99  0.00  0.00  0.11
   180|AAA|K     80.57       0.96          5.47            180|AAA|K 0.95  0.00  0.00  0.01  0.97  0.00  0.01  0.00  0.94 81.53  0.01  0.01  1.13  0.00  0.20  0.98  0.02  0.20  0.01  0.00  0.01
   181|ACC|T     84.22       0.29          2.49            181|ACC|T 0.00  1.01  0.00  0.00  0.00  0.00  0.00  0.00  0.16  0.00  0.00  0.00  0.11  0.21  0.00  0.00  0.99 84.51  0.00  0.00  0.00
   182|AAA|K     80.57       0.96          5.47            182|AAA|K 0.95  0.00  0.00  0.01  0.97  0.00  0.01  0.00  0.94 81.53  0.01  0.01  1.13  0.00  0.20  0.98  0.02  0.20  0.01  0.00  0.01
   183|CTG|L     84.21       0.46          2.33            183|CTG|L 0.00  0.00  0.00  0.00  0.00  0.00  0.00  0.00  0.00  0.00 84.67  0.11  0.00  1.01  0.98  0.20  0.00  0.00  0.02  0.00  0.00
   184|TCT|S     82.36       2.14          2.50            184|TCT|S 0.00  0.20  0.02  0.00  0.00  0.16  0.00  0.00  0.00  0.00  0.00  0.00  0.00  1.01  0.00  0.00 84.50  0.99  0.00  0.00  0.11
   185|GAA|E     82.37       0.98          3.65            185|GAA|E 0.11  0.21  0.00  1.15 83.35  0.00  1.01  0.00  0.00  0.16  0.00  0.00  0.00  0.00  0.02  0.00  0.00  0.00  0.97  0.00  0.00
   186|TAC|Y     82.37       0.16          4.47            186|TAC|Y 0.12  0.00  0.99  0.20  0.00  0.95  0.00  0.99  0.01  0.00  0.01  0.00  0.96  0.00  0.00  0.01  0.21  0.00  0.00  0.00 82.53
   187|GCT|A     84.21       2.19          0.60            187|GCT|A 0.00 86.40  0.00  0.11  0.00  0.00  0.02  0.00  0.00  0.00  0.00  0.00  0.00  0.02  0.00  0.00  0.11  0.17  0.17  0.00  0.00
   188|TCT|S     82.36       2.14          2.50            188|TCT|S 0.00  0.20  0.02  0.00  0.00  0.16  0.00  0.00  0.00  0.00  0.00  0.00  0.00  1.01  0.00  0.00 84.50  0.99  0.00  0.00  0.11
   189|CAG|Q     84.22       0.17          2.62            189|CAG|Q 0.16  0.00  0.00  0.00  0.02  0.00  0.00  0.13  0.00  0.11  0.98  0.00  0.00  0.21 84.38  1.01  0.00  0.00  0.00  0.00  0.00
   190|CGT|R     84.21       2.19          0.60            190|CGT|R 0.00  0.00  0.16  0.00  0.00  0.00  0.02  0.17  0.00  0.00  0.11  0.00  0.00  0.02  0.00 86.40  0.11  0.00  0.00  0.00  0.00
   191|GTT|V     82.36       2.14          2.50            191|GTT|V 0.00  1.01  0.00  0.97  0.01  0.11  0.20  0.00  0.17  0.00  0.02  0.00  0.00  0.00  0.00  0.00  0.00  0.00 84.50  0.00  0.00
   192|GGT|G     84.20       2.19          0.61            192|GGT|G 0.00  0.02  0.11  0.17  0.00  0.00 86.39  0.00  0.00  0.00  0.00  0.00  0.00  0.00  0.00  0.02  0.17  0.00  0.11  0.00  0.00
   193|GAA|E     82.37       0.98          3.65            193|GAA|E 0.11  0.21  0.00  1.15 83.35  0.00  1.01  0.00  0.00  0.16  0.00  0.00  0.00  0.00  0.02  0.00  0.00  0.00  0.97  0.00  0.00
   194|AAA|K     80.57       0.96          5.47            194|AAA|K 0.95  0.00  0.00  0.01  0.97  0.00  0.01  0.00  0.94 81.53  0.01  0.01  1.13  0.00  0.20  0.98  0.02  0.20  0.01  0.00  0.01
   195|AAC|N     82.38       0.16          4.47            195|AAC|N 0.00  0.00  0.01  0.99  0.00  0.01  0.01  0.20  0.95  0.12  0.00  0.00 82.53  0.00  0.00  0.00  0.99  0.20  0.01  0.00  0.95
   196|CCG|P     86.10       0.30          0.59            196|CCG|P 0.00  0.02  0.00  0.00  0.00  0.00  0.00  0.00  0.00  0.00  0.17  0.00  0.00 86.41  0.11  0.02  0.17  0.11  0.00  0.00  0.00
   197|TTC|F     82.36       0.16          4.48            197|TTC|F 0.00  0.00  0.20  0.00  0.00 82.52  0.00  0.01  0.96  0.00  1.11  0.00  0.01  0.01  0.00  0.00  0.99  0.01  0.20  0.00  0.96
   198|TAC|Y     82.37       0.16          4.47            198|TAC|Y 0.12  0.00  0.99  0.20  0.00  0.95  0.00  0.99  0.01  0.00  0.01  0.00  0.96  0.00  0.00  0.01  0.21  0.00  0.00  0.00 82.53
   199|GGT|G     84.20       2.19          0.61            199|GGT|G 0.00  0.02  0.11  0.17  0.00  0.00 86.39  0.00  0.00  0.00  0.00  0.00  0.00  0.00  0.00  0.02  0.17  0.00  0.11  0.00  0.00
   200|AAA|K     80.57       0.96          5.47            200|AAA|K 0.95  0.00  0.00  0.01  0.97  0.00  0.01  0.00  0.94 81.53  0.01  0.01  1.13  0.00  0.20  0.98  0.02  0.20  0.01  0.00  0.01
   201|ACC|T     84.22       0.29          2.49            201|ACC|T 0.00  1.01  0.00  0.00  0.00  0.00  0.00  0.00  0.16  0.00  0.00  0.00  0.11  0.21  0.00  0.00  0.99 84.51  0.00  0.00  0.00
   202|CAC|H     84.22       0.16          2.61            202|CAC|H 0.00  0.00  0.00  0.02  0.00  0.00  0.00 84.39  0.00  0.00  0.98  0.00  0.11  0.21  0.13  1.01  0.00  0.00  0.00  0.00  0.16
   203|TCT|S     82.36       2.14          2.50            203|TCT|S 0.00  0.20  0.02  0.00  0.00  0.16  0.00  0.00  0.00  0.00  0.00  0.00  0.00  1.01  0.00  0.00 84.50  0.99  0.00  0.00  0.11
   204|GAC|D     84.22       0.16          2.62            204|GAC|D 0.00  0.21  0.00 84.38  0.13  0.00  1.01  0.02  0.00  0.00  0.00  0.00  0.17  0.00  0.00  0.00  0.00  0.00  0.97  0.00  0.11
   205|GAA|E     82.37       0.98          3.65            205|GAA|E 0.11  0.21  0.00  1.15 83.35  0.00  1.01  0.00  0.00  0.16  0.00  0.00  0.00  0.00  0.02  0.00  0.00  0.00  0.97  0.00  0.00
   206|TTC|F     82.36       0.16          4.48            206|TTC|F 0.00  0.00  0.20  0.00  0.00 82.52  0.00  0.01  0.96  0.00  1.11  0.00  0.01  0.01  0.00  0.00  0.99  0.01  0.20  0.00  0.96
   207|AAA|K     80.57       0.96          5.47            207|AAA|K 0.95  0.00  0.00  0.01  0.97  0.00  0.01  0.00  0.94 81.53  0.01  0.01  1.13  0.00  0.20  0.98  0.02  0.20  0.01  0.00  0.01
   208|ACC|T     84.22       0.29          2.49            208|ACC|T 0.00  1.01  0.00  0.00  0.00  0.00  0.00  0.00  0.16  0.00  0.00  0.00  0.11  0.21  0.00  0.00  0.99 84.51  0.00  0.00  0.00
   209|TAC|Y     82.37       0.16          4.47            209|TAC|Y 0.12  0.00  0.99  0.20  0.00  0.95  0.00  0.99  0.01  0.00  0.01  0.00  0.96  0.00  0.00  0.01  0.21  0.00  0.00  0.00 82.53
   210|ATG|M     82.36       0.00          4.64            210|ATG|M 0.01  0.01  0.00  0.00  0.01  0.00  0.00  0.00  0.29  0.96  1.16 82.36  0.00  0.00  0.00  0.20  0.01  0.99  0.99  0.00  0.00
   211|TCT|S     82.36       2.14          2.50            211|TCT|S 0.00  0.20  0.02  0.00  0.00  0.16  0.00  0.00  0.00  0.00  0.00  0.00  0.00  1.01  0.00  0.00 84.50  0.99  0.00  0.00  0.11
   212|AAA|K     80.57       0.96          5.47            212|AAA|K 0.95  0.00  0.00  0.01  0.97  0.00  0.01  0.00  0.94 81.53  0.01  0.01  1.13  0.00  0.20  0.98  0.02  0.20  0.01  0.00  0.01
   213|AAA|K     80.57       0.96          5.47            213|AAA|K 0.95  0.00  0.00  0.01  0.97  0.00  0.01  0.00  0.94 81.53  0.01  0.01  1.13  0.00  0.20  0.98  0.02  0.20  0.01  0.00  0.01
   214|TTC|F     82.36       0.16          4.48            214|TTC|F 0.00  0.00  0.20  0.00  0.00 82.52  0.00  0.01  0.96  0.00  1.11  0.00  0.01  0.01  0.00  0.00  0.99  0.01  0.20  0.00  0.96
   215|AAA|K     80.57       0.96          5.47            215|AAA|K 0.95  0.00  0.00  0.01  0.97  0.00  0.01  0.00  0.94 81.53  0.01  0.01  1.13  0.00  0.20  0.98  0.02  0.20  0.01  0.00  0.01
   216|GGT|G     84.20       2.19          0.61            216|GGT|G 0.00  0.02  0.11  0.17  0.00  0.00 86.39  0.00  0.00  0.00  0.00  0.00  0.00  0.00  0.00  0.02  0.17  0.00  0.11  0.00  0.00
   217|CGT|R     84.21       2.19          0.60            217|CGT|R 0.00  0.00  0.16  0.00  0.00  0.00  0.02  0.17  0.00  0.00  0.11  0.00  0.00  0.02  0.00 86.40  0.11  0.00  0.00  0.00  0.00
   218|AAA|K     80.57       0.96          5.47            218|AAA|K 0.95  0.00  0.00  0.01  0.97  0.00  0.01  0.00  0.94 81.53  0.01  0.01  1.13  0.00  0.20  0.98  0.02  0.20  0.01  0.00  0.01
   219|CCG|P     86.10       0.30          0.59            219|CCG|P 0.00  0.02  0.00  0.00  0.00  0.00  0.00  0.00  0.00  0.00  0.17  0.00  0.00 86.41  0.11  0.02  0.17  0.11  0.00  0.00  0.00
   220|AAA|K     80.57       0.96          5.47            220|AAA|K 0.95  0.00  0.00  0.01  0.97  0.00  0.01  0.00  0.94 81.53  0.01  0.01  1.13  0.00  0.20  0.98  0.02  0.20  0.01  0.00  0.01
   221|AAC|N     82.38       0.16          4.47            221|AAC|N 0.00  0.00  0.01  0.99  0.00  0.01  0.01  0.20  0.95  0.12  0.00  0.00 82.53  0.00  0.00  0.00  0.99  0.20  0.01  0.00  0.95
   222|TCT|S     82.36       2.14          2.50            222|TCT|S 0.00  0.20  0.02  0.00  0.00  0.16  0.00  0.00  0.00  0.00  0.00  0.00  0.00  1.01  0.00  0.00 84.50  0.99  0.00  0.00  0.11
   223|CGT|R     84.21       2.19          0.60            223|CGT|R 0.00  0.00  0.16  0.00  0.00  0.00  0.02  0.17  0.00  0.00  0.11  0.00  0.00  0.02  0.00 86.40  0.11  0.00  0.00  0.00  0.00
   224|CCG|P     86.10       0.30          0.59            224|CCG|P 0.00  0.02  0.00  0.00  0.00  0.00  0.00  0.00  0.00  0.00  0.17  0.00  0.00 86.41  0.11  0.02  0.17  0.11  0.00  0.00  0.00
   225|GTT|V     82.36       2.14          2.50            225|GTT|V 0.00  1.01  0.00  0.97  0.01  0.11  0.20  0.00  0.17  0.00  0.02  0.00  0.00  0.00  0.00  0.00  0.00  0.00 84.50  0.00  0.00
   226|ATC|I     82.37       0.27          4.37            226|ATC|I 0.00  0.01  0.00  0.01  0.00  0.95  0.00  0.00 82.63  0.00  0.20  0.02  0.96  0.00  0.00  0.00  0.21  0.99  0.99  0.00  0.01
   227|ATC|I     82.37       0.27          4.37            227|ATC|I 0.00  0.01  0.00  0.01  0.00  0.95  0.00  0.00 82.63  0.00  0.20  0.02  0.96  0.00  0.00  0.00  0.21  0.99  0.99  0.00  0.01
   228|GAC|D     84.22       0.16          2.62            228|GAC|D 0.00  0.21  0.00 84.38  0.13  0.00  1.01  0.02  0.00  0.00  0.00  0.00  0.17  0.00  0.00  0.00  0.00  0.00  0.97  0.00  0.11
   229|GGT|G     84.20       2.19          0.61            229|GGT|G 0.00  0.02  0.11  0.17  0.00  0.00 86.39  0.00  0.00  0.00  0.00  0.00  0.00  0.00  0.00  0.02  0.17  0.00  0.11  0.00  0.00
   230|ACC|T     84.22       0.29          2.49            230|ACC|T 0.00  1.01  0.00  0.00  0.00  0.00  0.00  0.00  0.16  0.00  0.00  0.00  0.11  0.21  0.00  0.00  0.99 84.51  0.00  0.00  0.00
   231|GAA|E     82.37       0.98          3.65            231|GAA|E 0.11  0.21  0.00  1.15 83.35  0.00  1.01  0.00  0.00  0.16  0.00  0.00  0.00  0.00  0.02  0.00  0.00  0.00  0.97  0.00  0.00
   232|TAC|Y     82.37       0.16          4.47            232|TAC|Y 0.12  0.00  0.99  0.20  0.00  0.95  0.00  0.99  0.01  0.00  0.01  0.00  0.96  0.00  0.00  0.01  0.21  0.00  0.00  0.00 82.53
   233|GAA|E     82.37       0.98          3.65            233|GAA|E 0.11  0.21  0.00  1.15 83.35  0.00  1.01  0.00  0.00  0.16  0.00  0.00  0.00  0.00  0.02  0.00  0.00  0.00  0.97  0.00  0.00
   234|TCT|S     82.36       2.14          2.50            234|TCT|S 0.00  0.20  0.02  0.00  0.00  0.16  0.00  0.00  0.00  0.00  0.00  0.00  0.00  1.01  0.00  0.00 84.50  0.99  0.00  0.00  0.11
   235|GCT|A     84.21       2.19          0.60            235|GCT|A 0.00 86.40  0.00  0.11  0.00  0.00  0.02  0.00  0.00  0.00  0.00  0.00  0.00  0.02  0.00  0.00  0.11  0.17  0.17  0.00  0.00
   236|ACC|T     84.22       0.29          2.49            236|ACC|T 0.00  1.01  0.00  0.00  0.00  0.00  0.00  0.00  0.16  0.00  0.00  0.00  0.11  0.21  0.00  0.00  0.99 84.51  0.00  0.00  0.00
   237|GAA|E     82.37       0.98          3.65            237|GAA|E 0.11  0.21  0.00  1.15 83.35  0.00  1.01  0.00  0.00  0.16  0.00  0.00  0.00  0.00  0.02  0.00  0.00  0.00  0.97  0.00  0.00
   238|GCT|A     84.21       2.19          0.60            238|GCT|A 0.00 86.40  0.00  0.11  0.00  0.00  0.02  0.00  0.00  0.00  0.00  0.00  0.00  0.02  0.00  0.00  0.11  0.17  0.17  0.00  0.00
   239|TCT|S     82.36       2.14          2.50            239|TCT|S 0.00  0.20  0.02  0.00  0.00  0.16  0.00  0.00  0.00  0.00  0.00  0.00  0.00  1.01  0.00  0.00 84.50  0.99  0.00  0.00  0.11
   240|CGT|R     84.21       2.19          0.60            240|CGT|R 0.00  0.00  0.16  0.00  0.00  0.00  0.02  0.17  0.00  0.00  0.11  0.00  0.00  0.02  0.00 86.40  0.11  0.00  0.00  0.00  0.00
   241|CAG|Q     84.22       0.17          2.62            241|CAG|Q 0.16  0.00  0.00  0.00  0.02  0.00  0.00  0.13  0.00  0.11  0.98  0.00  0.00  0.21 84.38  1.01  0.00  0.00  0.00  0.00  0.00
   242|CTG|L     84.21       0.46          2.33            242|CTG|L 0.00  0.00  0.00  0.00  0.00  0.00  0.00  0.00  0.00  0.00 84.67  0.11  0.00  1.01  0.98  0.20  0.00  0.00  0.02  0.00  0.00
   243|AAC|N     82.38       0.16          4.47            243|AAC|N 0.00  0.00  0.01  0.99  0.00  0.01  0.01  0.20  0.95  0.12  0.00  0.00 82.53  0.00  0.00  0.00  0.99  0.20  0.01  0.00  0.95
   244|GTT|V     82.36       2.14          2.50            244|GTT|V 0.00  1.01  0.00  0.97  0.01  0.11  0.20  0.00  0.17  0.00  0.02  0.00  0.00  0.00  0.00  0.00  0.00  0.00 84.50  0.00  0.00
   245|GTT|V     82.36       2.14          2.50            245|GTT|V 0.00  1.01  0.00  0.97  0.01  0.11  0.20  0.00  0.17  0.00  0.02  0.00  0.00  0.00  0.00  0.00  0.00  0.00 84.50  0.00  0.00
   246|CCG|P     86.10       0.30          0.59            246|CCG|P 0.00  0.02  0.00  0.00  0.00  0.00  0.00  0.00  0.00  0.00  0.17  0.00  0.00 86.41  0.11  0.02  0.17  0.11  0.00  0.00  0.00
   247|GCT|A     84.21       2.19          0.60            247|GCT|A 0.00 86.40  0.00  0.11  0.00  0.00  0.02  0.00  0.00  0.00  0.00  0.00  0.00  0.02  0.00  0.00  0.11  0.17  0.17  0.00  0.00
   248|ACC|T     84.22       0.29          2.49            248|ACC|T 0.00  1.01  0.00  0.00  0.00  0.00  0.00  0.00  0.16  0.00  0.00  0.00  0.11  0.21  0.00  0.00  0.99 84.51  0.00  0.00  0.00
   249|ATC|I     82.37       0.27          4.37            249|ATC|I 0.00  0.01  0.00  0.01  0.00  0.95  0.00  0.00 82.63  0.00  0.20  0.02  0.96  0.00  0.00  0.00  0.21  0.99  0.99  0.00  0.01
   250|CTG|L     84.21       0.46          2.33            250|CTG|L 0.00  0.00  0.00  0.00  0.00  0.00  0.00  0.00  0.00  0.00 84.67  0.11  0.00  1.01  0.98  0.20  0.00  0.00  0.02  0.00  0.00
   251|CAC|H     84.22       0.16          2.61            251|CAC|H 0.00  0.00  0.00  0.02  0.00  0.00  0.00 84.39  0.00  0.00  0.98  0.00  0.11  0.21  0.13  1.01  0.00  0.00  0.00  0.00  0.16
   252|CGT|R     84.21       2.19          0.60            252|CGT|R 0.00  0.00  0.16  0.00  0.00  0.00  0.02  0.17  0.00  0.00  0.11  0.00  0.00  0.02  0.00 86.40  0.11  0.00  0.00  0.00  0.00
   253|ATC|I     82.37       0.27          4.37            253|ATC|I 0.00  0.01  0.00  0.01  0.00  0.95  0.00  0.00 82.63  0.00  0.20  0.02  0.96  0.00  0.00  0.00  0.21  0.99  0.99  0.00  0.01
   254|AAA|K     80.57       0.96          5.47            254|AAA|K 0.95  0.00  0.00  0.01  0.97  0.00  0.01  0.00  0.94 81.53  0.01  0.01  1.13  0.00  0.20  0.98  0.02  0.20  0.01  0.00  0.01
   255|TCT|S     82.36       2.14          2.50            255|TCT|S 0.00  0.20  0.02  0.00  0.00  0.16  0.00  0.00  0.00  0.00  0.00  0.00  0.00  1.01  0.00  0.00 84.50  0.99  0.00  0.00  0.11
   256|AAA|K     80.57       0.96          5.47            256|AAA|K 0.95  0.00  0.00  0.01  0.97  0.00  0.01  0.00  0.94 81.53  0.01  0.01  1.13  0.00  0.20  0.98  0.02  0.20  0.01  0.00  0.01
   257|AAC|N     82.38       0.16          4.47            257|AAC|N 0.00  0.00  0.01  0.99  0.00  0.01  0.01  0.20  0.95  0.12  0.00  0.00 82.53  0.00  0.00  0.00  0.99  0.20  0.01  0.00  0.95
   258|GAA|E     82.37       0.98          3.65            258|GAA|E 0.11  0.21  0.00  1.15 83.35  0.00  1.01  0.00  0.00  0.16  0.00  0.00  0.00  0.00  0.02  0.00  0.00  0.00  0.97  0.00  0.00
   259|AAA|K     80.57       0.96          5.47            259|AAA|K 0.95  0.00  0.00  0.01  0.97  0.00  0.01  0.00  0.94 81.53  0.01  0.01  1.13  0.00  0.20  0.98  0.02  0.20  0.01  0.00  0.01
   260|TAC|Y     82.37       0.16          4.47            260|TAC|Y 0.12  0.00  0.99  0.20  0.00  0.95  0.00  0.99  0.01  0.00  0.01  0.00  0.96  0.00  0.00  0.01  0.21  0.00  0.00  0.00 82.53
   261|TCT|S     82.36       2.14          2.50            261|TCT|S 0.00  0.20  0.02  0.00  0.00  0.16  0.00  0.00  0.00  0.00  0.00  0.00  0.00  1.01  0.00  0.00 84.50  0.99  0.00  0.00  0.11
   262|GGT|G     84.20       2.19          0.61            262|GGT|G 0.00  0.02  0.11  0.17  0.00  0.00 86.39  0.00  0.00  0.00  0.00  0.00  0.00  0.00  0.00  0.02  0.17  0.00  0.11  0.00  0.00
   263|TAC|Y     82.37       0.16          4.47            263|TAC|Y 0.12  0.00  0.99  0.20  0.00  0.95  0.00  0.99  0.01  0.00  0.01  0.00  0.96  0.00  0.00  0.01  0.21  0.00  0.00  0.00 82.53
   264|TTC|F     82.36       0.16          4.48            264|TTC|F 0.00  0.00  0.20  0.00  0.00 82.52  0.00  0.01  0.96  0.00  1.11  0.00  0.01  0.01  0.00  0.00  0.99  0.01  0.20  0.00  0.96
   265|TAC|Y     82.37       0.16          4.47            265|TAC|Y 0.12  0.00  0.99  0.20  0.00  0.95  0.00  0.99  0.01  0.00  0.01  0.00  0.96  0.00  0.00  0.01  0.21  0.00  0.00  0.00 82.53
   266|AAA|K     80.57       0.96          5.47            266|AAA|K 0.95  0.00  0.00  0.01  0.97  0.00  0.01  0.00  0.94 81.53  0.01  0.01  1.13  0.00  0.20  0.98  0.02  0.20  0.01  0.00  0.01
                                                                                                                                                                                                 
                                                                                                                                                                                                 
                                                                                                                                                                                                 
Divergence Data, Ordered by Site                                                                    Divergence Data, Ordered by Selected Clone TP, LR, & TN                                    
--------------------------------                                                                    -------------------------------------------------------                                    
                                                                                                                                                                                               
           l2LR[MX] l2TP[MX] l2TN[MX] l2LR[US] l2TP[US] l2TN[US] l2LR[HM] l2TP[HM] l2TN[HM]                    l2LR[MX] l2TP[MX] l2TN[MX] l2LR[US] l2TP[US] l2TN[US] l2LR[HM] l2TP[HM] l2TN[HM]
   1|ATG|M     6.15     5.14    17.66     6.13     5.06    17.92    -0.41     0.06     0.05          105|AAA|K     7.50     6.34    22.79    -0.61     0.70     0.66    -0.41     0.06     0.05
   2|AAA|K     7.43     6.17    22.01     1.53     2.24     3.57    -0.41     0.06     0.05            7|AAA|K     7.45     6.22    21.60    -0.37     0.75     0.89    -0.41     0.06     0.05
   3|TCT|S     2.95     2.28     7.60     2.92     2.24     7.17    -0.40     0.06     0.05          111|AAA|K     7.43     6.20    22.83     2.63     4.93     3.76    -0.41     0.06     0.05
   4|GGT|G     0.21     0.52     1.20    -0.49     1.34     0.83    -0.36     0.08     0.06            2|AAA|K     7.43     6.17    22.01     1.53     2.24     3.57    -0.41     0.06     0.05
   5|GTT|V     0.13     1.03     1.75     0.67     2.43     1.75    -0.40     0.06     0.05           29|AAA|K     7.42     6.11    19.66    -0.62     0.78     0.71    -0.41     0.06     0.05
   6|TAC|Y     5.88     4.77    16.13     2.25     2.42     4.54    -0.40     0.06     0.05           51|AAA|K     7.35     6.03    19.80    -0.42     0.93     1.21    -0.41     0.06     0.05
   7|AAA|K     7.45     6.22    21.60    -0.37     0.75     0.89    -0.41     0.06     0.05          130|AAA|K     7.33     5.97    20.62    -0.66     0.89     0.79    -0.41     0.06     0.05
   8|ATC|I     5.61     4.53    16.20    -0.31     1.24     0.99    -0.40     0.06     0.05            1|ATG|M     6.15     5.14    17.66     6.13     5.06    17.92    -0.41     0.06     0.05
   9|ACC|T     2.80     2.17     6.33    -0.68     0.77     0.83    -0.40     0.06     0.05          140|AAC|N     5.99     5.01    18.34     2.29     2.54     4.93    -0.40     0.06     0.05
  10|AAC|N     5.88     4.76    16.45     0.60     1.54     2.48    -0.40     0.06     0.05          120|TAC|Y     5.99     4.95    16.90    -0.20     0.75     1.01    -0.40     0.06     0.05
  11|AAA|K     3.62     3.52     6.63     0.39     1.28     1.83    -0.41     0.06     0.05           80|AAC|N     5.98     4.95    17.76     0.50     1.52     2.46    -0.40     0.06     0.05
  12|AAC|N     3.29     4.74     3.53     0.24     1.99     1.56    -0.40     0.06     0.05          206|TTC|F     6.00     4.93    16.53    -0.35     1.20     0.99    -0.40     0.06     0.05
  13|ACC|T    -0.64     0.70     0.74    -0.11     1.70     1.26    -0.40     0.06     0.05           67|ATC|I     5.84     4.91    17.83     0.50     1.31     2.12    -0.40     0.06     0.05
  14|GGT|G    -0.44     1.37     0.87    -0.42     1.24     0.78    -0.36     0.08     0.06           34|AAC|N     5.96     4.88    17.50     2.32     2.80     5.49    -0.40     0.06     0.05
  15|AAA|K     1.39     2.43     4.27     0.40     1.35     1.89    -0.41     0.06     0.05           50|AAC|N     5.94     4.86    16.48    -0.73     0.94     0.84    -0.40     0.06     0.05
  16|TTC|F     2.34     2.83     5.53    -0.68     0.67     0.79    -0.40     0.06     0.05          260|TAC|Y     5.89     4.86    18.09     0.65     1.47     2.26    -0.40     0.06     0.05
  17|TAC|Y     5.91     4.75    15.42     0.66     1.61     2.55    -0.40     0.06     0.05          209|TAC|Y     5.86     4.86    16.50    -0.67     0.68     0.79    -0.40     0.06     0.05
  18|ATC|I     2.14     2.61     5.03    -0.65     0.90     0.80    -0.40     0.06     0.05          139|AAC|N     5.90     4.85    17.47    -0.30     1.29     1.06    -0.40     0.06     0.05
  19|GGT|G    -0.49     1.33     0.84     0.13     0.55     1.24    -0.36     0.08     0.06          221|AAC|N     5.86     4.82    15.76     0.60     1.57     2.46    -0.40     0.06     0.05
  20|TCT|S     2.82     2.15     7.05    -0.60     0.92     0.75    -0.40     0.06     0.05          265|TAC|Y     5.90     4.81    16.65     2.29     2.62     5.05    -0.40     0.06     0.05
  21|TCT|S     0.10     0.97     1.64    -0.56     0.84     0.70    -0.40     0.06     0.05           82|TAC|Y     5.86     4.81    17.35     0.61     1.39     2.27    -0.40     0.06     0.05
  22|GAA|E     1.30     1.94     3.72     1.32     1.87     3.63    -0.40     0.06     0.05           57|TTC|F     5.86     4.80    17.20    -0.62     0.80     0.72    -0.40     0.06     0.05
  23|GAC|D     2.99     2.35     7.61    -0.64     0.93     0.77    -0.40     0.06     0.05          170|TTC|F     5.89     4.77    17.38    -0.43     0.91     1.18    -0.40     0.06     0.05
  24|TGC|C     0.30     1.01     1.85    -0.49     0.59     0.73    -0.40     0.06     0.05            6|TAC|Y     5.88     4.77    16.13     2.25     2.42     4.54    -0.40     0.06     0.05
  25|GAA|E    -0.11     1.02     1.48     0.03     0.95     1.41    -0.40     0.06     0.05           10|AAC|N     5.88     4.76    16.45     0.60     1.54     2.48    -0.40     0.06     0.05
  26|TCT|S     0.21     0.95     1.57    -0.14     1.76     1.30    -0.40     0.06     0.05           17|TAC|Y     5.91     4.75    15.42     0.66     1.61     2.55    -0.40     0.06     0.05
  27|CGT|R     0.04     0.69     1.42     0.90     3.12     1.77    -0.36     0.08     0.06           42|AAC|N     5.88     4.74    16.00    -0.39     1.32     1.07    -0.40     0.06     0.05
  28|CTG|L     2.62     2.03     6.70    -0.64     0.66     0.77    -0.40     0.06     0.05           12|AAC|N     3.29     4.74     3.53     0.24     1.99     1.56    -0.40     0.06     0.05
  29|AAA|K     7.42     6.11    19.66    -0.62     0.78     0.71    -0.41     0.06     0.05          195|AAC|N     5.85     4.73    15.39     0.62     1.47     2.32    -0.40     0.06     0.05
  30|GTT|V     3.03     2.33     7.60     0.24     0.99     1.78    -0.40     0.06     0.05           86|TAC|Y     5.86     4.72    16.71    -0.80     1.01     0.92    -0.40     0.06     0.05
  31|CAC|H     3.18     2.60     8.38     1.80     3.70     2.60    -0.40     0.06     0.05          197|TTC|F     5.80     4.72    17.25    -0.58     0.62     0.72    -0.40     0.06     0.05
  32|TTC|F     0.67     1.47     2.30    -0.31     0.86     1.18    -0.40     0.06     0.05           71|ATC|I     5.76     4.72    16.89    -0.75     0.76     0.81    -0.40     0.06     0.05
  33|CGT|R     0.13     0.64     1.21     0.85     2.84     1.60    -0.36     0.08     0.06           93|TAC|Y     5.78     4.71    16.80     5.94     4.88    17.76    -0.40     0.06     0.05
  34|AAC|N     5.96     4.88    17.50     2.32     2.80     5.49    -0.40     0.06     0.05          159|AAC|N     5.84     4.70    16.18     0.31     1.93     1.53    -0.40     0.06     0.05
  35|CTG|L     2.78     2.13     6.62     2.71     2.09     6.74    -0.40     0.06     0.05          240|CGT|R     3.05     4.69     2.50     0.17     0.53     0.98    -0.36     0.08     0.06
  36|AAA|K     0.25     1.32     1.96    -0.60     0.62     0.67    -0.41     0.06     0.05          155|ATC|I     5.72     4.63    14.65    -0.64     0.67     0.67    -0.40     0.06     0.05
  37|AAC|N    -0.57     0.60     0.63    -0.49     0.51     0.54    -0.40     0.06     0.05           87|AAC|N     5.72     4.54    14.61    -0.28     1.21     1.00    -0.40     0.06     0.05
  38|AAC|N     2.22     2.75     5.68    -0.29     0.90     1.20    -0.40     0.06     0.05            8|ATC|I     5.61     4.53    16.20    -0.31     1.24     0.99    -0.40     0.06     0.05
  39|CGT|R     0.24     0.45     1.19     0.79     2.90     1.62    -0.36     0.08     0.06          121|CTG|L     2.26     4.49     3.03     0.05     0.89     1.44    -0.40     0.06     0.05
  40|CAC|H     0.16     0.95     1.70    -0.66     0.90     0.77    -0.40     0.06     0.05          154|AAA|K     3.67     4.17     8.49     0.11     1.62     1.35    -0.41     0.06     0.05
  41|ATC|I     2.18     2.47     4.82    -0.15     0.68     0.85    -0.40     0.06     0.05          200|AAA|K     3.58     3.85     7.67    -0.80     0.90     0.85    -0.41     0.06     0.05
  42|AAC|N     5.88     4.74    16.00    -0.39     1.32     1.07    -0.40     0.06     0.05          213|AAA|K     3.53     3.85     7.99    -0.70     0.75     0.75    -0.41     0.06     0.05
  43|CGT|R     0.17     0.49     1.08     0.06     0.70     1.29    -0.36     0.08     0.06          256|AAA|K     3.43     3.81     7.98     1.49     2.14     3.40    -0.41     0.06     0.05
  44|TAC|Y     0.55     1.46     2.33     2.35     2.68     5.15    -0.40     0.06     0.05          180|AAA|K     3.47     3.79     7.80     0.26     1.31     1.80    -0.41     0.06     0.05
  45|CTG|L     2.84     2.21     7.62     2.25     4.21     2.86    -0.40     0.06     0.05           90|AAA|K     3.50     3.75     7.57     1.40     2.26     3.82    -0.41     0.06     0.05
  46|AAC|N     2.29     2.89     5.96    -0.37     1.47     1.19    -0.40     0.06     0.05          128|AAA|K     3.38     3.75     7.69     3.36     3.62     7.62    -0.41     0.06     0.05
  47|AAC|N    -0.27     0.87     1.09    -0.60     0.75     0.68    -0.40     0.06     0.05           83|GAA|E     4.63     3.70    12.35     4.70     3.77    13.34    -0.40     0.06     0.05
  48|TCT|S     2.99     2.35     8.10     0.32     0.91     1.61    -0.40     0.06     0.05          266|AAA|K     3.49     3.69     7.49    -0.35     1.26     1.04    -0.41     0.06     0.05
  49|TTC|F    -0.32     0.97     1.33    -0.32     1.26     1.04    -0.40     0.06     0.05          220|AAA|K     3.54     3.67     7.38     1.73     3.53     2.76    -0.41     0.06     0.05
  50|AAC|N     5.94     4.86    16.48    -0.73     0.94     0.84    -0.40     0.06     0.05          218|AAA|K     3.52     3.65     7.20     0.14     1.76     1.43    -0.41     0.06     0.05
  51|AAA|K     7.35     6.03    19.80    -0.42     0.93     1.21    -0.41     0.06     0.05          118|AAA|K     3.50     3.62     7.26    -0.43     0.93     1.14    -0.41     0.06     0.05
  52|CAC|H     0.39     0.85     1.35    -0.52     0.61     0.81    -0.40     0.06     0.05           74|GAA|E     4.56     3.60    11.51     1.38     1.77     3.30    -0.40     0.06     0.05
  53|GGT|G     0.12     0.52     1.05     0.75     3.55     1.94    -0.36     0.08     0.06           54|GAA|E     4.62     3.59    11.27    -0.48     0.58     0.63    -0.40     0.06     0.05
  54|GAA|E     4.62     3.59    11.27    -0.48     0.58     0.63    -0.40     0.06     0.05          127|GAA|E     4.59     3.59    11.56     4.64     3.63    12.51    -0.40     0.06     0.05
  55|CAG|Q    -0.24     1.43     1.11    -0.54     0.58     0.74    -0.40     0.06     0.05          254|AAA|K     3.44     3.59     7.16    -0.47     0.96     1.21    -0.41     0.06     0.05
  56|GTT|V    -0.66     0.76     0.88    -0.65     0.70     0.76    -0.40     0.06     0.05           11|AAA|K     3.62     3.52     6.63     0.39     1.28     1.83    -0.41     0.06     0.05
  57|TTC|F     5.86     4.80    17.20    -0.62     0.80     0.72    -0.40     0.06     0.05          237|GAA|E     4.51     3.51    12.13    -0.35     1.33     1.06    -0.40     0.06     0.05
  58|ATC|I    -0.64     0.66     0.69    -0.30     1.33     1.08    -0.40     0.06     0.05          173|AAA|K     3.61     3.49     6.60     0.67     2.63     2.08    -0.41     0.06     0.05
  59|GGT|G     0.14     0.49     0.95    -0.40     1.15     0.72    -0.36     0.08     0.06          123|ATG|M     2.43     3.02     6.25    -0.67     0.72     0.69    -0.41     0.06     0.05
  60|GAA|E    -0.02     1.01     1.55     1.45     1.94     3.60    -0.40     0.06     0.05          142|ATG|M     2.48     2.89     5.90    -0.41     1.07     0.89    -0.41     0.06     0.05
  61|GTT|V     3.02     2.36     7.82    -0.04     1.52     1.14    -0.40     0.06     0.05           46|AAC|N     2.29     2.89     5.96    -0.37     1.47     1.19    -0.40     0.06     0.05
  62|ATC|I     2.15     2.61     5.22    -0.74     0.75     0.78    -0.40     0.06     0.05          198|TAC|Y     2.24     2.88     5.84    -0.27     0.80     1.04    -0.40     0.06     0.05
  63|CAC|H     0.42     1.00     1.78     0.34     1.07     1.82    -0.40     0.06     0.05           16|TTC|F     2.34     2.83     5.53    -0.68     0.67     0.79    -0.40     0.06     0.05
  64|ATC|I     0.49     1.64     2.68    -0.24     1.22     1.00    -0.40     0.06     0.05           85|ATG|M     2.51     2.79     5.37     0.09     1.89     1.50    -0.41     0.06     0.05
  65|CTG|L     2.74     2.28     7.67    -0.65     1.10     0.87    -0.40     0.06     0.05           38|AAC|N     2.22     2.75     5.68    -0.29     0.90     1.20    -0.40     0.06     0.05
  66|CCG|P    -0.55     1.48     0.92    -0.47     1.37     0.84    -0.36     0.08     0.06          264|TTC|F     2.30     2.74     5.40     0.63     1.50     2.46    -0.40     0.06     0.05
  67|ATC|I     5.84     4.91    17.83     0.50     1.31     2.12    -0.40     0.06     0.05          101|TAC|Y     2.30     2.69     5.32    -0.28     1.29     1.05    -0.40     0.06     0.05
  68|GAA|E    -0.02     0.96     1.41     1.31     1.78     3.32    -0.40     0.06     0.05          108|ATC|I     2.19     2.68     5.39    -0.39     0.98     1.28    -0.40     0.06     0.05
  69|GAA|E    -0.18     1.13     1.64    -0.10     1.04     1.58    -0.40     0.06     0.05          263|TAC|Y     2.15     2.68     5.57     0.62     1.39     2.22    -0.40     0.06     0.05
  70|GCT|A     0.16     0.55     1.08    -0.43     0.95     0.66    -0.36     0.08     0.06          162|TAC|Y     2.30     2.63     5.03    -0.68     0.99     0.83    -0.40     0.06     0.05
  71|ATC|I     5.76     4.72    16.89    -0.75     0.76     0.81    -0.40     0.06     0.05          227|ATC|I     2.19     2.63     5.18    -0.15     1.13     0.92    -0.40     0.06     0.05
  72|GCT|A    -0.42     1.12     0.73     0.19     0.55     1.22    -0.36     0.08     0.06          168|AAC|N     2.15     2.61     5.25     2.19     2.63     5.05    -0.40     0.06     0.05
  73|AAA|K     1.48     2.37     4.00    -0.66     0.70     0.77    -0.41     0.06     0.05           62|ATC|I     2.15     2.61     5.22    -0.74     0.75     0.78    -0.40     0.06     0.05
  74|GAA|E     4.56     3.60    11.51     1.38     1.77     3.30    -0.40     0.06     0.05           18|ATC|I     2.14     2.61     5.03    -0.65     0.90     0.80    -0.40     0.06     0.05
  75|CAG|Q     3.10     2.41     8.30    -0.33     1.53     1.17    -0.40     0.06     0.05           31|CAC|H     3.18     2.60     8.38     1.80     3.70     2.60    -0.40     0.06     0.05
  76|TGG|W     0.50     1.30     2.46     0.34     1.16     2.29    -0.40     0.06     0.05           77|TAC|Y     2.39     2.58     4.89     0.51     1.46     2.30    -0.40     0.06     0.05
  77|TAC|Y     2.39     2.58     4.89     0.51     1.46     2.30    -0.40     0.06     0.05          109|ATC|I     2.11     2.57     5.34    -0.72     0.95     0.86    -0.40     0.06     0.05
  78|ATC|I     2.18     2.31     4.13    -0.57     0.79     0.69    -0.40     0.06     0.05          132|TGG|W     3.32     2.56     8.16    -0.81     0.99     0.87    -0.40     0.06     0.05
  79|GAC|D     3.03     2.34     7.37    -0.52     0.66     0.79    -0.40     0.06     0.05          163|TAC|Y     2.26     2.53     4.82     0.27     1.92     1.51    -0.40     0.06     0.05
  80|AAC|N     5.98     4.95    17.76     0.50     1.52     2.46    -0.40     0.06     0.05           97|GAC|D     3.17     2.52     8.31     0.59     2.11     1.55    -0.40     0.06     0.05
  81|TTC|F     0.45     1.69     2.69    -0.62     0.90     0.76    -0.40     0.06     0.05          232|TAC|Y     2.22     2.51     4.92    -0.29     0.82     1.06    -0.40     0.06     0.05
  82|TAC|Y     5.86     4.81    17.35     0.61     1.39     2.27    -0.40     0.06     0.05          114|GAC|D     3.17     2.50     8.75     3.14     2.55     7.95    -0.40     0.06     0.05
  83|GAA|E     4.63     3.70    12.35     4.70     3.77    13.34    -0.40     0.06     0.05           41|ATC|I     2.18     2.47     4.82    -0.15     0.68     0.85    -0.40     0.06     0.05
  84|GAA|E     1.37     1.78     3.40    -0.80     0.92     0.84    -0.40     0.06     0.05          158|CAC|H     3.15     2.46     8.67     3.00     5.49     3.70    -0.40     0.06     0.05
  85|ATG|M     2.51     2.79     5.37     0.09     1.89     1.50    -0.41     0.06     0.05          104|GAC|D     3.15     2.46     8.24    -0.52     0.62     0.74    -0.40     0.06     0.05
  86|TAC|Y     5.86     4.72    16.71    -0.80     1.01     0.92    -0.40     0.06     0.05          133|CAG|Q     2.99     2.46     8.76    -0.64     0.72     0.79    -0.40     0.06     0.05
  87|AAC|N     5.72     4.54    14.61    -0.28     1.21     1.00    -0.40     0.06     0.05          214|TTC|F     2.23     2.46     4.81     0.75     1.39     2.13    -0.40     0.06     0.05
  88|ATC|I     2.15     2.41     4.57    -0.57     0.82     0.71    -0.40     0.06     0.05          203|TCT|S     3.08     2.45     8.51     2.94     2.32     8.13    -0.40     0.06     0.05
  89|TCT|S     2.87     2.17     6.92    -0.05     1.62     1.24    -0.40     0.06     0.05           15|AAA|K     1.39     2.43     4.27     0.40     1.35     1.89    -0.41     0.06     0.05
  90|AAA|K     3.50     3.75     7.57     1.40     2.26     3.82    -0.41     0.06     0.05           94|CAC|H     3.16     2.41     7.36     0.61     2.37     1.70    -0.40     0.06     0.05
  91|TCT|S     2.93     2.29     7.55    -0.60     0.63     0.78    -0.40     0.06     0.05           75|CAG|Q     3.10     2.41     8.30    -0.33     1.53     1.17    -0.40     0.06     0.05
  92|GCT|A     0.11     0.55     1.14    -0.59     1.69     1.00    -0.36     0.08     0.06          184|TCT|S     2.99     2.41     8.04     1.96     4.26     2.92    -0.40     0.06     0.05
  93|TAC|Y     5.78     4.71    16.80     5.94     4.88    17.76    -0.40     0.06     0.05           88|ATC|I     2.15     2.41     4.57    -0.57     0.82     0.71    -0.40     0.06     0.05
  94|CAC|H     3.16     2.41     7.36     0.61     2.37     1.70    -0.40     0.06     0.05          102|CAC|H     3.04     2.38     7.79     1.67     3.54     2.48    -0.40     0.06     0.05
  95|GGT|G     0.07     0.54     1.03     0.11     0.63     1.36    -0.36     0.08     0.06          239|TCT|S     2.95     2.37     8.76     2.11     3.77     2.64    -0.40     0.06     0.05
  96|GGT|G     0.17     0.48     1.22    -0.54     1.37     0.87    -0.36     0.08     0.06           73|AAA|K     1.48     2.37     4.00    -0.66     0.70     0.77    -0.41     0.06     0.05
  97|GAC|D     3.17     2.52     8.31     0.59     2.11     1.55    -0.40     0.06     0.05          115|TCT|S     3.05     2.36     7.33     0.28     0.94     1.64    -0.40     0.06     0.05
  98|CTG|L     2.60     2.19     7.83     0.07     1.85     1.33    -0.40     0.06     0.05           61|GTT|V     3.02     2.36     7.82    -0.04     1.52     1.14    -0.40     0.06     0.05
  99|ACC|T     0.11     1.12     1.87     0.14     0.93     1.60    -0.40     0.06     0.05           48|TCT|S     2.99     2.35     8.10     0.32     0.91     1.61    -0.40     0.06     0.05
 100|TCT|S     0.11     1.05     1.90     2.92     2.24     7.05    -0.40     0.06     0.05           23|GAC|D     2.99     2.35     7.61    -0.64     0.93     0.77    -0.40     0.06     0.05
 101|TAC|Y     2.30     2.69     5.32    -0.28     1.29     1.05    -0.40     0.06     0.05          261|TCT|S     2.97     2.35     8.06     0.24     0.86     1.53    -0.40     0.06     0.05
 102|CAC|H     3.04     2.38     7.79     1.67     3.54     2.48    -0.40     0.06     0.05          230|ACC|T     2.94     2.35     7.24     2.72     2.21     6.73    -0.40     0.06     0.05
 103|CCG|P     0.14     0.51     1.10     0.04     0.61     1.05    -0.36     0.08     0.06           79|GAC|D     3.03     2.34     7.37    -0.52     0.66     0.79    -0.40     0.06     0.05
 104|GAC|D     3.15     2.46     8.24    -0.52     0.62     0.74    -0.40     0.06     0.05           30|GTT|V     3.03     2.33     7.60     0.24     0.99     1.78    -0.40     0.06     0.05
 105|AAA|K     7.50     6.34    22.79    -0.61     0.70     0.66    -0.41     0.06     0.05          244|GTT|V     2.89     2.33     7.48    -0.63     0.85     0.71    -0.40     0.06     0.05
 106|CGT|R     0.23     0.53     1.21    -0.57     1.56     0.94    -0.36     0.08     0.06          176|TCT|S     2.90     2.32     7.83     0.23     0.90     1.42    -0.40     0.06     0.05
 107|AAC|N    -0.56     0.60     0.66    -0.36     1.18     0.96    -0.40     0.06     0.05           78|ATC|I     2.18     2.31     4.13    -0.57     0.79     0.69    -0.40     0.06     0.05
 108|ATC|I     2.19     2.68     5.39    -0.39     0.98     1.28    -0.40     0.06     0.05          150|ACC|T     2.98     2.29     7.15     0.00     1.22     0.93    -0.40     0.06     0.05
 109|ATC|I     2.11     2.57     5.34    -0.72     0.95     0.86    -0.40     0.06     0.05           91|TCT|S     2.93     2.29     7.55    -0.60     0.63     0.78    -0.40     0.06     0.05
 110|CTG|L     0.07     0.95     1.63    -0.77     1.22     0.99    -0.40     0.06     0.05            3|TCT|S     2.95     2.28     7.60     2.92     2.24     7.17    -0.40     0.06     0.05
 111|AAA|K     7.43     6.20    22.83     2.63     4.93     3.76    -0.41     0.06     0.05           65|CTG|L     2.74     2.28     7.67    -0.65     1.10     0.87    -0.40     0.06     0.05
 112|CGT|R    -0.49     1.30     0.82    -0.54     1.53     0.94    -0.36     0.08     0.06          188|TCT|S     2.94     2.26     7.43     0.12     0.94     1.65    -0.40     0.06     0.05
 113|GCT|A     0.01     0.60     1.10    -0.42     1.22     0.77    -0.36     0.08     0.06          164|TCT|S     2.86     2.24     7.06    -0.63     0.96     0.78    -0.40     0.06     0.05
 114|GAC|D     3.17     2.50     8.75     3.14     2.55     7.95    -0.40     0.06     0.05          146|AAA|K     1.58     2.24     3.70    -0.70     0.89     0.79    -0.41     0.06     0.05
 115|TCT|S     3.05     2.36     7.33     0.28     0.94     1.64    -0.40     0.06     0.05          174|AAA|K     1.46     2.24     3.78    -0.67     0.66     0.73    -0.41     0.06     0.05
 116|CTG|L     2.67     2.09     6.30     1.14     3.02     2.14    -0.40     0.06     0.05          255|TCT|S     2.87     2.23     7.26    -0.61     0.69     0.76    -0.40     0.06     0.05
 117|AAA|K     0.25     1.29     1.90     2.66     4.79     3.66    -0.41     0.06     0.05           45|CTG|L     2.84     2.21     7.62     2.25     4.21     2.86    -0.40     0.06     0.05
 118|AAA|K     3.50     3.62     7.26    -0.43     0.93     1.14    -0.41     0.06     0.05          211|TCT|S     2.89     2.20     7.63    -0.53     0.87     0.71    -0.40     0.06     0.05
 119|GTT|V     0.17     1.01     1.74    -0.19     1.87     1.37    -0.40     0.06     0.05          248|ACC|T     2.86     2.20     7.15    -0.14     1.61     1.19    -0.40     0.06     0.05
 120|TAC|Y     5.99     4.95    16.90    -0.20     0.75     1.01    -0.40     0.06     0.05           98|CTG|L     2.60     2.19     7.83     0.07     1.85     1.33    -0.40     0.06     0.05
 121|CTG|L     2.26     4.49     3.03     0.05     0.89     1.44    -0.40     0.06     0.05           89|TCT|S     2.87     2.17     6.92    -0.05     1.62     1.24    -0.40     0.06     0.05
 122|AAA|K    -0.65     0.68     0.68     2.67     4.49     3.45    -0.41     0.06     0.05            9|ACC|T     2.80     2.17     6.33    -0.68     0.77     0.83    -0.40     0.06     0.05
 123|ATG|M     2.43     3.02     6.25    -0.67     0.72     0.69    -0.41     0.06     0.05          156|TCT|S     2.84     2.16     6.95    -0.60     0.69     0.76    -0.40     0.06     0.05
 124|ACC|T     0.14     1.06     1.78    -0.58     0.89     0.73    -0.40     0.06     0.05           20|TCT|S     2.82     2.15     7.05    -0.60     0.92     0.75    -0.40     0.06     0.05
 125|TCT|S     0.04     1.11     1.78     2.96     2.29     7.24    -0.40     0.06     0.05          233|GAA|E     1.36     2.15     4.22     1.29     2.87     2.16    -0.40     0.06     0.05
 126|GAA|E    -0.08     1.03     1.52    -0.59     0.65     0.73    -0.40     0.06     0.05           35|CTG|L     2.78     2.13     6.62     2.71     2.09     6.74    -0.40     0.06     0.05
 127|GAA|E     4.59     3.59    11.56     4.64     3.63    12.51    -0.40     0.06     0.05          242|CTG|L     2.67     2.12     6.80    -0.63     1.16     0.88    -0.40     0.06     0.05
 128|AAA|K     3.38     3.75     7.69     3.36     3.62     7.62    -0.41     0.06     0.05          116|CTG|L     2.67     2.09     6.30     1.14     3.02     2.14    -0.40     0.06     0.05
 129|GCT|A     0.17     0.52     1.04    -0.52     1.45     0.89    -0.36     0.08     0.06          183|CTG|L     2.74     2.05     6.19    -0.60     0.62     0.71    -0.40     0.06     0.05
 130|AAA|K     7.33     5.97    20.62    -0.66     0.89     0.79    -0.41     0.06     0.05          153|CTG|L     2.58     2.04     6.84    -0.67     0.70     0.80    -0.40     0.06     0.05
 131|CGT|R     0.29     0.45     0.97     0.10     0.53     0.92    -0.36     0.08     0.06           28|CTG|L     2.62     2.03     6.70    -0.64     0.66     0.77    -0.40     0.06     0.05
 132|TGG|W     3.32     2.56     8.16    -0.81     0.99     0.87    -0.40     0.06     0.05          205|GAA|E     1.43     1.99     3.65    -0.64     0.81     0.70    -0.40     0.06     0.05
 133|CAG|Q     2.99     2.46     8.76    -0.64     0.72     0.79    -0.40     0.06     0.05           22|GAA|E     1.30     1.94     3.72     1.32     1.87     3.63    -0.40     0.06     0.05
 134|TGC|C     0.32     1.04     1.81    -0.31     1.56     1.19    -0.40     0.06     0.05          231|GAA|E     1.22     1.84     3.32     0.33     1.61     1.26    -0.40     0.06     0.05
 135|GTT|V     0.26     1.02     1.88    -0.65     0.66     0.79    -0.40     0.06     0.05          236|ACC|T    -0.26     1.79     1.32    -0.01     1.48     1.11    -0.40     0.06     0.05
 136|CAG|Q    -0.64     0.71     0.93     0.57     2.52     1.83    -0.40     0.06     0.05           84|GAA|E     1.37     1.78     3.40    -0.80     0.92     0.84    -0.40     0.06     0.05
 137|GGT|G    -0.40     1.00     0.67     0.18     0.54     1.10    -0.36     0.08     0.06           81|TTC|F     0.45     1.69     2.69    -0.62     0.90     0.76    -0.40     0.06     0.05
 138|GAA|E    -0.06     0.93     1.38    -0.17     0.97     1.46    -0.40     0.06     0.05           64|ATC|I     0.49     1.64     2.68    -0.24     1.22     1.00    -0.40     0.06     0.05
 139|AAC|N     5.90     4.85    17.47    -0.30     1.29     1.06    -0.40     0.06     0.05          190|CGT|R    -0.55     1.56     0.93     0.15     0.44     0.88    -0.36     0.08     0.06
 140|AAC|N     5.99     5.01    18.34     2.29     2.54     4.93    -0.40     0.06     0.05          210|ATG|M     0.83     1.51     2.31    -0.35     1.19     0.98    -0.41     0.06     0.05
 141|CCG|P     0.16     0.54     1.19    -0.49     1.37     0.83    -0.36     0.08     0.06          259|AAA|K     0.25     1.51     2.24    -0.62     0.67     0.69    -0.41     0.06     0.05
 142|ATG|M     2.48     2.89     5.90    -0.41     1.07     0.89    -0.41     0.06     0.05           66|CCG|P    -0.55     1.48     0.92    -0.47     1.37     0.84    -0.36     0.08     0.06
 143|TTC|F     0.63     1.44     2.32    -0.22     1.13     0.91    -0.40     0.06     0.05           32|TTC|F     0.67     1.47     2.30    -0.31     0.86     1.18    -0.40     0.06     0.05
 144|GGT|G     0.06     0.66     1.29    -0.42     1.28     0.81    -0.36     0.08     0.06           44|TAC|Y     0.55     1.46     2.33     2.35     2.68     5.15    -0.40     0.06     0.05
 145|CGT|R    -0.47     1.20     0.77    -0.04     0.60     1.02    -0.36     0.08     0.06          207|AAA|K     0.26     1.46     2.23    -0.54     1.42     1.18    -0.41     0.06     0.05
 146|AAA|K     1.58     2.24     3.70    -0.70     0.89     0.79    -0.41     0.06     0.05          143|TTC|F     0.63     1.44     2.32    -0.22     1.13     0.91    -0.40     0.06     0.05
 147|CAC|H     0.27     1.12     2.06    -0.67     0.76     0.70    -0.40     0.06     0.05           55|CAG|Q    -0.24     1.43     1.11    -0.54     0.58     0.74    -0.40     0.06     0.05
 148|ACC|T    -0.58     0.66     0.71    -0.72     0.79     0.87    -0.40     0.06     0.05          152|AAA|K     0.28     1.42     2.08    -0.74     0.84     0.79    -0.41     0.06     0.05
 149|GAA|E    -0.09     0.97     1.45    -0.34     1.12     0.92    -0.40     0.06     0.05          249|ATC|I     0.43     1.41     2.25     1.00     3.00     2.29    -0.40     0.06     0.05
 150|ACC|T     2.98     2.29     7.15     0.00     1.22     0.93    -0.40     0.06     0.05          215|AAA|K     0.23     1.41     2.08    -0.49     1.46     1.22    -0.41     0.06     0.05
 151|ACC|T     0.25     0.84     1.47    -0.71     0.95     0.82    -0.40     0.06     0.05          253|ATC|I     0.57     1.37     2.13    -0.56     0.81     0.70    -0.40     0.06     0.05
 152|AAA|K     0.28     1.42     2.08    -0.74     0.84     0.79    -0.41     0.06     0.05           14|GGT|G    -0.44     1.37     0.87    -0.42     1.24     0.78    -0.36     0.08     0.06
 153|CTG|L     2.58     2.04     6.84    -0.67     0.70     0.80    -0.40     0.06     0.05          179|TCT|S     0.10     1.33     2.39     0.20     1.02     1.82    -0.40     0.06     0.05
 154|AAA|K     3.67     4.17     8.49     0.11     1.62     1.35    -0.41     0.06     0.05           19|GGT|G    -0.49     1.33     0.84     0.13     0.55     1.24    -0.36     0.08     0.06
 155|ATC|I     5.72     4.63    14.65    -0.64     0.67     0.67    -0.40     0.06     0.05           36|AAA|K     0.25     1.32     1.96    -0.60     0.62     0.67    -0.41     0.06     0.05
 156|TCT|S     2.84     2.16     6.95    -0.60     0.69     0.76    -0.40     0.06     0.05           76|TGG|W     0.50     1.30     2.46     0.34     1.16     2.29    -0.40     0.06     0.05
 157|AAC|N    -0.30     0.88     1.22    -0.29     1.28     1.05    -0.40     0.06     0.05          112|CGT|R    -0.49     1.30     0.82    -0.54     1.53     0.94    -0.36     0.08     0.06
 158|CAC|H     3.15     2.46     8.67     3.00     5.49     3.70    -0.40     0.06     0.05          117|AAA|K     0.25     1.29     1.90     2.66     4.79     3.66    -0.41     0.06     0.05
 159|AAC|N     5.84     4.70    16.18     0.31     1.93     1.53    -0.40     0.06     0.05          186|TAC|Y     0.69     1.28     2.02     2.27     2.63     5.14    -0.40     0.06     0.05
 160|AAA|K    -0.49     0.89     1.12     3.56     3.83     7.81    -0.41     0.06     0.05          167|AAA|K     0.27     1.28     1.81     1.50     2.19     3.61    -0.41     0.06     0.05
 161|CTG|L    -0.61     1.05     0.86     0.03     1.70     1.25    -0.40     0.06     0.05          262|GGT|G    -0.42     1.26     0.79     0.15     0.48     1.00    -0.36     0.08     0.06
 162|TAC|Y     2.30     2.63     5.03    -0.68     0.99     0.83    -0.40     0.06     0.05          145|CGT|R    -0.47     1.20     0.77    -0.04     0.60     1.02    -0.36     0.08     0.06
 163|TAC|Y     2.26     2.53     4.82     0.27     1.92     1.51    -0.40     0.06     0.05          212|AAA|K    -0.47     1.17     1.00     3.50     3.71     7.49    -0.41     0.06     0.05
 164|TCT|S     2.86     2.24     7.06    -0.63     0.96     0.78    -0.40     0.06     0.05          204|GAC|D     0.43     1.15     2.05     3.12     4.92     3.38    -0.40     0.06     0.05
 165|ACC|T     0.16     1.01     1.79     0.11     1.04     1.88    -0.40     0.06     0.05          166|CAC|H     0.28     1.15     2.07    -0.57     0.75     0.64    -0.40     0.06     0.05
 166|CAC|H     0.28     1.15     2.07    -0.57     0.75     0.64    -0.40     0.06     0.05          189|CAG|Q     0.25     1.15     2.20    -0.65     0.94     0.79    -0.40     0.06     0.05
 167|AAA|K     0.27     1.28     1.81     1.50     2.19     3.61    -0.41     0.06     0.05           69|GAA|E    -0.18     1.13     1.64    -0.10     1.04     1.58    -0.40     0.06     0.05
 168|AAC|N     2.15     2.61     5.25     2.19     2.63     5.05    -0.40     0.06     0.05          147|CAC|H     0.27     1.12     2.06    -0.67     0.76     0.70    -0.40     0.06     0.05
 169|CCG|P     0.07     0.58     1.04    -0.50     1.56     0.94    -0.36     0.08     0.06           99|ACC|T     0.11     1.12     1.87     0.14     0.93     1.60    -0.40     0.06     0.05
 170|TTC|F     5.89     4.77    17.38    -0.43     0.91     1.18    -0.40     0.06     0.05           72|GCT|A    -0.42     1.12     0.73     0.19     0.55     1.22    -0.36     0.08     0.06
 171|AAA|K    -0.67     0.70     0.77     0.91     2.45     1.96    -0.41     0.06     0.05          125|TCT|S     0.04     1.11     1.78     2.96     2.29     7.24    -0.40     0.06     0.05
 172|GGT|G     0.24     0.41     1.09    -0.37     1.03     0.67    -0.36     0.08     0.06          225|GTT|V     0.21     1.09     1.96    -0.68     0.74     0.80    -0.40     0.06     0.05
 173|AAA|K     3.61     3.49     6.60     0.67     2.63     2.08    -0.41     0.06     0.05          251|CAC|H     0.33     1.07     1.81    -0.35     1.71     1.29    -0.40     0.06     0.05
 174|AAA|K     1.46     2.24     3.78    -0.67     0.66     0.73    -0.41     0.06     0.05          222|TCT|S     0.25     1.07     1.92     0.09     0.94     1.59    -0.40     0.06     0.05
 175|CAC|H     0.31     0.98     1.82     0.28     1.02     1.81    -0.40     0.06     0.05          124|ACC|T     0.14     1.06     1.78    -0.58     0.89     0.73    -0.40     0.06     0.05
 176|TCT|S     2.90     2.32     7.83     0.23     0.90     1.42    -0.40     0.06     0.05          100|TCT|S     0.11     1.05     1.90     2.92     2.24     7.05    -0.40     0.06     0.05
 177|GAA|E    -0.66     0.76     0.91     4.53     3.61    13.00    -0.40     0.06     0.05          161|CTG|L    -0.61     1.05     0.86     0.03     1.70     1.25    -0.40     0.06     0.05
 178|GAA|E    -0.59     0.65     0.81     0.05     1.02     1.49    -0.40     0.06     0.05          134|TGC|C     0.32     1.04     1.81    -0.31     1.56     1.19    -0.40     0.06     0.05
 179|TCT|S     0.10     1.33     2.39     0.20     1.02     1.82    -0.40     0.06     0.05            5|GTT|V     0.13     1.03     1.75     0.67     2.43     1.75    -0.40     0.06     0.05
 180|AAA|K     3.47     3.79     7.80     0.26     1.31     1.80    -0.41     0.06     0.05          126|GAA|E    -0.08     1.03     1.52    -0.59     0.65     0.73    -0.40     0.06     0.05
 181|ACC|T    -0.62     0.87     0.74     0.68     2.80     1.97    -0.40     0.06     0.05          135|GTT|V     0.26     1.02     1.88    -0.65     0.66     0.79    -0.40     0.06     0.05
 182|AAA|K    -0.68     0.72     0.72     0.88     2.42     1.94    -0.41     0.06     0.05          191|GTT|V     0.11     1.02     1.86     0.08     1.05     1.89    -0.40     0.06     0.05
 183|CTG|L     2.74     2.05     6.19    -0.60     0.62     0.71    -0.40     0.06     0.05           25|GAA|E    -0.11     1.02     1.48     0.03     0.95     1.41    -0.40     0.06     0.05
 184|TCT|S     2.99     2.41     8.04     1.96     4.26     2.92    -0.40     0.06     0.05           24|TGC|C     0.30     1.01     1.85    -0.49     0.59     0.73    -0.40     0.06     0.05
 185|GAA|E    -0.51     0.58     0.71    -0.57     0.67     0.74    -0.40     0.06     0.05          119|GTT|V     0.17     1.01     1.74    -0.19     1.87     1.37    -0.40     0.06     0.05
 186|TAC|Y     0.69     1.28     2.02     2.27     2.63     5.14    -0.40     0.06     0.05          165|ACC|T     0.16     1.01     1.79     0.11     1.04     1.88    -0.40     0.06     0.05
 187|GCT|A     0.20     0.49     1.10    -0.31     1.04     0.67    -0.36     0.08     0.06           60|GAA|E    -0.02     1.01     1.55     1.45     1.94     3.60    -0.40     0.06     0.05
 188|TCT|S     2.94     2.26     7.43     0.12     0.94     1.65    -0.40     0.06     0.05           63|CAC|H     0.42     1.00     1.78     0.34     1.07     1.82    -0.40     0.06     0.05
 189|CAG|Q     0.25     1.15     2.20    -0.65     0.94     0.79    -0.40     0.06     0.05          208|ACC|T     0.21     1.00     1.73     0.12     1.04     1.83    -0.40     0.06     0.05
 190|CGT|R    -0.55     1.56     0.93     0.15     0.44     0.88    -0.36     0.08     0.06          137|GGT|G    -0.40     1.00     0.67     0.18     0.54     1.10    -0.36     0.08     0.06
 191|GTT|V     0.11     1.02     1.86     0.08     1.05     1.89    -0.40     0.06     0.05          175|CAC|H     0.31     0.98     1.82     0.28     1.02     1.81    -0.40     0.06     0.05
 192|GGT|G     0.19     0.49     1.01     0.76     3.24     1.78    -0.36     0.08     0.06          201|ACC|T     0.15     0.98     1.82    -0.50     0.74     0.64    -0.40     0.06     0.05
 193|GAA|E    -0.60     0.70     0.80     1.16     3.18     2.36    -0.40     0.06     0.05           21|TCT|S     0.10     0.97     1.64    -0.56     0.84     0.70    -0.40     0.06     0.05
 194|AAA|K    -0.38     0.93     1.25    -0.68     0.71     0.73    -0.41     0.06     0.05          149|GAA|E    -0.09     0.97     1.45    -0.34     1.12     0.92    -0.40     0.06     0.05
 195|AAC|N     5.85     4.73    15.39     0.62     1.47     2.32    -0.40     0.06     0.05           49|TTC|F    -0.32     0.97     1.33    -0.32     1.26     1.04    -0.40     0.06     0.05
 196|CCG|P     0.03     0.62     1.05     0.13     0.64     1.37    -0.36     0.08     0.06           68|GAA|E    -0.02     0.96     1.41     1.31     1.78     3.32    -0.40     0.06     0.05
 197|TTC|F     5.80     4.72    17.25    -0.58     0.62     0.72    -0.40     0.06     0.05           26|TCT|S     0.21     0.95     1.57    -0.14     1.76     1.30    -0.40     0.06     0.05
 198|TAC|Y     2.24     2.88     5.84    -0.27     0.80     1.04    -0.40     0.06     0.05           40|CAC|H     0.16     0.95     1.70    -0.66     0.90     0.77    -0.40     0.06     0.05
 199|GGT|G     0.10     0.49     0.95     0.13     0.53     1.03    -0.36     0.08     0.06          110|CTG|L     0.07     0.95     1.63    -0.77     1.22     0.99    -0.40     0.06     0.05
 200|AAA|K     3.58     3.85     7.67    -0.80     0.90     0.85    -0.41     0.06     0.05          234|TCT|S     0.16     0.93     1.49     0.31     0.99     1.67    -0.40     0.06     0.05
 201|ACC|T     0.15     0.98     1.82    -0.50     0.74     0.64    -0.40     0.06     0.05          138|GAA|E    -0.06     0.93     1.38    -0.17     0.97     1.46    -0.40     0.06     0.05
 202|CAC|H    -0.59     0.73     0.89     0.54     2.77     1.97    -0.40     0.06     0.05          194|AAA|K    -0.38     0.93     1.25    -0.68     0.71     0.73    -0.41     0.06     0.05
 203|TCT|S     3.08     2.45     8.51     2.94     2.32     8.13    -0.40     0.06     0.05          160|AAA|K    -0.49     0.89     1.12     3.56     3.83     7.81    -0.41     0.06     0.05
 204|GAC|D     0.43     1.15     2.05     3.12     4.92     3.38    -0.40     0.06     0.05          243|AAC|N    -0.22     0.88     1.20    -0.64     0.63     0.68    -0.40     0.06     0.05
 205|GAA|E     1.43     1.99     3.65    -0.64     0.81     0.70    -0.40     0.06     0.05          157|AAC|N    -0.30     0.88     1.22    -0.29     1.28     1.05    -0.40     0.06     0.05
 206|TTC|F     6.00     4.93    16.53    -0.35     1.20     0.99    -0.40     0.06     0.05           47|AAC|N    -0.27     0.87     1.09    -0.60     0.75     0.68    -0.40     0.06     0.05
 207|AAA|K     0.26     1.46     2.23    -0.54     1.42     1.18    -0.41     0.06     0.05          181|ACC|T    -0.62     0.87     0.74     0.68     2.80     1.97    -0.40     0.06     0.05
 208|ACC|T     0.21     1.00     1.73     0.12     1.04     1.83    -0.40     0.06     0.05           52|CAC|H     0.39     0.85     1.35    -0.52     0.61     0.81    -0.40     0.06     0.05
 209|TAC|Y     5.86     4.86    16.50    -0.67     0.68     0.79    -0.40     0.06     0.05          151|ACC|T     0.25     0.84     1.47    -0.71     0.95     0.82    -0.40     0.06     0.05
 210|ATG|M     0.83     1.51     2.31    -0.35     1.19     0.98    -0.41     0.06     0.05          258|GAA|E    -0.68     0.84     0.75     1.10     3.27     2.42    -0.40     0.06     0.05
 211|TCT|S     2.89     2.20     7.63    -0.53     0.87     0.71    -0.40     0.06     0.05          257|AAC|N    -0.22     0.79     1.07     0.35     1.79     1.42    -0.40     0.06     0.05
 212|AAA|K    -0.47     1.17     1.00     3.50     3.71     7.49    -0.41     0.06     0.05          226|ATC|I    -0.34     0.79     0.99     2.15     2.41     4.65    -0.40     0.06     0.05
 213|AAA|K     3.53     3.85     7.99    -0.70     0.75     0.75    -0.41     0.06     0.05          250|CTG|L    -0.70     0.77     0.74    -0.47     0.48     0.55    -0.40     0.06     0.05
 214|TTC|F     2.23     2.46     4.81     0.75     1.39     2.13    -0.40     0.06     0.05          177|GAA|E    -0.66     0.76     0.91     4.53     3.61    13.00    -0.40     0.06     0.05
 215|AAA|K     0.23     1.41     2.08    -0.49     1.46     1.22    -0.41     0.06     0.05           56|GTT|V    -0.66     0.76     0.88    -0.65     0.70     0.76    -0.40     0.06     0.05
 216|GGT|G    -0.05     0.73     1.20    -0.48     1.16     0.74    -0.36     0.08     0.06          216|GGT|G    -0.05     0.73     1.20    -0.48     1.16     0.74    -0.36     0.08     0.06
 217|CGT|R     0.14     0.56     1.16    -0.60     1.79     1.06    -0.36     0.08     0.06          202|CAC|H    -0.59     0.73     0.89     0.54     2.77     1.97    -0.40     0.06     0.05
 218|AAA|K     3.52     3.65     7.20     0.14     1.76     1.43    -0.41     0.06     0.05          182|AAA|K    -0.68     0.72     0.72     0.88     2.42     1.94    -0.41     0.06     0.05
 219|CCG|P     0.16     0.58     1.22     0.09     0.61     1.07    -0.36     0.08     0.06          136|CAG|Q    -0.64     0.71     0.93     0.57     2.52     1.83    -0.40     0.06     0.05
 220|AAA|K     3.54     3.67     7.38     1.73     3.53     2.76    -0.41     0.06     0.05          193|GAA|E    -0.60     0.70     0.80     1.16     3.18     2.36    -0.40     0.06     0.05
 221|AAC|N     5.86     4.82    15.76     0.60     1.57     2.46    -0.40     0.06     0.05           13|ACC|T    -0.64     0.70     0.74    -0.11     1.70     1.26    -0.40     0.06     0.05
 222|TCT|S     0.25     1.07     1.92     0.09     0.94     1.59    -0.40     0.06     0.05          171|AAA|K    -0.67     0.70     0.77     0.91     2.45     1.96    -0.41     0.06     0.05
 223|CGT|R     0.10     0.48     0.88    -0.44     1.18     0.76    -0.36     0.08     0.06           27|CGT|R     0.04     0.69     1.42     0.90     3.12     1.77    -0.36     0.08     0.06
 224|CCG|P     0.16     0.59     1.29     0.15     0.57     1.28    -0.36     0.08     0.06          241|CAG|Q    -0.57     0.68     0.82     0.67     2.50     1.80    -0.40     0.06     0.05
 225|GTT|V     0.21     1.09     1.96    -0.68     0.74     0.80    -0.40     0.06     0.05          122|AAA|K    -0.65     0.68     0.68     2.67     4.49     3.45    -0.41     0.06     0.05
 226|ATC|I    -0.34     0.79     0.99     2.15     2.41     4.65    -0.40     0.06     0.05          144|GGT|G     0.06     0.66     1.29    -0.42     1.28     0.81    -0.36     0.08     0.06
 227|ATC|I     2.19     2.63     5.18    -0.15     1.13     0.92    -0.40     0.06     0.05          148|ACC|T    -0.58     0.66     0.71    -0.72     0.79     0.87    -0.40     0.06     0.05
 228|GAC|D    -0.56     0.65     0.82    -0.61     0.78     0.90    -0.40     0.06     0.05           58|ATC|I    -0.64     0.66     0.69    -0.30     1.33     1.08    -0.40     0.06     0.05
 229|GGT|G     0.21     0.47     1.18     0.07     0.55     0.92    -0.36     0.08     0.06          228|GAC|D    -0.56     0.65     0.82    -0.61     0.78     0.90    -0.40     0.06     0.05
 230|ACC|T     2.94     2.35     7.24     2.72     2.21     6.73    -0.40     0.06     0.05          178|GAA|E    -0.59     0.65     0.81     0.05     1.02     1.49    -0.40     0.06     0.05
 231|GAA|E     1.22     1.84     3.32     0.33     1.61     1.26    -0.40     0.06     0.05           33|CGT|R     0.13     0.64     1.21     0.85     2.84     1.60    -0.36     0.08     0.06
 232|TAC|Y     2.22     2.51     4.92    -0.29     0.82     1.06    -0.40     0.06     0.05          196|CCG|P     0.03     0.62     1.05     0.13     0.64     1.37    -0.36     0.08     0.06
 233|GAA|E     1.36     2.15     4.22     1.29     2.87     2.16    -0.40     0.06     0.05          245|GTT|V    -0.58     0.62     0.69     0.25     0.96     1.62    -0.40     0.06     0.05
 234|TCT|S     0.16     0.93     1.49     0.31     0.99     1.67    -0.40     0.06     0.05          113|GCT|A     0.01     0.60     1.10    -0.42     1.22     0.77    -0.36     0.08     0.06
 235|GCT|A     0.18     0.44     0.98    -0.01     0.75     1.34    -0.36     0.08     0.06          107|AAC|N    -0.56     0.60     0.66    -0.36     1.18     0.96    -0.40     0.06     0.05
 236|ACC|T    -0.26     1.79     1.32    -0.01     1.48     1.11    -0.40     0.06     0.05           37|AAC|N    -0.57     0.60     0.63    -0.49     0.51     0.54    -0.40     0.06     0.05
 237|GAA|E     4.51     3.51    12.13    -0.35     1.33     1.06    -0.40     0.06     0.05          224|CCG|P     0.16     0.59     1.29     0.15     0.57     1.28    -0.36     0.08     0.06
 238|GCT|A     0.29     0.46     1.07     0.96     3.04     1.72    -0.36     0.08     0.06          219|CCG|P     0.16     0.58     1.22     0.09     0.61     1.07    -0.36     0.08     0.06
 239|TCT|S     2.95     2.37     8.76     2.11     3.77     2.64    -0.40     0.06     0.05          169|CCG|P     0.07     0.58     1.04    -0.50     1.56     0.94    -0.36     0.08     0.06
 240|CGT|R     3.05     4.69     2.50     0.17     0.53     0.98    -0.36     0.08     0.06          185|GAA|E    -0.51     0.58     0.71    -0.57     0.67     0.74    -0.40     0.06     0.05
 241|CAG|Q    -0.57     0.68     0.82     0.67     2.50     1.80    -0.40     0.06     0.05          217|CGT|R     0.14     0.56     1.16    -0.60     1.79     1.06    -0.36     0.08     0.06
 242|CTG|L     2.67     2.12     6.80    -0.63     1.16     0.88    -0.40     0.06     0.05           70|GCT|A     0.16     0.55     1.08    -0.43     0.95     0.66    -0.36     0.08     0.06
 243|AAC|N    -0.22     0.88     1.20    -0.64     0.63     0.68    -0.40     0.06     0.05           92|GCT|A     0.11     0.55     1.14    -0.59     1.69     1.00    -0.36     0.08     0.06
 244|GTT|V     2.89     2.33     7.48    -0.63     0.85     0.71    -0.40     0.06     0.05          141|CCG|P     0.16     0.54     1.19    -0.49     1.37     0.83    -0.36     0.08     0.06
 245|GTT|V    -0.58     0.62     0.69     0.25     0.96     1.62    -0.40     0.06     0.05           95|GGT|G     0.07     0.54     1.03     0.11     0.63     1.36    -0.36     0.08     0.06
 246|CCG|P     0.18     0.51     1.02     0.13     0.48     0.95    -0.36     0.08     0.06          106|CGT|R     0.23     0.53     1.21    -0.57     1.56     0.94    -0.36     0.08     0.06
 247|GCT|A     0.24     0.43     1.08     0.87     3.40     1.87    -0.36     0.08     0.06            4|GGT|G     0.21     0.52     1.20    -0.49     1.34     0.83    -0.36     0.08     0.06
 248|ACC|T     2.86     2.20     7.15    -0.14     1.61     1.19    -0.40     0.06     0.05          129|GCT|A     0.17     0.52     1.04    -0.52     1.45     0.89    -0.36     0.08     0.06
 249|ATC|I     0.43     1.41     2.25     1.00     3.00     2.29    -0.40     0.06     0.05           53|GGT|G     0.12     0.52     1.05     0.75     3.55     1.94    -0.36     0.08     0.06
 250|CTG|L    -0.70     0.77     0.74    -0.47     0.48     0.55    -0.40     0.06     0.05          246|CCG|P     0.18     0.51     1.02     0.13     0.48     0.95    -0.36     0.08     0.06
 251|CAC|H     0.33     1.07     1.81    -0.35     1.71     1.29    -0.40     0.06     0.05          103|CCG|P     0.14     0.51     1.10     0.04     0.61     1.05    -0.36     0.08     0.06
 252|CGT|R     0.14     0.51     1.08     0.19     0.45     0.91    -0.36     0.08     0.06          252|CGT|R     0.14     0.51     1.08     0.19     0.45     0.91    -0.36     0.08     0.06
 253|ATC|I     0.57     1.37     2.13    -0.56     0.81     0.70    -0.40     0.06     0.05          187|GCT|A     0.20     0.49     1.10    -0.31     1.04     0.67    -0.36     0.08     0.06
 254|AAA|K     3.44     3.59     7.16    -0.47     0.96     1.21    -0.41     0.06     0.05          192|GGT|G     0.19     0.49     1.01     0.76     3.24     1.78    -0.36     0.08     0.06
 255|TCT|S     2.87     2.23     7.26    -0.61     0.69     0.76    -0.40     0.06     0.05           43|CGT|R     0.17     0.49     1.08     0.06     0.70     1.29    -0.36     0.08     0.06
 256|AAA|K     3.43     3.81     7.98     1.49     2.14     3.40    -0.41     0.06     0.05           59|GGT|G     0.14     0.49     0.95    -0.40     1.15     0.72    -0.36     0.08     0.06
 257|AAC|N    -0.22     0.79     1.07     0.35     1.79     1.42    -0.40     0.06     0.05          199|GGT|G     0.10     0.49     0.95     0.13     0.53     1.03    -0.36     0.08     0.06
 258|GAA|E    -0.68     0.84     0.75     1.10     3.27     2.42    -0.40     0.06     0.05           96|GGT|G     0.17     0.48     1.22    -0.54     1.37     0.87    -0.36     0.08     0.06
 259|AAA|K     0.25     1.51     2.24    -0.62     0.67     0.69    -0.41     0.06     0.05          223|CGT|R     0.10     0.48     0.88    -0.44     1.18     0.76    -0.36     0.08     0.06
 260|TAC|Y     5.89     4.86    18.09     0.65     1.47     2.26    -0.40     0.06     0.05          229|GGT|G     0.21     0.47     1.18     0.07     0.55     0.92    -0.36     0.08     0.06
 261|TCT|S     2.97     2.35     8.06     0.24     0.86     1.53    -0.40     0.06     0.05          238|GCT|A     0.29     0.46     1.07     0.96     3.04     1.72    -0.36     0.08     0.06
 262|GGT|G    -0.42     1.26     0.79     0.15     0.48     1.00    -0.36     0.08     0.06          131|CGT|R     0.29     0.45     0.97     0.10     0.53     0.92    -0.36     0.08     0.06
 263|TAC|Y     2.15     2.68     5.57     0.62     1.39     2.22    -0.40     0.06     0.05           39|CGT|R     0.24     0.45     1.19     0.79     2.90     1.62    -0.36     0.08     0.06
 264|TTC|F     2.30     2.74     5.40     0.63     1.50     2.46    -0.40     0.06     0.05          235|GCT|A     0.18     0.44     0.98    -0.01     0.75     1.34    -0.36     0.08     0.06
 265|TAC|Y     5.90     4.81    16.65     2.29     2.62     5.05    -0.40     0.06     0.05          247|GCT|A     0.24     0.43     1.08     0.87     3.40     1.87    -0.36     0.08     0.06
 266|AAA|K     3.49     3.69     7.49    -0.35     1.26     1.04    -0.41     0.06     0.05          172|GGT|G     0.24     0.41     1.09    -0.37     1.03     0.67    -0.36     0.08     0.06
                                                                                                                                                                                               
                                                                                                                                                                                               
                                                                                                                                                                                               
