# Supplementary material for: Estimating the evidence of selection and the reliability of inference in unigenic evolution
Source: Algorithms Mol Biol. 2010 Nov 8;5:35. doi: 10.1186/1748-7188-5-35 (PMC2994857; doi:10.1186/1748-7188-5-35)
Supplement: Additional file 7 — Sample Input and Output. Sample input, output, and driver files for the given software package. [file 1748-7188-5-35-S7.ZIP › unigenic_example/edgell.pol/edgell_l2lr.tsv]

6.15279381656891
7.42509153281266
2.95458832358128
0.213358481679129
0.125210199766258
5.87705463564857
7.45250611503906
5.61387503262308
2.79658289558829
5.88230490083662
3.62312555069996
3.28634768794846
-0.638311049280248
-0.442765856914501
1.38538343795282
2.34363062157448
5.91024116409417
2.14444305538440
-0.492387845340038
2.82388136644017
0.100355596250526
1.30477313864672
2.99055936182377
0.296992553732665
-0.105376669787907
0.212424258357769
0.0437607456553951
2.62042470024624
7.41525787036891
3.03168727277662
3.17792532062047
0.674970356600037
0.130524211504985
5.9637635764657
2.78112738318579
0.253642417494611
-0.566786109846415
2.21614115995409
0.237102983569284
0.162091664743549
2.18209138018574
5.87624224794115
0.174342644050577
0.554887595853328
2.83618509953476
2.29141431342008
-0.270289819193319
2.99396138381744
-0.315555747346533
5.94174089474449
7.35305513648676
0.385813813866901
0.117236265872063
4.62177065478064
-0.240020655955379
-0.662882902763839
5.85662869099865
-0.644160219149592
0.139934955756420
-0.0238020052042611
3.01863960344349
2.14604271659005
0.418462516524203
0.491357754130478
2.73954746530876
-0.554710241556493
5.84080233982492
-0.0153665435457636
-0.181861773880231
0.160864848528148
5.75865369162025
-0.419905378518705
1.47971999142166
4.56347546214405
3.09799745825384
0.498810600586391
2.39443893148034
2.18165154893570
3.03363068298782
5.98319397965957
0.451278284033894
5.86007198029017
4.63213306363604
1.37436003990649
2.50563752193474
5.86344622198637
5.7244011235072
2.14668145677403
2.87438893226192
3.4980398435078
2.93011814351815
0.106705569503878
5.77998615631226
3.15738570911652
0.0688685433725446
0.172635743455380
3.16708401423607
2.60473662833918
0.111124429864282
0.111098627892911
2.29650219968939
3.03941421633166
0.141802833372119
3.15001537446358
7.5002070724196
0.229825705894006
-0.558323645245802
2.19248136502505
2.1133197540222
0.0714156064749168
7.43388911390852
-0.490212565568957
0.0114026600506586
3.17441422126814
3.0528330093883
2.67232764638326
0.250664942275052
3.49838910383560
0.168046428585349
5.98768066710228
2.26203600141935
-0.651104250272641
2.42809513227187
0.140941777470328
0.0388876243868043
-0.0767897721810272
4.5864138965786
3.37751131160662
0.170657092453444
7.33383026946601
0.286489843185437
3.32357690087152
2.99239251148056
0.315159536776964
0.259746070461274
-0.639658660915106
-0.396321920095995
-0.0560273912581916
5.89588411432203
5.99119656112739
0.163562545996121
2.47745912679618
0.631068262516847
0.0620398054466598
-0.471290780621818
1.58270205614307
0.272511153317629
-0.576758093962701
-0.0906219490162564
2.97951308472871
0.247091351249353
0.275981484307391
2.57863440047226
3.6669608312825
5.71970935750681
2.83902094387068
-0.299741733854936
3.15053700472246
5.84020335234121
-0.491876686311619
-0.609239880877306
2.29977147979184
2.26352689593379
2.85869294632846
0.158813352333992
0.276056022311905
0.270739277725841
2.15381676837044
0.0696160155664405
5.89120256617408
-0.669847100305207
0.244036083928294
3.60854280651593
1.46444985584216
0.309054259695387
2.89955122410792
-0.658463318245494
-0.594095744641115
0.095275529873982
3.47065336613737
-0.617117565416724
-0.676840977452952
2.73933626248976
2.98594152907913
-0.511183349877713
0.68727828856078
0.199202590084801
2.93824446239425
0.253263297457767
-0.551326306078283
0.114423660954067
0.191722733616830
-0.604433557794511
-0.376280216534510
5.85489760920089
0.0339451483402376
5.8011935190908
2.24069807292778
0.102580026469188
3.57506241790225
0.149398231298166
-0.586763225821359
3.07528062344189
0.425055900217967
1.43489076062595
5.99705542757089
0.257556508998175
0.207361654513315
5.86214041920586
0.827326040900094
2.89291131462001
-0.470757293297535
3.52597289480851
2.22831754608978
0.233182134054808
-0.0474204333165
0.138983656593366
3.51736946426734
0.162751030591026
3.54304934169513
5.85850582149501
0.247924770665965
0.104752967436368
0.158493110084628
0.205814297394104
-0.33714963002567
2.18543759641450
-0.564342005593608
0.212099163020684
2.94010259767896
1.22235876516822
2.21841536285592
1.35644895410823
0.161479559705871
0.177306169104840
-0.259962877672608
4.51176933401595
0.285582666152161
2.95471962024821
3.04637993800089
-0.571242016198667
2.67311022153498
-0.224571483697394
2.89070395224549
-0.584159305810651
0.176956453942602
0.243453340159897
2.85892036038299
0.429303548627535
-0.701119775373379
0.334021865344067
0.141937309074146
0.57018366057616
3.44137896812605
2.86901071457140
3.42966604255936
-0.223455987546293
-0.675952301435882
0.246899986181921
5.88666242295297
2.97187402118497
-0.418173581622713
2.15266191440789
2.30156672920971
5.89832107915498
3.49452844319434
