# Supplementary material for: Estimating the evidence of selection and the reliability of inference in unigenic evolution
Source: Algorithms Mol Biol. 2010 Nov 8;5:35. doi: 10.1186/1748-7188-5-35 (PMC2994857; doi:10.1186/1748-7188-5-35)
Supplement: Additional file 7 — Sample Input and Output. Sample input, output, and driver files for the given software package. [file 1748-7188-5-35-S7.ZIP › unigenic_example/edgell.r]

options(width=230,warn=1)#,error=recover)
require(unigenic,lib.loc='unigenic.Rcheck')

homogeneity <- FALSE

rv <- analyze.unigenic(
    wildtype   = 'edgell_wt.fasta',
    unselected = 'edgell_us.fasta',
    selected   = 'edgell_mx.fasta',
    pcr.cycles = 30,
    estimate.count.homogeneity = homogeneity,
    codon.optimized = TRUE,
    model.pcr.process = FALSE,
    verbose = TRUE
)

name <- 'edgell'
unlink(name,recursive=TRUE)
dir.create(name)
#
make.filename <- function(f,e) file.path(name,sprintf("%s.%s",f,e))

# Save the output data, in various forms

save.image( file=make.filename(name,"rda") )
#
sink(file=make.filename(name,"txt")) ; print(rv) ; sink()
#
write.table((rv$divergence$mx[,"logLikelihoodRatio"]/log(2)),file=make.filename(sprintf("%s_l2lr",name),"tsv"),sep="\t",quote=FALSE,row.names=FALSE,col.names=FALSE)

# Plot the computed statistics for different sets and subsets

width  <- 14
height <- 8.5

pdf(file=make.filename("by_sfreq","pdf"),onefile=TRUE,width=width,height=height)
plot(rv$expected$nns,sub="Intron-Encoded BmoI")
dev.off()

types <- list(
    likelihood        = list( type="likelihood" , main="Likelihood of Nonrandom vs Random"        , ext="llr" ) ,
    mx.power          = list( type="mx.power"   , main="Power Estimates for Selected Sequences"   , ext="pmx" ) ,
    us.power          = list( type="us.power"   , main="Power Estimates for Unselected Sequences" , ext="pus" )
)

if ( homogeneity ) {
    types$homogeneity       <- list( type="homogeneity"       , main="Estimated Count Homogeneity" , ext="ech" )
    types$homogeneity.power <- list( type="homogeneity.power" , main="Estimated Homogeneity Power" , ext="ehp" )
}

# The sites for the 3D structure

sites <- 1:88 # the sites in the estimated 3D structure
pdf(file=make.filename("by_struct","pdf"),onefile=TRUE,width=width,height=height)
for ( type in types ) plot(rv,sites,sub="Intron-Encoded BmoI",main=type$main,type$type)
dev.off()

# The whole protein, grouped by position (266 = 38 * 7)

for ( type in types ) {
    pdf(file=make.filename(sprintf("by_site_%s",type$ext),"pdf"),onefile=TRUE,width=width,height=height)
    for ( grp in 0:6 ) {
        sites <- (1:38) + ( 38 * grp )
        plot(rv,sites,sub="Intron-Encoded BmoI",main=type$main,type$type)
    }
    dev.off()
}

# Grouped by condons, skipping codons that are not used

translation.table <- 1 # 'Standard'
#
for ( type in types ) {
    pdf(file=make.filename(sprintf("by_codon_%s",type$ext),"pdf"),onefile=TRUE,width=width,height=height)
    for ( cdn in genetic.code[[translation.table]]$codon ) {
        amino <- genetic.code[[translation.table]]$amino[cdn]
        sites <- which( rv$wt$codon == cdn )
        if ( length(sites) == 0 ) next
        plot(rv,sites,sub=sprintf("Intron-Encoded BmoI : Codon '%s' (%s)",cdn,amino),main=type$main,type$type)
    }
    dev.off()
}
