# Supplementary material for: Estimating the evidence of selection and the reliability of inference in unigenic evolution
Source: Algorithms Mol Biol. 2010 Nov 8;5:35. doi: 10.1186/1748-7188-5-35 (PMC2994857; doi:10.1186/1748-7188-5-35)
Supplement: Additional file 7 — Sample Input and Output. Sample input, output, and driver files for the given software package. [file 1748-7188-5-35-S7.ZIP › unigenic_example/edgell_us.fasta.txt]

This file should contain many FASTA-formatted nucleotide
sequence records, each representing the UNSELECTED pool
of unigenic mutants. In other words, this file is used to
estimate the error rate of the mutagenic PCR protocol in
the absence of functional selection.
