# Supplementary material for: Estimating the evidence of selection and the reliability of inference in unigenic evolution
Source: Algorithms Mol Biol. 2010 Nov 8;5:35. doi: 10.1186/1748-7188-5-35 (PMC2994857; doi:10.1186/1748-7188-5-35)
Supplement: Additional file 7 — Sample Input and Output. Sample input, output, and driver files for the given software package. [file 1748-7188-5-35-S7.ZIP › unigenic_example/edgell_wt.fasta.txt]

This file should contain one FASTA-formatted nucleotide
sequence representing the wild-type protein.
