# Supplementary material for: Estimating the evidence of selection and the reliability of inference in unigenic evolution
Source: Algorithms Mol Biol. 2010 Nov 8;5:35. doi: 10.1186/1748-7188-5-35 (PMC2994857; doi:10.1186/1748-7188-5-35)
Supplement: Additional file 7 — Sample Input and Output. Sample input, output, and driver files for the given software package. [file 1748-7188-5-35-S7.ZIP › unigenic_example/summary.csv]

	Codon	Residue	log2_EOS	MX_Total	MX_Nonsynonymous	US_Total	US_Nonsynonymous
1	ATG	M	6.26	0	0	0	0
2	AAA	K	7.53	0	0	3	2
3	TCT	S	2.76	2	0	3	0
4	GGT	G	0.41	5	0	5	1
5	GTT	V	0.21	6	1	8	5
6	TAC	Y	5.76	0	0	1	1
7	AAA	K	7.66	0	0	6	4
8	ATC	I	5.83	1	0	6	6
9	ACC	T	2.77	0	0	3	2
10	AAC	N	5.87	1	0	2	2
11	AAA	K	3.6	2	1	3	3
12	AAC	N	3.19	10	10	8	7
13	ACC	T	-0.6	4	2	4	4
14	GGT	G	-0.61	2	1	4	1
15	AAA	K	1.49	2	2	4	3
16	TTC	F	2.28	1	1	4	4
17	TAC	Y	5.8	0	0	2	2
18	ATC	I	2.3	2	1	6	5
19	GGT	G	-0.64	2	1	1	0
20	TCT	S	2.81	1	0	4	3
21	TCT	S	0.15	4	1	7	3
22	GAA	E	1.51	1	1	1	1
23	GAC	D	3.34	0	0	3	3
24	TGC	C	0.24	2	1	2	2
25	GAA	E	-0.06	3	2	4	2
26	TCT	S	0.15	6	1	8	4
27	CGT	R	0.23	1	0	4	2
28	CTG	L	2.81	0	0	3	2
29	AAA	K	7.4	0	0	6	6
30	GTT	V	3.06	0	0	2	1
31	CAC	H	3.04	0	0	6	6
32	TTC	F	0.49	2	2	3	3
33	CGT	R	0.03	2	0	4	2
34	AAC	N	5.92	1	0	1	1
35	CTG	L	2.68	0	0	0	0
36	AAA	K	0.23	6	3	5	5
37	AAC	N	-0.67	4	4	4	4
38	AAC	N	2.22	2	1	3	3
39	CGT	R	0.06	5	0	5	2
40	CAC	H	0.23	1	1	3	3
41	ATC	I	2.2	1	1	4	3
42	AAC	N	5.7	0	0	6	6
43	CGT	R	0.2	1	0	3	0
44	TAC	Y	0.63	2	2	1	1
45	CTG	L	2.65	1	0	6	6
46	AAC	N	2.22	1	1	6	6
47	AAC	N	-0.42	3	3	5	5
48	TCT	S	2.89	2	0	3	1
49	TTC	F	-0.3	3	3	6	6
50	AAC	N	5.92	0	0	6	5
51	AAA	K	7.39	2	0	5	4
52	CAC	H	0.36	1	1	2	2
53	GGT	G	0.29	1	0	4	2
54	GAA	E	4.79	1	0	3	3
55	CAG	Q	-0.22	5	4	3	2
56	GTT	V	-0.62	6	2	6	2
57	TTC	F	6.03	0	0	5	5
58	ATC	I	-0.65	5	4	6	6
59	GGT	G	0.37	1	0	4	1
60	GAA	E	0.13	2	2	1	1
61	GTT	V	2.91	3	0	4	4
62	ATC	I	2.27	1	1	4	4
63	CAC	H	0.24	1	1	1	1
64	ATC	I	0.5	3	2	7	6
65	CTG	L	2.63	0	0	3	3
66	CCG	P	-0.41	2	1	1	1
67	ATC	I	5.7	0	0	2	2
68	GAA	E	-0.02	3	2	3	1
69	GAA	E	0.13	2	2	3	2
70	GCT	A	0.27	1	0	3	1
71	ATC	I	5.85	1	0	4	4
72	GCT	A	-0.54	2	1	1	0
73	AAA	K	1.62	5	2	6	5
74	GAA	E	4.88	1	0	2	1
75	CAG	Q	3.24	0	0	4	4
76	TGG	W	0.52	1	1	1	1
77	TAC	Y	2.21	1	1	2	2
78	ATC	I	2.2	1	1	5	5
79	GAC	D	3.2	0	0	3	2
80	AAC	N	5.88	0	0	2	2
81	TTC	F	0.53	2	2	5	5
82	TAC	Y	5.75	0	0	3	2
83	GAA	E	4.81	0	0	1	0
84	GAA	E	1.44	2	1	6	4
85	ATG	M	2.52	1	1	7	7
86	TAC	Y	5.78	0	0	5	5
87	AAC	N	6.01	1	0	6	6
88	ATC	I	2.09	1	1	5	5
89	TCT	S	2.81	0	0	4	4
90	AAA	K	3.5	1	1	2	2
91	TCT	S	2.92	3	0	3	2
92	GCT	A	0.2	0	0	5	1
93	TAC	Y	5.84	1	0	0	0
94	CAC	H	2.92	0	0	5	5
95	GGT	G	0.52	3	0	4	0
96	GGT	G	0.43	2	0	3	1
97	GAC	D	3.37	0	0	5	5
98	CTG	L	2.71	0	0	4	4
99	ACC	T	0.19	2	1	1	1
100	TCT	S	0.07	2	1	0	0
101	TAC	Y	2.22	1	1	6	6
102	CAC	H	3.1	0	0	7	6
103	CCG	P	-0.07	1	0	0	0
104	GAC	D	3.17	0	0	2	2
105	AAA	K	7.42	1	0	7	6
106	CGT	R	0.02	0	0	5	1
107	AAC	N	-0.58	5	4	6	6
108	ATC	I	2.2	2	1	5	3
109	ATC	I	2.18	3	1	5	5
110	CTG	L	-0.08	1	1	3	3
111	AAA	K	7.48	1	0	12	11
112	CGT	R	-0.56	4	1	3	1
113	GCT	A	0.29	2	0	3	1
114	GAC	D	3.18	0	0	0	0
115	TCT	S	2.71	0	0	3	1
116	CTG	L	2.61	0	0	5	5
117	AAA	K	0.33	4	3	14	11
118	AAA	K	3.6	3	1	5	4
119	GTT	V	0.28	2	1	8	4
120	TAC	Y	5.83	0	0	3	3
121	CTG	L	2.38	6	6	1	1
122	AAA	K	-0.72	6	5	12	11
123	ATG	M	2.55	1	1	5	5
124	ACC	T	0.16	1	1	3	3
125	TCT	S	0.13	2	1	0	0
126	GAA	E	0.06	3	2	8	3
127	GAA	E	4.63	1	0	1	0
128	AAA	K	3.6	1	1	3	1
129	GCT	A	0.11	0	0	2	1
130	AAA	K	7.51	1	0	8	6
131	CGT	R	0.12	1	0	2	0
132	TGG	W	3.57	0	0	3	3
133	CAG	Q	2.97	0	0	2	2
134	TGC	C	0.21	1	1	4	4
135	GTT	V	0.27	5	1	8	2
136	CAG	Q	-0.68	2	2	5	5
137	GGT	G	-0.54	3	1	2	0
138	GAA	E	0.07	3	2	3	2
139	AAC	N	5.91	0	0	6	6
140	AAC	N	5.99	0	0	1	1
141	CCG	P	0.07	0	0	2	1
142	ATG	M	2.53	1	1	6	6
143	TTC	F	0.59	2	2	7	6
144	GGT	G	0.31	1	0	1	1
145	CGT	R	-0.64	1	1	5	0
146	AAA	K	1.66	2	2	6	6
147	CAC	H	0.28	1	1	3	3
148	ACC	T	-0.66	3	2	3	2
149	GAA	E	0.09	3	2	6	5
150	ACC	T	2.9	0	0	4	4
151	ACC	T	0.18	1	1	3	3
152	AAA	K	0.38	4	3	7	6
153	CTG	L	2.68	0	0	2	2
154	AAA	K	3.34	1	1	9	8
155	ATC	I	5.59	0	0	4	4
156	TCT	S	2.77	1	0	5	2
157	AAC	N	-0.33	3	3	6	6
158	CAC	H	3.12	0	0	7	7
159	AAC	N	5.99	0	0	7	7
160	AAA	K	-0.33	4	4	3	1
161	CTG	L	-0.49	4	3	4	4
162	TAC	Y	2.23	2	1	5	5
163	TAC	Y	2.3	1	1	7	7
164	TCT	S	2.8	1	0	3	3
165	ACC	T	0.21	1	1	1	1
166	CAC	H	0.26	3	1	3	3
167	AAA	K	0.48	4	3	3	2
168	AAC	N	2.18	1	1	2	1
169	CCG	P	-0.12	0	0	1	1
170	TTC	F	5.84	0	0	3	3
171	AAA	K	-0.68	7	5	9	9
172	GGT	G	0.22	0	0	4	1
173	AAA	K	3.59	3	1	10	9
174	AAA	K	1.56	5	2	6	5
175	CAC	H	0.1	1	1	1	1
176	TCT	S	2.71	3	0	3	1
177	GAA	E	-0.56	4	3	0	0
178	GAA	E	-0.54	3	3	3	2
179	TCT	S	0.12	4	1	5	1
180	AAA	K	3.63	1	1	5	3
181	ACC	T	-0.55	3	3	5	5
182	AAA	K	-0.69	5	5	9	9
183	CTG	L	2.56	0	0	3	2
184	TCT	S	2.95	1	0	8	6
185	GAA	E	-0.54	4	3	7	3
186	TAC	Y	0.56	2	2	3	1
187	GCT	A	0.22	0	0	1	1
188	TCT	S	2.95	1	0	3	1
189	CAG	Q	0.31	1	1	3	3
190	CGT	R	-0.54	3	1	0	0
191	GTT	V	0.42	4	1	5	1
192	GGT	G	0.55	1	0	3	2
193	GAA	E	-0.58	6	3	10	7
194	AAA	K	-0.3	4	4	5	5
195	AAC	N	5.9	0	0	2	2
196	CCG	P	0.02	0	0	0	0
197	TTC	F	5.8	0	0	4	4
198	TAC	Y	2.13	1	1	3	3
199	GGT	G	0.33	0	0	2	0
200	AAA	K	3.61	4	1	8	6
201	ACC	T	0.13	1	1	5	3
202	CAC	H	-0.55	2	2	5	5
203	TCT	S	2.81	3	0	2	0
204	GAC	D	0.48	1	1	7	7
205	GAA	E	1.46	3	1	4	4
206	TTC	F	5.85	0	0	6	6
207	AAA	K	0.31	3	3	8	7
208	ACC	T	0.08	1	1	1	1
209	TAC	Y	5.9	0	0	4	4
210	ATG	M	0.74	2	2	6	6
211	TCT	S	2.9	0	0	6	3
212	AAA	K	-0.56	7	7	1	1
213	AAA	K	3.48	3	1	6	5
214	TTC	F	2.21	1	1	2	2
215	AAA	K	0.31	3	3	8	7
216	GGT	G	0.52	2	0	2	1
217	CGT	R	0.24	1	0	1	1
218	AAA	K	3.68	1	1	9	8
219	CCG	P	-0.08	0	0	1	0
220	AAA	K	3.5	1	1	11	10
221	AAC	N	5.89	1	0	2	2
222	TCT	S	0.19	3	1	2	1
223	CGT	R	0.16	1	0	2	1
224	CCG	P	0.03	1	0	1	0
225	GTT	V	0.15	1	1	2	2
226	ATC	I	-0.42	3	3	1	1
227	ATC	I	2.1	1	1	6	6
228	GAC	D	-0.46	2	2	2	2
229	GGT	G	0.34	0	0	0	0
230	ACC	T	2.86	0	0	1	0
231	GAA	E	1.34	1	1	7	6
232	TAC	Y	2.26	1	1	3	3
233	GAA	E	1.34	1	1	8	7
234	TCT	S	0.1	2	1	4	1
235	GCT	A	0.26	0	0	0	0
236	ACC	T	-0.06	4	4	5	4
237	GAA	E	4.83	2	0	5	5
238	GCT	A	0.16	0	0	6	2
239	TCT	S	2.7	0	0	8	6
240	CGT	R	2.74	3	3	4	0
241	CAG	Q	-0.61	2	2	5	5
242	CTG	L	2.67	1	0	3	3
243	AAC	N	-0.22	3	3	4	4
244	GTT	V	2.99	0	0	8	3
245	GTT	V	-0.67	3	2	3	1
246	CCG	P	0	0	0	1	0
247	GCT	A	0.24	1	0	7	2
248	ACC	T	2.95	1	0	4	4
249	ATC	I	0.59	2	2	8	8
250	CTG	L	-0.81	3	2	2	2
251	CAC	H	0.3	1	1	4	4
252	CGT	R	0.21	2	0	7	0
253	ATC	I	0.53	2	2	5	5
254	AAA	K	3.49	1	1	4	4
255	TCT	S	2.85	3	0	3	2
256	AAA	K	3.58	2	1	3	2
257	AAC	N	-0.21	5	3	8	7
258	GAA	E	-0.79	4	4	7	7
259	AAA	K	0.44	3	3	6	5
260	TAC	Y	5.87	1	0	2	2
261	TCT	S	2.86	1	0	5	1
262	GGT	G	-0.61	1	1	2	0
263	TAC	Y	2.3	1	1	2	2
264	TTC	F	2.2	1	1	3	2
265	TAC	Y	5.92	0	0	1	1
266	AAA	K	3.47	3	1	7	7
