# Supplementary material for: Estimating the evidence of selection and the reliability of inference in unigenic evolution
Source: Algorithms Mol Biol. 2010 Nov 8;5:35. doi: 10.1186/1748-7188-5-35 (PMC2994857; doi:10.1186/1748-7188-5-35)
Supplement: Additional file 7 — Sample Input and Output. Sample input, output, and driver files for the given software package. [file 1748-7188-5-35-S7.ZIP › unigenic_example/summary.r]

load("edgell/edgell.rda")

n.site <- length(rv$wt$amino)

# *_Total         <- the total number of mutations, including identity
# *_Nonsynonymous <- the totla number of nonsynonymous mutations

data <- data.frame( Codon=rv$wt$codon , Residue=rv$wt$amino , log2_EOS=round(rv$divergence$mx[,"logLikelihoodRatio"]/log(2),2) ,
    MX_Total=apply( apply( rv$mx$codon , 2 , function(clone) { clone != rv$wt$codon } ) , 1 , sum ) , MX_Nonsynonymous=integer(n.site) ,
    US_Total=apply( apply( rv$us$codon , 2 , function(clone) { clone != rv$wt$codon } ) , 1 , sum ) , US_Nonsynonymous=integer(n.site)
)

for ( site in 1:n.site ) {
    data[site,"US_Nonsynonymous"] <- rv$observed$count$codon$us[site,"Nonsynonymous"]
    data[site,"MX_Nonsynonymous"] <- rv$observed$count$codon$mx[site,"Nonsynonymous"]
}

# sanity check

if ( any( data[site,"US_Total"] < data[site,"US_Nonsynonymous"] ) || any( data[site,"MX_Total"] < data[site,"MX_Nonsynonymous"] ) ) {
    stop("failed sanity check")
}

write.csv(data,file="summary.csv",quote=FALSE)
